# Supplementary material for: Identification of receptor-binding domains of Bacteroidales antibacterial pore-forming toxins
Source: J Biol Chem. 2025 Dec 29;302(2):111113. doi: 10.1016/j.jbc.2025.111113 (PMC12853789; doi:10.1016/j.jbc.2025.111113)
Supplement: Table S1 [file mmc2.xlsx]

## Sheet: Bt B1Rs membrane fraction
Table S1. Mass spectrometry analysis of the protein content corresponding to the 60kDa region of the enriched membrane fraction isolated from B. thetaiotaomicron expressing various B1R homologs
Checked	Master	Accession	Description	Coverage [%]	# Peptides	# PSMs	# Unique Peptides	# AAs	MW [kDa]	calc. pI	Score Sequest HT: Sequest HT	# Peptides (by Search Engine): Sequest HT	# Protein Groups
FALSE	Master Protein	Q5LEV6	Conserved hypothetical exported protein OS=Bacteroides fragilis (strain ATCC 25285 / DSM 2151 / CCUG 4856 / JCM 11019 / LMG 10263 / NCTC 9343 / Onslow / VPI 2553 / EN-2) OX=272559 GN=BF9343_1563 PE=4 SV=1	85	35	451	34	556	62	6.98	1508.25	35	1
	Checked	Confidence	Sequence	Modifications	# Protein Groups	# Proteins	# PSMs	Master Protein Accessions	# Missed Cleavages	Theo. MH+ [Da]	Confidence (by Search Engine): Sequest HT	XCorr (by Search Engine): Sequest HT
	FALSE	High	YDANGKPLYTTPGNYYGMYDDGVANFHSQER		1	2	5	Q5LEV6	0	3543.55	High	5.27
	FALSE	High	MNAAGKPNSPYVDKDGNQR	1xOxidation [M1]	1	2	7	Q5LEV6	1	2077.97	High	4.37
	FALSE	High	MNAAGKPNSPYVDK	1xOxidation [M1]	1	2	3	Q5LEV6	0	1507.72	High	3.84
	FALSE	High	MNAAGKPNSPYVDKDGNQR		1	2	8	Q5LEV6	1	2061.98	High	5.6
	FALSE	High	MNAAGKPNSPYVDK		1	2	3	Q5LEV6	0	1491.73	High	5.39
	FALSE	High	DKLPGNGDMVR	1xOxidation [M9]	1	2	3	Q5LEV6	1	1217.59	High	2.8
	FALSE	High	GGLGNSSQTYQMAQQASGITK	1xOxidation [M12]	1	2	19	Q5LEV6	0	2143.01	High	6.1
	FALSE	High	YLGDKFK		1	2	1	Q5LEV6	1	870.472	High	2.17
	FALSE	High	DKLPGNGDMVR		1	2	4	Q5LEV6	1	1201.6	High	4.11
	FALSE	High	GPTGSSSEFTFENSTRPMMK	2xOxidation [M18; M19]	1	2	9	Q5LEV6	0	2222.97	High	5.87
	FALSE	High	YEENNATTVLTPETTK		2	2	5	Q5LEV6	0	1810.87	High	3.94
	FALSE	High	IDQWSVDTR		1	2	8	Q5LEV6	0	1119.54	High	3.12
	FALSE	High	VESDVLNVETGK		1	2	5	Q5LEV6	0	1289.66	High	3.05
	FALSE	High	GGLGNSSQTYQMAQQASGITK		1	2	11	Q5LEV6	0	2127.01	High	5.54
	FALSE	High	ALSNYTLGIGYR		1	2	5	Q5LEV6	0	1327.7	High	3.9
	FALSE	High	FRGPTGSSSEFTFENSTRPMMK	2xOxidation [M20; M21]	1	2	3	Q5LEV6	1	2526.14	High	4.67
	FALSE	High	GPTGSSSEFTFENSTRPMMK	1xOxidation [M]	1	2	17	Q5LEV6	0	2206.97	High	5.83
	FALSE	High	YEENNATTVLTPETTKVTNTR		1	1	2	Q5LEV6	1	2382.18	High	3.16
	FALSE	High	YVNFGFNYHK		1	2	3	Q5LEV6	0	1288.61	High	2.86
	FALSE	High	FRGPTGSSSEFTFENSTRPMMK	1xOxidation [M]	1	2	10	Q5LEV6	1	2510.14	High	6.09
	FALSE	High	YTYYSEAYTGANAPQNYNLR		1	2	7	Q5LEV6	0	2359.06	High	5.34
	FALSE	High	FRGPTGSSSEFTFENSTRPMMK		1	2	4	Q5LEV6	1	2494.15	High	6.79
	FALSE	High	GPTGSSSEFTFENSTRPMMK		1	2	5	Q5LEV6	0	2190.98	High	6.61
	FALSE	High	LGTIIRPFENSPFR		1	2	2	Q5LEV6	0	1646.9	High	2.72
	FALSE	High	SNDFMTSFGFSSYGTESK	1xOxidation [M5]	1	2	42	Q5LEV6	0	2007.83	High	5.44
	FALSE	High	YDANGKPLYTTPGNYYGMYDDGVANFHSQER	1xOxidation [M18]	1	2	6	Q5LEV6	0	3559.55	High	7.35
	FALSE	High	AGYNYTSAIFHGDAFK		1	2	11	Q5LEV6	0	1761.82	High	5.24
	FALSE	High	IGLAIHTPTFYNLDYK		1	2	10	Q5LEV6	0	1865.98	High	5.15
	FALSE	High	FSTYNEDFYPFVNK		1	1	6	Q5LEV6	0	1770.8	High	3.88
	FALSE	High	GSVFYADLAYK		1	2	4	Q5LEV6	0	1233.62	High	2.5
	FALSE	High	DLPYYSIQTDTDWANTK		1	2	10	Q5LEV6	0	2030.93	High	4.69
	FALSE	High	FVGMGGAMGALGGDISTIGTNPAGIGIYR	2xOxidation [M4; M8]	1	2	48	Q5LEV6	0	2785.36	High	7.38
	FALSE	High	IQGSFDNLGFVFASK		1	2	7	Q5LEV6	0	1629.83	High	4.15
	FALSE	High	VESDVLNVETGKIDQWSVDTR		1	2	5	Q5LEV6	1	2390.18	High	5.99
	FALSE	High	SNDFMTSFGFSSYGTESK		1	2	5	Q5LEV6	0	1991.83	High	4.55
	FALSE	High	SQVLFTLGLR		1	2	6	Q5LEV6	0	1133.67	High	2.5
	FALSE	High	FSTYNEDFYPFVNKYEENNATTVLTPETTK		1	1	7	Q5LEV6	1	3562.65	High	6.09
	FALSE	High	FYLGLTLGAYAVDYSK		1	2	20	Q5LEV6	0	1780.92	High	4.45
	FALSE	High	LGLEYKVIPQFALR		1	2	1	Q5LEV6	1	1646.96	High	3.55
	FALSE	High	FVGMGGAMGALGGDISTIGTNPAGIGIYR	1xOxidation [M]	1	2	32	Q5LEV6	0	2769.37	High	6.27
	FALSE	High	SDKIQGSFDNLGFVFASK		1	2	18	Q5LEV6	1	1959.98	High	6.03
	FALSE	High	FVGMGGAMGALGGDISTIGTNPAGIGIYR		1	2	6	Q5LEV6	0	2753.37	High	6.65
	FALSE	High	GGIDQYDFNVAFNFNDR		1	2	37	Q5LEV6	0	1991.89	High	5.02
	FALSE	High	AGYNYTSAIFHGDAFKDLPYYSIQTDTDWANTK		1	2	1	Q5LEV6	1	3773.74	High	8.03
	FALSE	High	SQVLFTLGLRF		1	2	5	Q5LEV6	1	1280.74	High	2.94
	FALSE	High	LQTPWTYNVSLGYTIGTSLALGAEYEYQDYSTMK	1xOxidation [M33]	1	2	10	Q5LEV6	0	3879.83	High	4.87
	FALSE	High	LQTPWTYNVSLGYTIGTSLALGAEYEYQDYSTMK		1	2	2	Q5LEV6	0	3863.84	High	3.62
	FALSE	High	WGDYPYDDPEIGWLSILGYDGWLISDITTDK		1	2	3	Q5LEV6	0	3603.68	High	5.58
FALSE	Master Protein	Q8A3W0	TPR domain protein OS=Bacteroides thetaiotaomicron (strain ATCC 29148 / DSM 2079 / JCM 5827 / CCUG 10774 / NCTC 10582 / VPI-5482 / E50) OX=226186 GN=BT_2844 PE=4 SV=1	79	44	307	44	553	60.3	8.38	1131.97	44	1
	Checked	Confidence	Sequence	Modifications	# Protein Groups	# Proteins	# PSMs	Master Protein Accessions	# Missed Cleavages	Theo. MH+ [Da]	Confidence (by Search Engine): Sequest HT	XCorr (by Search Engine): Sequest HT
	FALSE	High	VGGSYTMK		1	1	2	Q8A3W0	0	842.408	High	2.55
	FALSE	High	EVANINEAANK		1	1	3	Q8A3W0	0	1172.59	High	4.01
	FALSE	High	EVANINEAANKK		1	1	2	Q8A3W0	1	1300.69	High	3.79
	FALSE	High	EVANINEAANKK	1xGlu->pyro-Glu [N-Term]	1	1	3	Q8A3W0	1	1282.67	High	4.1
	FALSE	High	SAVAKEPALAK		1	1	1	Q8A3W0	1	1084.64	High	2.98
	FALSE	High	TNNSSMVTSSLK	1xOxidation [M6]	1	1	9	Q8A3W0	0	1284.61	High	2.85
	FALSE	High	GQSAVFQGEK		1	1	2	Q8A3W0	0	1050.52	High	2.28
	FALSE	High	EVANINEAANK	1xGlu->pyro-Glu [N-Term]	1	1	1	Q8A3W0	0	1154.58	High	2.43
	FALSE	High	VEGNDQTISYK		1	1	2	Q8A3W0	0	1253.6	High	2.37
	FALSE	High	QEAIYTQATK		1	1	1	Q8A3W0	0	1152.59	High	2.06
	FALSE	High	KAATDLEFSK		1	1	1	Q8A3W0	1	1109.58	High	2.2
	FALSE	High	TNNSSMVTSSLK		1	1	4	Q8A3W0	0	1268.62	High	3.33
	FALSE	High	EFNKEVANINEAANKK		1	1	3	Q8A3W0	2	1818.93	High	5.27
	FALSE	High	EFNKEVANINEAANKK	1xGlu->pyro-Glu [N-Term]	1	1	1	Q8A3W0	2	1800.92	High	3.26
	FALSE	High	GDKAAAEAYFGK		1	1	3	Q8A3W0	1	1227.6	High	3.41
	FALSE	High	VPATINGKFPEK		1	1	2	Q8A3W0	1	1300.73	High	2.75
	FALSE	High	VLSMYQDPAQR	1xOxidation [M4]	1	1	9	Q8A3W0	0	1323.64	High	3.47
	FALSE	High	AAAEAYFGK		1	1	2	Q8A3W0	0	927.457	High	2.31
	FALSE	High	EFNKEVANINEAANK		1	1	5	Q8A3W0	1	1690.84	High	5.33
	FALSE	High	KAVVEVTPVLK		1	1	1	Q8A3W0	1	1182.75	High	3.29
	FALSE	High	AATDLEFSK		1	1	2	Q8A3W0	0	981.489	High	2.2
	FALSE	High	SNIQDKELILR		1	1	3	Q8A3W0	1	1328.75	High	3.79
	FALSE	High	GQSAVFQGEKVEGNDQTISYK		1	1	4	Q8A3W0	1	2285.1	High	6.1
	FALSE	High	EVVIPAVK		1	1	1	Q8A3W0	0	854.535	High	2.27
	FALSE	High	LAYQAGNVDKAESYLKK		1	1	3	Q8A3W0	2	1898	High	3.46
	FALSE	High	VLSMYQDPAQR		1	1	2	Q8A3W0	0	1307.64	High	3.09
	FALSE	High	TSFDYVPEMAK	1xOxidation [M9]	1	1	4	Q8A3W0	0	1303.59	High	3.01
	FALSE	High	LAYQAGNVDKAESYLK		1	1	4	Q8A3W0	1	1769.91	High	4.83
	FALSE	High	QEAIYTQATK	1xGln->pyro-Glu [N-Term]	1	1	2	Q8A3W0	0	1135.56	High	2.69
	FALSE	High	TSFDYVPEMAK		1	1	3	Q8A3W0	0	1287.59	High	3.57
	FALSE	High	ELGESMGNLYIAQGQYER	1xOxidation [M6]	1	1	9	Q8A3W0	0	2073.95	High	4.95
	FALSE	High	TNSAALAQILAK		1	1	6	Q8A3W0	0	1200.69	High	3.95
	FALSE	High	EKHDANIMFLIQQANIR	1xOxidation [M8]	1	1	4	Q8A3W0	1	2057.06	High	5.41
	FALSE	High	LTLNYEIIGK		1	1	4	Q8A3W0	0	1163.67	High	2.74
	FALSE	High	EKHDANIMFLIQQANIR		1	1	5	Q8A3W0	1	2041.06	High	6.28
	FALSE	High	KISNIEVSAYASPDGGVSLNTTLAENR		1	1	15	Q8A3W0	1	2806.42	High	5.09
	FALSE	High	EKHDANIMFLIQQANIR	1xGlu->pyro-Glu [N-Term]; 1xOxidation [M8]	1	1	1	Q8A3W0	1	2039.05	High	2.98
	FALSE	High	HDANIMFLIQQANIR	1xOxidation [M6]	1	1	9	Q8A3W0	0	1799.92	High	4.98
	FALSE	High	ELGESMGNLYIAQGQYER		1	1	4	Q8A3W0	0	2057.96	High	5.06
	FALSE	High	NLADDILPQLR		1	1	6	Q8A3W0	0	1267.7	High	3.82
	FALSE	High	VADGVISTSELVNNTLGSANPALGEDAFQR		1	1	14	Q8A3W0	0	3045.51	High	7.71
	FALSE	High	KAASVNAAPEVNMNLGLISLIK	1xOxidation [M13]	1	1	5	Q8A3W0	1	2269.26	High	6.17
	FALSE	High	SELWLEFK		1	1	2	Q8A3W0	0	1051.55	High	2.66
	FALSE	High	ELGESMGNLYIAQGQYER	1xGlu->pyro-Glu [N-Term]; 1xOxidation [M6]	1	1	1	Q8A3W0	0	2055.94	High	3.7
	FALSE	High	ISNIEVSAYASPDGGVSLNTTLAENR		1	1	53	Q8A3W0	0	2678.33	High	5.84
	FALSE	High	AASVNAAPEVNMNLGLISLIKGDK	1xOxidation [M12]	1	1	1	Q8A3W0	1	2441.31	High	4.02
	FALSE	High	HDANIMFLIQQANIR		1	1	5	Q8A3W0	0	1783.93	High	5.03
	FALSE	High	AKNTLAGVEKPDAYTDYLMAVLGAR	1xOxidation [M19]	1	1	4	Q8A3W0	1	2683.38	High	4.63
	FALSE	High	FFTNADFMSIIK	1xOxidation [M8]	1	1	6	Q8A3W0	0	1449.71	High	2.87
	FALSE	High	MGPLSADYFTVTPQVLEAVGGK	1xOxidation [M1]	1	1	9	Q8A3W0	0	2296.15	High	5.86
	FALSE	High	NTLAGVEKPDAYTDYLMAVLGAR	1xOxidation [M17]	1	1	10	Q8A3W0	0	2484.24	High	7.83
	FALSE	High	KMGPLSADYFTVTPQVLEAVGGK	1xOxidation [M2]	1	1	3	Q8A3W0	1	2424.25	High	4.22
	FALSE	High	YTAQDWEGFQELVSK		1	1	8	Q8A3W0	0	1800.84	High	5.81
	FALSE	High	KAASVNAAPEVNMNLGLISLIK		1	1	3	Q8A3W0	1	2253.26	High	4.79
	FALSE	High	MGPLSADYFTVTPQVLEAVGGK		1	1	6	Q8A3W0	0	2280.16	High	5.95
	FALSE	High	AASVNAAPEVNMNLGLISLIK	1xOxidation [M12]	1	1	5	Q8A3W0	0	2141.16	High	4.4
	FALSE	High	KMGPLSADYFTVTPQVLEAVGGK		1	1	1	Q8A3W0	1	2408.25	High	4.31
	FALSE	High	LASSNPSELNIEELLYAATLTNDPAKQEAIYTQATK		1	1	5	Q8A3W0	1	3907.98	High	10.15
	FALSE	High	FFTNADFMSIIK		1	1	3	Q8A3W0	0	1433.71	High	2.88
	FALSE	High	LASSNPSELNIEELLYAATLTNDPAK		1	1	5	Q8A3W0	0	2774.41	High	5.69
	FALSE	High	AASVNAAPEVNMNLGLISLIK		1	1	4	Q8A3W0	0	2125.17	High	5.11
	FALSE	High	NTLAGVEKPDAYTDYLMAVLGAR		1	1	6	Q8A3W0	0	2468.25	High	5.86
FALSE	Master Protein	Q8A6P8	Chaperonin GroEL OS=Bacteroides thetaiotaomicron (strain ATCC 29148 / DSM 2079 / JCM 5827 / CCUG 10774 / NCTC 10582 / VPI-5482 / E50) OX=226186 GN=groEL PE=3 SV=1	74	39	146	39	545	58.2	5.27	545.17	39	1
	Checked	Confidence	Sequence	Modifications	# Protein Groups	# Proteins	# PSMs	Master Protein Accessions	# Missed Cleavages	Theo. MH+ [Da]	Confidence (by Search Engine): Sequest HT	XCorr (by Search Engine): Sequest HT
	FALSE	High	LIADAMR		1	1	1	Q8A6P8	0	789.429	High	2.01
	FALSE	High	EGAVVVQK		1	1	1	Q8A6P8	0	829.478	High	2.18
	FALSE	High	DRVDDALR		1	1	1	Q8A6P8	1	959.49	High	2.5
	FALSE	High	KEDKPEMPMGAPGMGGMGGMM	3xOxidation [M]	1	1	2	Q8A6P8	1	2186.87	High	3.07
	FALSE	High	KFGAPHITK		1	1	1	Q8A6P8	1	998.578	High	2.01
	FALSE	High	NVTAGASPMDIKR	1xOxidation [M9]	1	1	1	Q8A6P8	1	1375.7	High	2.26
	FALSE	High	NVTAGASPMDIK	1xOxidation [M9]	1	1	2	Q8A6P8	0	1219.6	High	3.12
	FALSE	High	AIDSLEGMK	1xOxidation [M8]	1	1	2	Q8A6P8	0	979.476	High	2.61
	FALSE	High	LEQATIEMLGTADK	1xOxidation [M8]	1	1	3	Q8A6P8	0	1535.76	High	3.17
	FALSE	High	NVTAGASPMDIKR		1	1	1	Q8A6P8	1	1359.7	High	2.69
	FALSE	High	KGVDALANAVK		1	1	2	Q8A6P8	1	1085.63	High	4.56
	FALSE	High	VSKDGVITIEEAK		1	1	1	Q8A6P8	1	1388.76	High	3.01
	FALSE	High	NVTAGASPMDIK		1	1	2	Q8A6P8	0	1203.6	High	3.54
	FALSE	High	GDNADETTGIGIIKR		1	1	2	Q8A6P8	1	1559.8	High	3.32
	FALSE	High	AIDSLEGMK		1	1	2	Q8A6P8	0	963.482	High	2.49
	FALSE	High	DGVITIEEAK		1	1	2	Q8A6P8	0	1074.57	High	2.84
	FALSE	High	AIDSLEGMKGDNADETTGIGIIKR	1xOxidation [M8]	1	1	1	Q8A6P8	2	2520.26	High	6.6
	FALSE	High	IEQVATVSANNDPVIGK		1	1	3	Q8A6P8	0	1754.93	High	4.63
	FALSE	High	KEDKPEMPMGAPGMGGMGGMM	2xOxidation [M]	1	1	3	Q8A6P8	1	2170.88	High	2.63
	FALSE	High	LEQATIEMLGTADKVTVSK	1xOxidation [M8]	1	1	3	Q8A6P8	1	2050.07	High	6.63
	FALSE	High	GDNADETTGIGIIK		1	1	2	Q8A6P8	0	1403.7	High	4.2
	FALSE	High	TDVYENLHAAGVVDPAK		1	1	5	Q8A6P8	0	1798.9	High	5.61
	FALSE	High	MAKEILFNIDAR	1xMet-loss [N-Term]	1	1	1	Q8A6P8	1	1289.72	High	3.04
	FALSE	High	DYTTIVNGAGVK		1	1	2	Q8A6P8	0	1237.64	High	2.71
	FALSE	High	MECEMEKPYILIYDK	2xOxidation [M1; M5]; 1xPropionamide [C3]	1	1	1	Q8A6P8	0	2007.91	High	3.28
	FALSE	High	AIDSLEGMKGDNADETTGIGIIKR		1	1	2	Q8A6P8	2	2504.27	High	5.07
	FALSE	High	AIDSLEGMKGDNADETTGIGIIK	1xOxidation [M8]	1	1	5	Q8A6P8	1	2364.16	High	6.92
	FALSE	High	GTDTTIGVVEGMQFDR	1xOxidation [M12]	1	1	3	Q8A6P8	0	1741.81	High	5.34
	FALSE	High	GLKLEQATIEMLGTADK	1xOxidation [M11]	1	1	3	Q8A6P8	1	1833.96	High	5.61
	FALSE	High	GLKLEQATIEMLGTADKVTVSK	1xOxidation [M11]	1	1	2	Q8A6P8	2	2348.27	High	6.07
	FALSE	High	AQAETVGDNYDKIEQVATVSANNDPVIGK		1	1	8	Q8A6P8	1	3046.5	High	7.96
	FALSE	High	AIEEPLREIVANAGK		1	1	3	Q8A6P8	1	1609.89	High	4.34
	FALSE	High	LEQATIEMLGTADK		1	1	2	Q8A6P8	0	1519.77	High	4.59
	FALSE	High	LEQATIEMLGTADKVTVSK		1	1	2	Q8A6P8	1	2034.08	High	6.16
	FALSE	High	AIDSLEGMKGDNADETTGIGIIK		1	1	3	Q8A6P8	1	2348.16	High	5.61
	FALSE	High	EIELADAYQNTGAQLVK		1	1	4	Q8A6P8	0	1862.95	High	5.05
	FALSE	High	GYLSAYFVTNTEK		1	1	4	Q8A6P8	0	1492.73	High	3.76
	FALSE	High	LSGGVAVLYVGAASEVEMKEK	1xOxidation [M18]	1	1	1	Q8A6P8	1	2153.12	High	4.59
	FALSE	High	EILFNIDAR		1	1	2	Q8A6P8	0	1090.59	High	2.93
	FALSE	High	EIELADAYQNTGAQLVK	1xGlu->pyro-Glu [N-Term]	1	1	3	Q8A6P8	0	1844.94	High	3.98
	FALSE	High	GTDTTIGVVEGMQFDR		1	1	5	Q8A6P8	0	1725.81	High	4.42
	FALSE	High	GLKLEQATIEMLGTADK		1	1	4	Q8A6P8	1	1817.97	High	4.96
	FALSE	High	RKEMLEDIAILTGGVVISEEK	1xOxidation [M4]	1	1	3	Q8A6P8	2	2346.26	High	3.79
	FALSE	High	AAIEEGIIPGGGVAYIR		1	1	5	Q8A6P8	0	1685.92	High	4.75
	FALSE	High	GLKLEQATIEMLGTADKVTVSK		1	1	2	Q8A6P8	2	2332.28	High	4.05
	FALSE	High	LSGGVAVLYVGAASEVEMK	1xOxidation [M18]	1	1	4	Q8A6P8	0	1895.98	High	4.8
	FALSE	High	KEMLEDIAILTGGVVISEEK	1xOxidation [M3]	1	1	2	Q8A6P8	1	2190.16	High	4.93
	FALSE	High	LSGGVAVLYVGAASEVEMK		1	1	1	Q8A6P8	0	1879.98	High	3.02
	FALSE	High	TGDDAGDGTTTATVLAQAIVAEGLK		1	1	11	Q8A6P8	0	2375.19	High	5.52
	FALSE	High	KEMLEDIAILTGGVVISEEK		1	1	2	Q8A6P8	1	2174.16	High	2.82
	FALSE	High	EMLEDIAILTGGVVISEEK	1xOxidation [M2]	1	1	6	Q8A6P8	0	2062.06	High	5.89
	FALSE	High	EMLEDIAILTGGVVISEEK		1	1	4	Q8A6P8	0	2046.07	High	5.11
	FALSE	High	ISNLKDFLPILEPAVQTGRPLLVIAEDVDSEALTTLVVNR		1	1	2	Q8A6P8	1	4359.42	High	5.37
	FALSE	High	DFLPILEPAVQTGRPLLVIAEDVDSEALTTLVVNR		1	1	1	Q8A6P8	0	3804.08	High	3.55
FALSE	Master Protein	Q8A1G2	Starch-binding protein SusD OS=Bacteroides thetaiotaomicron (strain ATCC 29148 / DSM 2079 / JCM 5827 / CCUG 10774 / NCTC 10582 / VPI-5482 / E50) OX=226186 GN=susD PE=1 SV=1	60	29	135	29	551	62.3	5.05	521.05	29	1
	Checked	Confidence	Sequence	Modifications	# Protein Groups	# Proteins	# PSMs	Master Protein Accessions	# Missed Cleavages	Theo. MH+ [Da]	Confidence (by Search Engine): Sequest HT	XCorr (by Search Engine): Sequest HT
	FALSE	High	EFYLEGR		1	1	1	Q8A1G2	0	913.441	High	2.11
	FALSE	High	QRAEIR	1xGln->pyro-Glu [N-Term]	1	1	1	Q8A1G2	1	755.416	High	2.01
	FALSE	High	NMSQNEGYK	1xOxidation [M2]	1	1	2	Q8A1G2	0	1086.45	High	2.8
	FALSE	High	AEEYASK		1	1	1	Q8A1G2	0	797.368	High	2.07
	FALSE	High	FGMFTTNK	1xOxidation [M3]	1	1	1	Q8A1G2	0	961.445	High	2.45
	FALSE	High	GGAMNGTSVASYYNK	1xOxidation [M4]	1	1	1	Q8A1G2	0	1535.68	High	5.01
	FALSE	High	EHFSNDLPVEK		1	1	5	Q8A1G2	0	1314.63	High	3.68
	FALSE	High	EHFSNDLPVEK	1xGlu->pyro-Glu [N-Term]	1	1	1	Q8A1G2	0	1296.62	High	3.23
	FALSE	High	GYAMLGVTGQK	1xOxidation [M4]	1	1	5	Q8A1G2	0	1140.57	High	3.15
	FALSE	High	QGGDATGDINELR		1	1	2	Q8A1G2	0	1345.63	High	3.36
	FALSE	High	LAEAYLTR		1	1	2	Q8A1G2	0	936.515	High	2.86
	FALSE	High	APFKEHFSNDLPVEK		1	1	3	Q8A1G2	1	1757.89	High	5.53
	FALSE	High	GGAMNGTSVASYYNK		1	1	1	Q8A1G2	0	1519.68	High	4.25
	FALSE	High	QGGDATGDINELRK	1xGln->pyro-Glu [N-Term]	1	1	2	Q8A1G2	1	1456.7	High	3.34
	FALSE	High	ALLYSGVGGGR		1	1	1	Q8A1G2	0	1049.57	High	2.88
	FALSE	High	NYGGSTYLVCGTR	1xPropionamide [C10]	1	1	2	Q8A1G2	0	1461.68	High	2.49
	FALSE	High	GYAMLGVTGQK		1	1	1	Q8A1G2	0	1124.58	High	2.76
	FALSE	High	FGMFTTNK		1	1	1	Q8A1G2	0	945.45	High	2.31
	FALSE	High	YPIPVSDINNNR		1	1	5	Q8A1G2	0	1401.71	High	3.22
	FALSE	High	LYLNAGVYTGQTDYAK		1	1	3	Q8A1G2	0	1776.88	High	5.12
	FALSE	High	AANWLLR		1	1	1	Q8A1G2	0	843.484	High	2.25
	FALSE	High	KVQTVTEQELIDEWAR		1	1	4	Q8A1G2	1	1945	High	6.25
	FALSE	High	QGGDATGDINELR	1xGln->pyro-Glu [N-Term]	1	1	2	Q8A1G2	0	1328.61	High	3.87
	FALSE	High	SDGKPVSHATYPDTDIPLFR		1	1	7	Q8A1G2	0	2216.1	High	5.89
	FALSE	High	GLDTDEQIDAFDAEHGIR		1	1	9	Q8A1G2	0	2001.91	High	6.13
	FALSE	High	NYGGSTYLVCGTR		1	1	2	Q8A1G2	0	1390.64	High	3.14
	FALSE	High	GIDGSPDLDGQDEGESGFYR		1	1	8	Q8A1G2	0	2113.89	High	4.81
	FALSE	High	KIQTDAISGFTDGLSIVK		1	1	6	Q8A1G2	1	1893.03	High	6.02
	FALSE	High	IQTDAISGFTDGLSIVK		1	1	7	Q8A1G2	0	1764.94	High	4.64
	FALSE	High	VQTVTEQELIDEWAR		1	1	3	Q8A1G2	0	1816.91	High	4.89
	FALSE	High	FFSNLEDVPMLPADVEIPTK	1xOxidation [M10]	1	1	8	Q8A1G2	0	2278.13	High	5.77
	FALSE	High	KGTELYTYIQNELNEIEADMYEPR	1xOxidation [M20]	1	1	4	Q8A1G2	1	2935.37	High	8.05
	FALSE	High	FFSNLEDVPMLPADVEIPTK		1	1	4	Q8A1G2	0	2262.14	High	5.88
	FALSE	High	LGYDITQYNFFLDQTEGMTDAETLR	1xOxidation [M18]	1	1	6	Q8A1G2	0	2957.35	High	7.19
	FALSE	High	ALHYWYFLDLFGK		1	1	4	Q8A1G2	0	1672.85	High	4.43
	FALSE	High	LGYDITQYNFFLDQTEGMTDAETLR		1	1	4	Q8A1G2	0	2941.36	High	6.47
	FALSE	High	GTELYTYIQNELNEIEADMYEPR	1xOxidation [M19]	1	1	10	Q8A1G2	0	2807.27	High	6.09
	FALSE	High	KGTELYTYIQNELNEIEADMYEPR		1	1	2	Q8A1G2	1	2919.37	High	6.17
	FALSE	High	GTELYTYIQNELNEIEADMYEPR		1	1	3	Q8A1G2	0	2791.28	High	3.95
FALSE	Master Protein	Q8A414	Phosphoenolpyruvate carboxykinase (ATP) OS=Bacteroides thetaiotaomicron (strain ATCC 29148 / DSM 2079 / JCM 5827 / CCUG 10774 / NCTC 10582 / VPI-5482 / E50) OX=226186 GN=pckA PE=3 SV=1	59	28	117	28	535	59.1	5.64	424.41	28	1
	Checked	Confidence	Sequence	Modifications	# Protein Groups	# Proteins	# PSMs	Master Protein Accessions	# Missed Cleavages	Theo. MH+ [Da]	Confidence (by Search Engine): Sequest HT	XCorr (by Search Engine): Sequest HT
	FALSE	High	YGEELVKK		1	1	1	Q8A414	1	965.53	High	2.77
	FALSE	High	MANLDLSK	1xMet-loss [N-Term]	1	1	2	Q8A414	0	760.42	High	2.28
	FALSE	High	MANLDLSK	1xOxidation [M1]	1	1	2	Q8A414	0	907.455	High	2.73
	FALSE	High	DKFFVK		1	1	1	Q8A414	1	783.44	High	2.12
	FALSE	High	ALVAAGPKL		1	1	2	Q8A414	1	839.535	High	2.5
	FALSE	High	GQVTNMGAVNVMTGVYTGR	2xOxidation [M6; M12]	1	1	10	Q8A414	0	1986.94	High	5.43
	FALSE	High	GIIDAILDGSIDKAPTK		1	1	10	Q8A414	1	1726.96	High	5.73
	FALSE	High	AYLVNTGWNGTGK		1	1	3	Q8A414	0	1380.69	High	2.67
	FALSE	High	GQVTNMGAVNVMTGVYTGR	1xOxidation [M]	1	1	7	Q8A414	0	1970.94	High	5.65
	FALSE	High	DETSENTVWWTSEEYKNDNKPVDAK		1	1	3	Q8A414	1	2985.34	High	7.1
	FALSE	High	VSYPIYHIENIVKPVSK		1	1	4	Q8A414	0	1986.11	High	4.3
	FALSE	High	ESEPDIWNAIKR		1	1	2	Q8A414	1	1457.74	High	3.36
	FALSE	High	FFVKDETSENTVWWTSEEYKNDNKPVDAK		1	1	5	Q8A414	2	3506.64	High	6.14
	FALSE	High	IQVILNTWYGGEMKK	1xOxidation [M13]	1	1	2	Q8A414	1	1795.94	High	3.44
	FALSE	High	VINLDKESEPDIWNAIKR		1	1	2	Q8A414	2	2140.14	High	3.69
	FALSE	High	GQVTNMGAVNVMTGVYTGR		1	1	3	Q8A414	0	1954.95	High	5.38
	FALSE	High	ESEPDIWNAIK		1	1	2	Q8A414	0	1301.64	High	2.85
	FALSE	High	SSAIFFGLSGTGK		1	1	6	Q8A414	0	1271.66	High	3.59
	FALSE	High	VINLDKESEPDIWNAIK		1	1	1	Q8A414	1	1984.04	High	5.44
	FALSE	High	IQVILNTWYGGEMK	1xOxidation [M13]	1	1	5	Q8A414	0	1667.85	High	4.01
	FALSE	High	YYFLSGFTAK		1	1	3	Q8A414	0	1196.6	High	2.5
	FALSE	High	FFVKDETSENTVWWTSEEYK		1	1	1	Q8A414	1	2525.15	High	4.4
	FALSE	High	DETSENTVWWTSEEYK		1	1	4	Q8A414	0	2003.85	High	4.58
	FALSE	High	VENYKELGLNSETAVVFNLTEK		1	1	1	Q8A414	1	2497.28	High	6.67
	FALSE	High	IQVILNTWYGGEMK		1	1	4	Q8A414	0	1651.85	High	3.41
	FALSE	High	ELGLNSETAVVFNLTEK		1	1	13	Q8A414	0	1863.97	High	4.59
	FALSE	High	GIIDAILDGSIDK		1	1	1	Q8A414	0	1329.73	High	2.58
	FALSE	High	YGITGVTEIVHNPSYDVLFAEETKPGLEGFEK		1	1	2	Q8A414	0	3539.76	High	7
	FALSE	High	LLIGDDEHGWDDEGVFNFEGGCYAK	1xPropionamide [C22]	1	1	1	Q8A414	0	2857.24	High	4.4
	FALSE	High	LFVVDAFCGANENSR		1	1	1	Q8A414	0	1641.77	High	3.37
	FALSE	High	VMPYFDFVVPTELPGVDPK	1xOxidation [M2]	1	1	2	Q8A414	0	2166.08	High	3.99
	FALSE	High	VMPYFDFVVPTELPGVDPK		1	1	5	Q8A414	0	2150.09	High	4.65
	FALSE	High	QVIFLSADAFGVLPPVSILNAEQTK		1	1	4	Q8A414	0	2657.45	High	5.52
	FALSE	High	QVIFLSADAFGVLPPVSILNAEQTK	1xGln->pyro-Glu [N-Term]	1	1	2	Q8A414	0	2640.43	High	3.19
FALSE	Master Protein	Q89ZG0	Ribonuclease Y OS=Bacteroides thetaiotaomicron (strain ATCC 29148 / DSM 2079 / JCM 5827 / CCUG 10774 / NCTC 10582 / VPI-5482 / E50) OX=226186 GN=rny PE=3 SV=1	65	48	118	48	511	57.2	6.93	390.55	48	1
	Checked	Confidence	Sequence	Modifications	# Protein Groups	# Proteins	# PSMs	Master Protein Accessions	# Missed Cleavages	Theo. MH+ [Da]	Confidence (by Search Engine): Sequest HT	XCorr (by Search Engine): Sequest HT
	FALSE	High	IQQAENK		1	1	1	Q89ZG0	0	830.437	High	2.05
	FALSE	High	LQHQEIEK		1	1	1	Q89ZG0	0	1024.54	High	2.05
	FALSE	High	EMVLSQR	1xOxidation [M2]	1	1	1	Q89ZG0	0	878.44	High	2.08
	FALSE	High	IEEVVSK		1	1	1	Q89ZG0	0	803.451	High	2.34
	FALSE	High	QTESLSGEIAK		1	1	3	Q89ZG0	0	1162.6	High	3
	FALSE	High	SKYDSVLK		1	1	1	Q89ZG0	1	939.515	High	2.53
	FALSE	High	LVESLKEEAK		1	1	3	Q89ZG0	1	1145.64	High	3.83
	FALSE	High	QTESLSGEIAKK		1	1	2	Q89ZG0	1	1290.69	High	2.9
	FALSE	High	KEELDKLQHQEIEK		1	1	3	Q89ZG0	2	1766.93	High	3.32
	FALSE	High	KIQDEMTYPGQVK	1xOxidation [M6]	1	1	4	Q89ZG0	1	1552.77	High	3.16
	FALSE	High	TYAIQAGR		1	1	2	Q89ZG0	0	879.468	High	2.45
	FALSE	High	DAETEAEVIKK		1	1	3	Q89ZG0	1	1232.64	High	3.89
	FALSE	High	KQVEEEIIETGKR		1	1	3	Q89ZG0	2	1558.84	High	4.8
	FALSE	High	VIVGADKIDDK		1	1	1	Q89ZG0	1	1172.65	High	2.18
	FALSE	High	KADLEKEVALR		1	1	1	Q89ZG0	2	1271.73	High	3.1
	FALSE	High	QVEEEIIETGK		1	1	2	Q89ZG0	0	1274.65	High	2.84
	FALSE	High	IQDEMTYPGQVK	1xOxidation [M5]	1	1	1	Q89ZG0	0	1424.67	High	2.42
	FALSE	High	KQVEEEIIETGK		1	1	3	Q89ZG0	1	1402.74	High	3.51
	FALSE	High	AGLLHDIGK		1	1	1	Q89ZG0	0	923.531	High	2.8
	FALSE	High	QVEEEIIETGKR		1	1	4	Q89ZG0	1	1430.75	High	4.22
	FALSE	High	SSYGQNLLQHAR		1	1	2	Q89ZG0	0	1373.69	High	3.68
	FALSE	High	DAETEAEVIK		1	1	2	Q89ZG0	0	1104.54	High	2.57
	FALSE	High	IDDKQTESLSGEIAK		1	1	4	Q89ZG0	1	1633.83	High	4.53
	FALSE	High	KIQDEMTYPGQVK		1	1	4	Q89ZG0	1	1536.77	High	3.38
	FALSE	High	IVIQSIQR		1	1	2	Q89ZG0	0	956.589	High	2.3
	FALSE	High	QTESLSGEIAKK	1xGln->pyro-Glu [N-Term]	1	1	1	Q89ZG0	1	1273.66	High	2.17
	FALSE	High	LALHQLVTDGR		1	1	1	Q89ZG0	0	1222.69	High	2.17
	FALSE	High	LEAISGLSADEAKER		1	1	2	Q89ZG0	1	1588.82	High	4.2
	FALSE	High	IQDEMTYPGQVK		1	1	1	Q89ZG0	0	1408.68	High	2.82
	FALSE	High	VIVGADKIDDKQTESLSGEIAK		1	1	4	Q89ZG0	2	2316.23	High	5.28
	FALSE	High	EIVEAYIK		1	1	2	Q89ZG0	0	964.535	High	2.7
	FALSE	High	EIVEAYIK	1xGlu->pyro-Glu [N-Term]	1	1	1	Q89ZG0	0	946.524	High	2.38
	FALSE	High	LEAISGLSADEAK		1	1	2	Q89ZG0	0	1303.67	High	3.34
	FALSE	High	EEAKTQAQSFINDIMDDAK	1xOxidation [M15]	1	1	1	Q89ZG0	1	2170	High	2.77
	FALSE	High	ENLEAQLVIVDKK		1	1	3	Q89ZG0	1	1498.85	High	3.81
	FALSE	High	QTESLSGEIAK	1xGln->pyro-Glu [N-Term]	1	1	2	Q89ZG0	0	1145.57	High	2.5
	FALSE	High	QVEEEIIETGKR	1xGln->pyro-Glu [N-Term]	1	1	2	Q89ZG0	1	1413.72	High	2.87
	FALSE	High	YDSVLKDAETEAEVIKK		1	1	2	Q89ZG0	2	1938.01	High	4.61
	FALSE	High	VPDEEPELPHALLGMK	1xOxidation [M15]	1	1	2	Q89ZG0	0	1790.9	High	2.85
	FALSE	High	LQHQEIEKLEAISGLSADEAK		1	1	3	Q89ZG0	1	2309.2	High	5.6
	FALSE	High	RAGLLHDIGKVPDEEPELPHALLGMK	1xOxidation [M25]	1	1	2	Q89ZG0	2	2851.51	High	3.52
	FALSE	High	ENLEAQLVIVDK		1	1	1	Q89ZG0	0	1370.75	High	3.27
	FALSE	High	TTIDLGIHGLHPELIR		1	1	3	Q89ZG0	0	1785	High	4.56
	FALSE	High	YDSVLKDAETEAEVIK		1	1	1	Q89ZG0	1	1809.91	High	2.84
	FALSE	High	TQAQSFINDIMDDAK	1xOxidation [M11]	1	1	1	Q89ZG0	0	1712.78	High	4.41
	FALSE	High	VPDEEPELPHALLGMK		1	1	1	Q89ZG0	0	1774.9	High	2.76
	FALSE	High	AGLLHDIGKVPDEEPELPHALLGMK	1xOxidation [M24]	1	1	6	Q89ZG0	1	2695.41	High	5.27
	FALSE	High	KLEAEAVKENLEAQLVIVDK		1	1	1	Q89ZG0	2	2239.25	High	3.17
	FALSE	High	VATETAIENSVTVFHIESDEIKGR		1	1	1	Q89ZG0	1	2645.34	High	4.83
	FALSE	High	VATETAIENSVTVFHIESDEIK		1	1	3	Q89ZG0	0	2432.22	High	7.6
	FALSE	High	AGLLHDIGKVPDEEPELPHALLGMK		1	1	2	Q89ZG0	1	2679.42	High	5.7
	FALSE	High	RLNDLEQLAMAYPGVTK		1	1	1	Q89ZG0	1	1919.01	High	4.45
	FALSE	High	LEAEAVKENLEAQLVIVDK		1	1	1	Q89ZG0	1	2111.16	High	4.1
	FALSE	High	EELDKLQHQEIEKLEAISGLSADEAK		1	1	1	Q89ZG0	2	2923.49	High	3.71
	FALSE	High	LNDLEQLAMAYPGVTK	1xOxidation [M9]	1	1	4	Q89ZG0	0	1778.9	High	4.91
	FALSE	High	LNDLEQLAMAYPGVTK		1	1	2	Q89ZG0	0	1762.9	High	3.63
	FALSE	High	TQAQSFINDIMDDAK		1	1	1	Q89ZG0	0	1696.78	High	3.8
	FALSE	High	ALEAATGVEIVVDDTPEAIVLSAFDPVRR		1	1	2	Q89ZG0	1	3053.62	High	3.31
FALSE	Master Protein	Q8A130	FKBP-type peptidyl-prolyl cis-transisomerase (Trigger factor) OS=Bacteroides thetaiotaomicron (strain ATCC 29148 / DSM 2079 / JCM 5827 / CCUG 10774 / NCTC 10582 / VPI-5482 / E50) OX=226186 GN=BT_3841 PE=4 SV=1	67	32	102	32	451	51.6	4.82	367.92	32	1
	Checked	Confidence	Sequence	Modifications	# Protein Groups	# Proteins	# PSMs	Master Protein Accessions	# Missed Cleavages	Theo. MH+ [Da]	Confidence (by Search Engine): Sequest HT	XCorr (by Search Engine): Sequest HT
	FALSE	High	GEEYVAENYDK		1	1	2	Q8A130	0	1316.56	High	2.72
	FALSE	High	AQVTLENK		1	1	1	Q8A130	0	902.494	High	2.34
	FALSE	High	KKDTINNLVSR		1	1	2	Q8A130	2	1287.74	High	3.06
	FALSE	High	VDVYEDNDMLK		1	1	1	Q8A130	0	1340.6	High	2.15
	FALSE	High	NVSMEEFNK	1xOxidation [M4]	1	1	1	Q8A130	0	1113.49	High	2.35
	FALSE	High	VEQEDVLK		1	1	1	Q8A130	0	959.504	High	2.29
	FALSE	High	FVADSDYK		1	1	2	Q8A130	0	944.436	High	2.12
	FALSE	High	KGMVPMSLVK	1xOxidation [M6]	1	1	1	Q8A130	1	1105.61	High	2.45
	FALSE	High	TGKYDKVDVYEDNDMLK	1xOxidation [M15]	1	1	1	Q8A130	2	2048.95	High	2.71
	FALSE	High	EQLVEANDIK		1	1	1	Q8A130	0	1158.6	High	2.16
	FALSE	High	MNVSLQNIDK	1xOxidation [M1]	1	1	2	Q8A130	0	1177.59	High	2.75
	FALSE	High	VDVYEDNDMLK	1xOxidation [M9]	1	1	1	Q8A130	0	1356.6	High	2.7
	FALSE	High	YDKVDVYEDNDMLK	1xOxidation [M12]	1	1	4	Q8A130	1	1762.78	High	5.27
	FALSE	High	VNMLGEPLPNEEK	1xOxidation [M3]	1	1	2	Q8A130	0	1485.73	High	3.65
	FALSE	High	DTINNLVSR		1	1	2	Q8A130	0	1031.55	High	2.65
	FALSE	High	NVSMEEFNKMFE	2xOxidation [M4; M10]	1	1	2	Q8A130	1	1536.63	High	3.43
	FALSE	High	MNVSLQNIDK		1	1	1	Q8A130	0	1161.59	High	2.64
	FALSE	High	YDKVDVYEDNDMLK		1	1	2	Q8A130	1	1746.79	High	4.38
	FALSE	High	RIMLLNNEEKGEEYVAENYDK	1xOxidation [M3]	1	1	2	Q8A130	2	2573.22	High	4.37
	FALSE	High	MNVSLQNIDK	1xAcetyl [N-Term]	1	1	1	Q8A130	0	1203.6	High	2.21
	FALSE	High	VNMLGEPLPNEEK		1	1	3	Q8A130	0	1469.73	High	3.76
	FALSE	High	LEFSDALLKR		1	1	3	Q8A130	1	1191.67	High	3.21
	FALSE	High	GLLAQLDEEGNTK		1	1	2	Q8A130	0	1387.71	High	3.71
	FALSE	High	EQLVEANDIKVEQEDVLK		1	1	4	Q8A130	1	2099.09	High	5.72
	FALSE	High	IMLLNNEEKGEEYVAENYDK	1xOxidation [M2]	1	1	3	Q8A130	1	2417.12	High	7.24
	FALSE	High	VGKLEFSDALLK		1	1	3	Q8A130	1	1319.76	High	3.6
	FALSE	High	EGGIQVEGAVLMPSYMK	2xOxidation [M12; M16]	1	1	4	Q8A130	0	1840.88	High	4.91
	FALSE	High	IMLLNNEEKGEEYVAENYDK		1	1	2	Q8A130	1	2401.12	High	4.95
	FALSE	High	VLQEAVYNYIK		1	1	1	Q8A130	0	1339.73	High	3.08
	FALSE	High	NVSMEEFNKMFE	1xOxidation [M10]	1	1	1	Q8A130	1	1520.64	High	2.24
	FALSE	High	EGGIQVEGAVLMPSYMK	1xOxidation [M]	1	1	6	Q8A130	0	1824.89	High	3.67
	FALSE	High	DKVDYYTIEVSDEMIENQVK	1xOxidation [M14]	1	1	4	Q8A130	1	2434.13	High	7.5
	FALSE	High	LEFSDALLK		1	1	1	Q8A130	0	1035.57	High	2.12
	FALSE	High	SDFSFQVEEITR		1	1	3	Q8A130	0	1457.69	High	3.87
	FALSE	High	SIEELTWHLIK		1	1	3	Q8A130	0	1368.75	High	3.56
	FALSE	High	EGGIQVEGAVLMPSYMK		1	1	1	Q8A130	0	1808.89	High	3.58
	FALSE	High	DKVDYYTIEVSDEMIENQVK		1	1	3	Q8A130	1	2418.14	High	5.69
	FALSE	High	AQFAQYGMLSVPEDVLDNYAQEMLKK	2xOxidation [M8; M23]	1	1	2	Q8A130	1	3020.44	High	3.87
	FALSE	High	VNDVLVFNPNVAYDGHAAELGSLLK		1	1	6	Q8A130	0	2655.38	High	5.66
	FALSE	High	AQFAQYGMLSVPEDVLDNYAQEMLK	2xOxidation [M8; M23]	1	1	3	Q8A130	0	2892.34	High	7.47
	FALSE	High	AQFAQYGMLSVPEDVLDNYAQEMLKK	1xOxidation [M8]	1	1	1	Q8A130	1	3004.44	High	3.11
	FALSE	High	FVPGELTQEVFDQAFGEGVVK		1	1	4	Q8A130	0	2296.15	High	5.12
	FALSE	High	AQFAQYGMLSVPEDVLDNYAQEMLK	1xOxidation [M]	1	1	4	Q8A130	0	2876.35	High	4.83
	FALSE	High	FVPGELTQEVFDQAFGEGVVKTEEEFR		1	1	2	Q8A130	1	3087.49	High	4.67
	FALSE	High	AQFAQYGMLSVPEDVLDNYAQEMLK		1	1	1	Q8A130	0	2860.35	High	2.92
FALSE	Master Protein	Q8A6W4	SusD homolog OS=Bacteroides thetaiotaomicron (strain ATCC 29148 / DSM 2079 / JCM 5827 / CCUG 10774 / NCTC 10582 / VPI-5482 / E50) OX=226186 GN=BT_1762 PE=1 SV=1	55	26	87	26	570	64.9	4.94	346.16	26	1
	Checked	Confidence	Sequence	Modifications	# Protein Groups	# Proteins	# PSMs	Master Protein Accessions	# Missed Cleavages	Theo. MH+ [Da]	Confidence (by Search Engine): Sequest HT	XCorr (by Search Engine): Sequest HT
	FALSE	High	NAGFTENK		1	1	1	Q8A6W4	0	880.416	High	2.01
	FALSE	High	NDDWSR		1	1	1	Q8A6W4	0	792.327	High	2.09
	FALSE	High	RVEFGMESSR	1xOxidation [M6]	1	1	1	Q8A6W4	1	1213.56	High	3.41
	FALSE	High	AYAQDEAMK		1	1	1	Q8A6W4	0	1026.46	High	2.13
	FALSE	High	RVEFGMESSR		1	1	2	Q8A6W4	1	1197.57	High	2.67
	FALSE	High	GRPAQAAAAAYLAK		1	1	2	Q8A6W4	0	1358.75	High	3.27
	FALSE	High	ANTALQSLDQMDEK	1xOxidation [M11]	1	1	3	Q8A6W4	0	1579.73	High	4.65
	FALSE	High	EDYGVNFK		1	1	2	Q8A6W4	0	971.447	High	2.41
	FALSE	High	YTDPLIMAK	1xOxidation [M7]	1	1	2	Q8A6W4	0	1067.54	High	2.42
	FALSE	High	YADVLLMR	1xOxidation [M7]	1	1	1	Q8A6W4	0	996.518	High	2.04
	FALSE	High	AYRQDGADNALTGINEEDLK		1	1	1	Q8A6W4	1	2193.04	High	4.29
	FALSE	High	AEALIQLNDGR		1	1	1	Q8A6W4	0	1199.64	High	2.91
	FALSE	High	LFHTVGMPGFPYK	1xOxidation [M7]	1	1	2	Q8A6W4	0	1509.76	High	4.19
	FALSE	High	ANTALQSLDQMDEK		1	1	1	Q8A6W4	0	1563.73	High	4.86
	FALSE	High	YTDPLIMAK		1	1	1	Q8A6W4	0	1051.55	High	2.16
	FALSE	High	KGSYWASSLNHIVIR		1	1	3	Q8A6W4	1	1730.93	High	3.6
	FALSE	High	QDGADNALTGINEEDLK		1	1	5	Q8A6W4	0	1802.84	High	4.69
	FALSE	High	AAGSTMLIFNYK	1xOxidation [M6]	1	1	2	Q8A6W4	0	1331.67	High	3.93
	FALSE	High	YADVLLMR		1	1	1	Q8A6W4	0	980.523	High	2.44
	FALSE	High	TDSQGKPLFSTYDNENYEVATDNVDPR		1	1	8	Q8A6W4	0	3075.38	High	6.25
	FALSE	High	LFHTVGMPGFPYK		1	1	3	Q8A6W4	0	1493.76	High	3.97
	FALSE	High	DVINAYYVTEASR		1	1	5	Q8A6W4	0	1500.73	High	3.88
	FALSE	High	GSYWASSLNHIVIR		1	1	3	Q8A6W4	0	1602.84	High	4.86
	FALSE	High	KIVIVNDENMEPDAYNELSNTTYTNDEQWQK	1xOxidation [M10]	1	1	3	Q8A6W4	1	3717.69	High	7.65
	FALSE	High	AAGSTMLIFNYK		1	1	2	Q8A6W4	0	1315.67	High	3.97
	FALSE	High	AAGSTMLIFNYKEDYGVNFK	1xOxidation [M6]	1	1	1	Q8A6W4	1	2284.1	High	4.82
	FALSE	High	GGSGTEDGGVFNALEISK		1	1	3	Q8A6W4	0	1737.83	High	5.85
	FALSE	High	KIVIVNDENMEPDAYNELSNTTYTNDEQWQK		1	1	3	Q8A6W4	1	3701.69	High	4.45
	FALSE	High	QDGADNALTGINEEDLK	1xGln->pyro-Glu [N-Term]	1	1	3	Q8A6W4	0	1785.81	High	4.87
	FALSE	High	IVIVNDENMEPDAYNELSNTTYTNDEQWQK	1xOxidation [M9]	1	1	5	Q8A6W4	0	3589.59	High	7.75
	FALSE	High	ITDAISLINEVR		1	1	3	Q8A6W4	0	1343.75	High	4.34
	FALSE	High	IVIVNDENMEPDAYNELSNTTYTNDEQWQK		1	1	5	Q8A6W4	0	3573.6	High	6.2
	FALSE	High	IADDFQFAYDNLPEVQIEK		1	1	4	Q8A6W4	0	2255.09	High	5.9
	FALSE	High	GINTTDWNINDIWK		1	1	1	Q8A6W4	0	1689.82	High	5.02
	FALSE	High	NAGFTENKNEYLPVPFEQISASNGNYTQNFGW		1	1	2	Q8A6W4	1	3636.67	High	5.32
FALSE	Master Protein	Q8AB05	Pyrophosphate--fructose 6-phosphate 1-phosphotransferase OS=Bacteroides thetaiotaomicron (strain ATCC 29148 / DSM 2079 / JCM 5827 / CCUG 10774 / NCTC 10582 / VPI-5482 / E50) OX=226186 GN=pfp PE=3 SV=1	53	25	97	25	548	59.6	5.69	328.48	25	1
	Checked	Confidence	Sequence	Modifications	# Protein Groups	# Proteins	# PSMs	Master Protein Accessions	# Missed Cleavages	Theo. MH+ [Da]	Confidence (by Search Engine): Sequest HT	XCorr (by Search Engine): Sequest HT
	FALSE	High	KLNPESK		1	1	1	Q8AB05	1	815.462	High	2.08
	FALSE	High	RHGEMKPVIQK	1xOxidation [M5]	1	1	1	Q8AB05	1	1338.73	High	2.98
	FALSE	High	EDGKYVGK		1	1	1	Q8AB05	1	895.452	High	2.18
	FALSE	High	HGEMKPVIQK	1xOxidation [M4]	1	1	4	Q8AB05	0	1182.63	High	3.81
	FALSE	High	HGEMKPVIQK		1	1	2	Q8AB05	0	1166.64	High	3.33
	FALSE	High	TGYMSSVR	1xOxidation [M4]	1	1	1	Q8AB05	0	916.419	High	2.27
	FALSE	High	TGYMSSVR		1	1	1	Q8AB05	0	900.424	High	2.11
	FALSE	High	TKLETEAQFEK		1	1	4	Q8AB05	1	1323.68	High	5.14
	FALSE	High	SALQIAR		1	1	1	Q8AB05	0	758.452	High	2.58
	FALSE	High	LLSEMVATK	1xOxidation [M5]	1	1	2	Q8AB05	0	1007.54	High	2.91
	FALSE	High	LETEAQFEK		1	1	1	Q8AB05	0	1094.54	High	2.45
	FALSE	High	AVAGAATQSVADQEAIK		1	1	7	Q8AB05	0	1629.84	High	5.65
	FALSE	High	FAAQHHFFGYEGR		1	1	5	Q8AB05	0	1566.72	High	4.4
	FALSE	High	LLSEMVATK		1	1	1	Q8AB05	0	991.549	High	2.63
	FALSE	High	DPHGNVQVSLIETEK		1	1	3	Q8AB05	0	1665.84	High	3.82
	FALSE	High	TYAEVIGNIQR		1	1	3	Q8AB05	0	1263.67	High	3.09
	FALSE	High	QLTLDRDPHGNVQVSLIETEK		1	1	3	Q8AB05	1	2392.25	High	6.1
	FALSE	High	NTGGFDIIGSGR		1	1	2	Q8AB05	0	1193.59	High	3.87
	FALSE	High	KLSPENSAIYASLPEGVAR		1	1	4	Q8AB05	1	2002.06	High	4.9
	FALSE	High	LSPENSAIYASLPEGVAR		1	1	2	Q8AB05	0	1873.97	High	5.11
	FALSE	High	QLTLDRDPHGNVQVSLIETEK	1xGln->pyro-Glu [N-Term]	1	1	2	Q8AB05	1	2375.22	High	5.44
	FALSE	High	DMSLDDVVTSIAK	1xOxidation [M2]	1	1	2	Q8AB05	0	1409.68	High	3.84
	FALSE	High	NTTAPAAEWIAGGVPITMMMNMER	3xOxidation [M19; M20; M]	1	1	4	Q8AB05	0	2640.19	High	4.59
	FALSE	High	NTTAPAAEWIAGGVPITMMMNMER	2xOxidation [M]	1	1	5	Q8AB05	0	2624.2	High	4.08
	FALSE	High	DMSLDDVVTSIAK		1	1	2	Q8AB05	0	1393.69	High	3.5
	FALSE	High	RLIAELNDFLAANAEEFSQIKK		1	1	3	Q8AB05	2	2520.35	High	4.37
	FALSE	High	NTTAPAAEWIAGGVPITMMMNMER	1xOxidation [M]	1	1	10	Q8AB05	0	2608.2	High	4.69
	FALSE	High	LIAELNDFLAANAEEFSQIKK		1	1	3	Q8AB05	1	2364.24	High	6.75
	FALSE	High	SASHIALECALQVQPNVCIVSEEVEEKDMSLDDVVTSIAK		1	1	1	Q8AB05	1	4300.1	High	4.39
	FALSE	High	AAQGNNFGTVLIPEGLVEFIPAMK	1xOxidation [M23]	1	1	3	Q8AB05	0	2532.32	High	3.79
	FALSE	High	NTTAPAAEWIAGGVPITMMMNMER		1	1	1	Q8AB05	0	2592.21	High	3.42
	FALSE	High	LIAELNDFLAANAEEFSQIK		1	1	3	Q8AB05	0	2236.15	High	7.21
	FALSE	High	LYGFILGPGGLVDHNYMELTADIIDEYR	1xOxidation [M17]	1	1	3	Q8AB05	0	3200.56	High	5.08
	FALSE	High	AAQGNNFGTVLIPEGLVEFIPAMK		1	1	4	Q8AB05	0	2516.32	High	3.74
	FALSE	High	LYGFILGPGGLVDHNYMELTADIIDEYR		1	1	2	Q8AB05	0	3184.57	High	4.54
FALSE	Master Protein	Q89ZN2	30S ribosomal protein S1 OS=Bacteroides thetaiotaomicron (strain ATCC 29148 / DSM 2079 / JCM 5827 / CCUG 10774 / NCTC 10582 / VPI-5482 / E50) OX=226186 GN=BT_4345 PE=4 SV=1	61	42	90	42	599	67	5.3	324.61	42	1
	Checked	Confidence	Sequence	Modifications	# Protein Groups	# Proteins	# PSMs	Master Protein Accessions	# Missed Cleavages	Theo. MH+ [Da]	Confidence (by Search Engine): Sequest HT	XCorr (by Search Engine): Sequest HT
	FALSE	High	NVVVSHK		1	1	1	Q89ZN2	0	782.452	High	2.05
	FALSE	High	EDGSQAQLDEK		1	1	2	Q89ZN2	0	1219.54	High	3.41
	FALSE	High	HLVKEDGSQAQLDEK		1	1	2	Q89ZN2	1	1696.85	High	3.67
	FALSE	High	GQLVLSHR		1	1	1	Q89ZN2	0	909.526	High	2.33
	FALSE	High	EVVDGTVIAMNKR	1xOxidation [M10]	1	1	1	Q89ZN2	1	1447.76	High	3.09
	FALSE	High	QDPWETIEEK		1	1	1	Q89ZN2	0	1274.59	High	2.55
	FALSE	High	VSDPKEVVELDQK		1	1	1	Q89ZN2	1	1485.78	High	2.81
	FALSE	High	EVVDGTVIAMNK	1xOxidation [M10]	1	1	1	Q89ZN2	0	1291.66	High	2.93
	FALSE	High	VNDREVVDGTVIAMNK	1xOxidation [M14]	1	1	1	Q89ZN2	1	1775.9	High	2.06
	FALSE	High	IFEDVAKAEER		1	1	2	Q89ZN2	1	1306.66	High	3.04
	FALSE	High	ALIEAELEQQKK		1	1	2	Q89ZN2	1	1399.78	High	3.59
	FALSE	High	HLVKEDGSQAQLDEKLEFK		1	1	1	Q89ZN2	2	2214.14	High	3.88
	FALSE	High	VNDREVVDGTVIAMNK		1	1	1	Q89ZN2	1	1759.9	High	3.16
	FALSE	High	EVVVNIGYK		1	1	2	Q89ZN2	0	1020.57	High	2.16
	FALSE	High	EDGSQAQLDEKLEFK		1	1	4	Q89ZN2	1	1736.83	High	4.97
	FALSE	High	VNAALENEEIIK		1	1	1	Q89ZN2	0	1342.72	High	2.03
	FALSE	High	EVVDGTVIAMNK		1	1	1	Q89ZN2	0	1275.66	High	2.42
	FALSE	High	QLKQDPWETIEEK		1	1	1	Q89ZN2	1	1643.83	High	2.94
	FALSE	High	ALIEAELEQQK		1	1	2	Q89ZN2	0	1271.68	High	3.51
	FALSE	High	VGDTVEVYIENQEDKK		1	1	3	Q89ZN2	1	1865.91	High	4.92
	FALSE	High	VGDTVEVYIENQEDKKGQLVLSHR		1	1	2	Q89ZN2	2	2756.42	High	3.81
	FALSE	High	DYDVFVGK		1	1	1	Q89ZN2	0	942.457	High	2.28
	FALSE	High	QLKQDPWETIEEKYPVGSK		1	1	1	Q89ZN2	2	2275.16	High	3.45
	FALSE	High	LNVVILDFDDEKKR		1	1	3	Q89ZN2	2	1703.93	High	3.69
	FALSE	High	VGDTVEVYIENQEDK		1	1	1	Q89ZN2	0	1737.82	High	3.78
	FALSE	High	QDPWETIEEKYPVGSK		1	1	2	Q89ZN2	1	1905.92	High	3.59
	FALSE	High	QLTPHPWDALDTDLKVGDK		1	1	2	Q89ZN2	1	2149.09	High	3.58
	FALSE	High	QLTPHPWDALDTDLK		1	1	4	Q89ZN2	0	1749.88	High	3.92
	FALSE	High	QLKQDPWETIEEKYPVGSK	1xGln->pyro-Glu [N-Term]	1	1	2	Q89ZN2	2	2258.13	High	3.86
	FALSE	High	VKHPSEFTQIGADIEVQVLEIDKENR		1	1	1	Q89ZN2	2	2994.55	High	3.95
	FALSE	High	GAVVALPYGVEGFATPK		1	1	4	Q89ZN2	0	1675.91	High	4.28
	FALSE	High	VGDEVEAVVLTLDREER		1	1	4	Q89ZN2	1	1928.99	High	4.5
	FALSE	High	QDPWETIEEKYPVGSK	1xGln->pyro-Glu [N-Term]	1	1	1	Q89ZN2	1	1888.9	High	3.74
	FALSE	High	NVAPIEDFNWDAYENGEAVTSASHEDLEK		1	1	1	Q89ZN2	0	3250.44	High	5.31
	FALSE	High	HPSEFTQIGADIEVQVLEIDKENRR		1	1	1	Q89ZN2	2	2923.49	High	4.43
	FALSE	High	QLTPHPWDALDTDLKVGDK	1xGln->pyro-Glu [N-Term]	1	1	2	Q89ZN2	1	2132.07	High	4.27
	FALSE	High	LNVVILDFDDEK		1	1	3	Q89ZN2	0	1419.74	High	3.21
	FALSE	High	REDAPMIQNQAASTTLGDIDALAALK	1xOxidation [M6]	1	1	1	Q89ZN2	1	2729.38	High	5.16
	FALSE	High	QLTPHPWDALDTDLK	1xGln->pyro-Glu [N-Term]	1	1	2	Q89ZN2	0	1732.85	High	3.17
	FALSE	High	VGDEVEAVVLTLDR		1	1	3	Q89ZN2	0	1514.81	High	3.82
	FALSE	High	HPSEFTQIGADIEVQVLEIDKENR		1	1	1	Q89ZN2	1	2767.39	High	5.17
	FALSE	High	REDAPMIQNQAASTTLGDIDALAALK		1	1	2	Q89ZN2	1	2713.38	High	3.59
	FALSE	High	EDAPMIQNQAASTTLGDIDALAALKEQLEGKK	1xOxidation [M5]	1	1	1	Q89ZN2	2	3385.72	High	5.63
	FALSE	High	REDAPMIQNQAASTTLGDIDALAALKEQLEGK	1xOxidation [M6]	1	1	1	Q89ZN2	2	3413.72	High	5.64
	FALSE	High	EDAPMIQNQAASTTLGDIDALAALKEQLEGKK		1	1	1	Q89ZN2	2	3369.72	High	4.56
	FALSE	High	TKGGMIVDVFGIEAFLPGSQIDVKPIR	1xOxidation [M5]	1	1	1	Q89ZN2	1	2903.57	High	5.14
	FALSE	High	EDAPMIQNQAASTTLGDIDALAALK	1xOxidation [M5]	1	1	3	Q89ZN2	0	2573.28	High	6.43
	FALSE	High	EDAPMIQNQAASTTLGDIDALAALKEQLEGK	1xOxidation [M5]	1	1	2	Q89ZN2	1	3257.62	High	6.54
	FALSE	High	EDAPMIQNQAASTTLGDIDALAALK		1	1	1	Q89ZN2	0	2557.28	High	4.83
	FALSE	High	EDAPMIQNQAASTTLGDIDALAALKEQLEGK		1	1	1	Q89ZN2	1	3241.63	High	3.31
	FALSE	High	GGMIVDVFGIEAFLPGSQIDVKPIR	1xOxidation [M3]	1	1	2	Q89ZN2	0	2674.43	High	6.71
	FALSE	High	GGMIVDVFGIEAFLPGSQIDVKPIR		1	1	1	Q89ZN2	0	2658.43	High	2.91
	FALSE	High	QLEENPWDVFETVFTVGSVHEGTIIEMLDK	1xOxidation [M27]	1	1	1	Q89ZN2	0	3478.67	High	3.03
FALSE	Master Protein	Q8A862	Serine protease OS=Bacteroides thetaiotaomicron (strain ATCC 29148 / DSM 2079 / JCM 5827 / CCUG 10774 / NCTC 10582 / VPI-5482 / E50) OX=226186 GN=BT_1312 PE=4 SV=1	75	29	79	29	511	54.1	7.5	306.07	29	1
	Checked	Confidence	Sequence	Modifications	# Protein Groups	# Proteins	# PSMs	Master Protein Accessions	# Missed Cleavages	Theo. MH+ [Da]	Confidence (by Search Engine): Sequest HT	XCorr (by Search Engine): Sequest HT
	FALSE	High	QVQTQPR		1	1	1	Q8A862	0	856.464	High	2.1
	FALSE	High	LLQSNEAAK		1	1	2	Q8A862	0	973.531	High	2.6
	FALSE	High	KVSDLEEAMK	1xOxidation [M9]	1	1	1	Q8A862	1	1165.58	High	2.24
	FALSE	High	VSDLEEAMK	1xOxidation [M8]	1	1	2	Q8A862	0	1037.48	High	2.49
	FALSE	High	TVEVTLK		1	1	2	Q8A862	0	789.472	High	2.23
	FALSE	High	GGSIGSSLMDDR	1xOxidation [M9]	1	1	1	Q8A862	0	1210.54	High	3.1
	FALSE	High	KVSNMADLQEALAK	1xOxidation [M5]	1	1	2	Q8A862	1	1533.79	High	3.81
	FALSE	High	GGSIGSSLMDDRQPIDK	1xOxidation [M9]	1	1	1	Q8A862	1	1791.85	High	3.97
	FALSE	High	GYFAVDLTQE		1	1	1	Q8A862	0	1142.54	High	2.87
	FALSE	High	VSDLEEAMK		1	1	2	Q8A862	0	1021.49	High	2.94
	FALSE	High	KGFIILK		1	1	1	Q8A862	1	818.55	High	3.05
	FALSE	High	ETSFNEMFK	1xOxidation [M7]	1	1	2	Q8A862	0	1148.49	High	2.89
	FALSE	High	VSNMADLQEALAK	1xOxidation [M4]	1	1	1	Q8A862	0	1405.7	High	4.89
	FALSE	High	GGSIGSSLMDDRQPIDK		1	1	3	Q8A862	1	1775.86	High	2.93
	FALSE	High	VDDVIIGLDNKK		1	1	3	Q8A862	1	1328.74	High	3.66
	FALSE	High	GGSIGSSLMDDR		1	1	1	Q8A862	0	1194.54	High	2.93
	FALSE	High	ETSFNEMFK		1	1	2	Q8A862	0	1132.5	High	2.52
	FALSE	High	VDDVIIGLDNK		1	1	2	Q8A862	0	1200.65	High	2.81
	FALSE	High	DGYIVTNNHVIEGADEISVK		1	1	5	Q8A862	0	2173.08	High	6.56
	FALSE	High	VIGTDPSTDLALVK		1	1	1	Q8A862	0	1428.79	High	3.58
	FALSE	High	RGYFAVDLTQE		1	1	1	Q8A862	1	1298.64	High	2.65
	FALSE	High	QLNLGYGLQVTGVSSGK		1	1	2	Q8A862	0	1720.92	High	4.99
	FALSE	High	DAGMDILGAAFK	1xOxidation [M4]	1	1	2	Q8A862	0	1224.59	High	3.52
	FALSE	High	IEGDDLPTIPVGDSDALK		1	1	3	Q8A862	0	1854.93	High	4.37
	FALSE	High	DAGMDILGAAFK		1	1	2	Q8A862	0	1208.6	High	3.79
	FALSE	High	SPNQVLFLTGVFPSGK		1	1	2	Q8A862	0	1690.92	High	4.75
	FALSE	High	SLGVYNGGIESFIQTDAAINQGNSGGALVNAK		1	1	1	Q8A862	0	3165.58	High	9.22
	FALSE	High	LAAFDAVNAQPVDLTQAAENSLHAVVHIR		1	1	4	Q8A862	0	3070.61	High	6.7
	FALSE	High	QLNLGYGLQVTGVSSGK	1xGln->pyro-Glu [N-Term]	1	1	2	Q8A862	0	1703.9	High	4.29
	FALSE	High	VIGTDPSTDLALVKIEGDDLPTIPVGDSDALK		1	1	2	Q8A862	1	3264.71	High	4.36
	FALSE	High	GELVGINSVLSSPTGAYAGYGFAIPTSIMTK	1xOxidation [M29]	1	1	5	Q8A862	0	3117.58	High	7.62
	FALSE	High	ALGVVEGVWVSEIVEGGSAAGADIK		1	1	3	Q8A862	0	2413.26	High	4.91
	FALSE	High	GELVGINSVLSSPTGAYAGYGFAIPTSIMTK		1	1	2	Q8A862	0	3101.59	High	6.47
	FALSE	High	VGEWVLAVGNPFNLNSTVTAGIVSAK		1	1	5	Q8A862	0	2643.41	High	7.1
	FALSE	High	TIQQAPDIFDFFFGDGR		1	1	3	Q8A862	0	1973.94	High	4.37
	FALSE	High	NILGVGAIILLSSGVAGLTTYK		1	1	4	Q8A862	0	2160.26	High	5.57
FALSE	Master Protein	Q8A2A2	Transcription termination/antitermination protein NusA OS=Bacteroides thetaiotaomicron (strain ATCC 29148 / DSM 2079 / JCM 5827 / CCUG 10774 / NCTC 10582 / VPI-5482 / E50) OX=226186 GN=nusA PE=3 SV=1	70	28	76	28	439	49.9	4.6	279.6	28	1
	Checked	Confidence	Sequence	Modifications	# Protein Groups	# Proteins	# PSMs	Master Protein Accessions	# Missed Cleavages	Theo. MH+ [Da]	Confidence (by Search Engine): Sequest HT	XCorr (by Search Engine): Sequest HT
	FALSE	High	EMLIEKTDLEEETVDEVIR		1	1	1	Q8A2A2	1	2291.13	High	3.73
	FALSE	High	LNEEEK		1	1	1	Q8A2A2	0	761.368	High	2.03
	FALSE	High	RAILNLR		1	1	1	Q8A2A2	1	855.552	High	2.37
	FALSE	High	TSPVFLQR		1	1	1	Q8A2A2	0	947.531	High	2.08
	FALSE	High	ILELEKDSIYNK		1	1	2	Q8A2A2	1	1464.79	High	3.31
	FALSE	High	NREVVADEDLTNPNMQISLTEAQK	1xOxidation [M15]	1	1	1	Q8A2A2	1	2731.32	High	4.74
	FALSE	High	KAEVFLKPEEVSLAIGK		1	1	2	Q8A2A2	1	1858.07	High	3.25
	FALSE	High	ILKSEFEEEPAAEMEPETEAEPEAEPTQE	1xOxidation [M14]	1	1	1	Q8A2A2	1	3305.44	High	2.88
	FALSE	High	SEFEEEPAAEMEPETEAEPEAEPTQE	1xOxidation [M11]	1	1	4	Q8A2A2	0	2951.18	High	5.28
	FALSE	High	TTMVSVLEESFR	1xOxidation [M3]	1	1	1	Q8A2A2	0	1414.69	High	3.23
	FALSE	High	EVVADEDLTNPNMQISLTEAQK	1xOxidation [M13]	1	1	3	Q8A2A2	0	2461.18	High	5.5
	FALSE	High	MFGTDENYDVIVNPDK	1xOxidation [M1]	1	1	1	Q8A2A2	0	1872.83	High	3.65
	FALSE	High	AEVFLKPEEVSLAIGK		1	1	1	Q8A2A2	0	1729.97	High	3.67
	FALSE	High	MAKKEETISLIDTFSEFK	1xMet-loss [N-Term]	1	1	3	Q8A2A2	2	1986.04	High	4.6
	FALSE	High	SEFEEEPAAEMEPETEAEPEAEPTQE		1	1	1	Q8A2A2	0	2935.18	High	3.7
	FALSE	High	TDLEEETVDEVIR		1	1	4	Q8A2A2	0	1547.74	High	4.55
	FALSE	High	EMLIEKTDLEEETVDEVIR	1xOxidation [M2]	1	1	1	Q8A2A2	1	2307.13	High	4.6
	FALSE	High	MFGTDENYDVIVNPDK		1	1	1	Q8A2A2	0	1856.84	High	4.11
	FALSE	High	EVVADEDLTNPNMQISLTEAQK		1	1	3	Q8A2A2	0	2445.18	High	4.27
	FALSE	High	LFEMEVPEINDGLITIKK	1xOxidation [M4]	1	1	1	Q8A2A2	1	2105.12	High	3.78
	FALSE	High	KEMLLLDDEGNELLLPK		1	1	1	Q8A2A2	1	1970.05	High	2.64
	FALSE	High	KEETISLIDTFSEFK		1	1	3	Q8A2A2	1	1786.91	High	5.05
	FALSE	High	IDASYEEGEEVTDEVIFAK		1	1	3	Q8A2A2	0	2143.99	High	4.89
	FALSE	High	VGTIINAEVYQIWK		1	1	3	Q8A2A2	0	1633.89	High	4.26
	FALSE	High	LASMLTEYTIDVFR	1xOxidation [M4]	1	1	3	Q8A2A2	0	1674.84	High	3.91
	FALSE	High	EMLLLDDEGNELLLPK	1xOxidation [M2]	1	1	3	Q8A2A2	0	1857.95	High	4.52
	FALSE	High	MFGTDENYDVIVNPDKGDFEIWR	1xOxidation [M1]	1	1	2	Q8A2A2	1	2776.26	High	7.64
	FALSE	High	LFEMEVPEINDGLITIK	1xOxidation [M4]	1	1	3	Q8A2A2	0	1977.02	High	3.93
	FALSE	High	ELRNENIDVINYTSNISLFIQR		1	1	1	Q8A2A2	1	2651.38	High	3.9
	FALSE	High	MFGTDENYDVIVNPDKGDFEIWR		1	1	2	Q8A2A2	1	2760.26	High	5.8
	FALSE	High	EMLLLDDEGNELLLPK		1	1	3	Q8A2A2	0	1841.96	High	4.53
	FALSE	High	LASMLTEYTIDVFR		1	1	1	Q8A2A2	0	1658.85	High	2.43
	FALSE	High	EETISLIDTFSEFK		1	1	3	Q8A2A2	0	1658.82	High	4.21
	FALSE	High	NENIDVINYTSNISLFIQR		1	1	4	Q8A2A2	0	2253.15	High	4.66
	FALSE	High	LFEMEVPEINDGLITIK		1	1	4	Q8A2A2	0	1961.03	High	3.67
	FALSE	High	ELDENVADEDIYLDEFRDEIDGWVIDAIK		1	1	3	Q8A2A2	1	3439.61	High	4.24
FALSE	Master Protein	Q8A6W6	Glycoside hydrolase family 32 OS=Bacteroides thetaiotaomicron (strain ATCC 29148 / DSM 2079 / JCM 5827 / CCUG 10774 / NCTC 10582 / VPI-5482 / E50) OX=226186 GN=BT_1760 PE=1 SV=1	59	26	73	26	523	59.2	5.21	279.01	26	1
	Checked	Confidence	Sequence	Modifications	# Protein Groups	# Proteins	# PSMs	Master Protein Accessions	# Missed Cleavages	Theo. MH+ [Da]	Confidence (by Search Engine): Sequest HT	XCorr (by Search Engine): Sequest HT
	FALSE	High	KYTSAQEVK		1	1	2	Q8A6W6	1	1053.56	High	3.06
	FALSE	High	ANFEKDGDDAK		1	1	1	Q8A6W6	1	1209.54	High	2.31
	FALSE	High	DGNMIESGK	1xOxidation [M4]	1	1	1	Q8A6W6	0	966.42	High	2.47
	FALSE	High	DGNMIESGK		1	1	1	Q8A6W6	0	950.425	High	2.09
	FALSE	High	GDTYGYDKNDFR		1	1	2	Q8A6W6	1	1450.62	High	3.19
	FALSE	High	GHIAEFTSADLK		1	1	2	Q8A6W6	0	1288.65	High	3.15
	FALSE	High	EGMLDSRAFYAGK	1xOxidation [M3]	1	1	1	Q8A6W6	1	1460.68	High	2.63
	FALSE	High	ATTANDAGIWPDNR		1	1	3	Q8A6W6	0	1501.7	High	4.13
	FALSE	High	FNIPADNEYR		1	1	1	Q8A6W6	0	1238.58	High	2.58
	FALSE	High	GEITVSDVQVSTY		1	1	4	Q8A6W6	0	1397.68	High	4.74
	FALSE	High	FKPSSDQNAQVVMVATSPDFK	1xOxidation [M13]	1	1	3	Q8A6W6	0	2312.12	High	5.36
	FALSE	High	GTDSASWYSIHVNADEGK		1	1	4	Q8A6W6	0	1936.87	High	5.35
	FALSE	High	LIQHEDGTLTLGVPDAIDRK		1	1	4	Q8A6W6	1	2191.17	High	5.13
	FALSE	High	DEQDAAIGTGGTIYNPADK		1	1	3	Q8A6W6	0	1935.89	High	5.07
	FALSE	High	FKPSSDQNAQVVMVATSPDFK		1	1	3	Q8A6W6	0	2296.13	High	5.5
	FALSE	High	LYYTFYTGNK		1	1	2	Q8A6W6	0	1269.62	High	2.83
	FALSE	High	FGISFVR		1	1	1	Q8A6W6	0	825.462	High	2.39
	FALSE	High	LIQHEDGTLTLGVPDAIDR		1	1	2	Q8A6W6	0	2063.08	High	4.84
	FALSE	High	VMYLQDYRPNPEATYHPIFGVATK	1xOxidation [M2]	1	1	3	Q8A6W6	0	2826.39	High	4.37
	FALSE	High	EWESAGTFMTMMWDR	3xOxidation [M9; M11; M12]	1	1	1	Q8A6W6	0	1925.75	High	2.11
	FALSE	High	VMYLQDYRPNPEATYHPIFGVATK		1	1	3	Q8A6W6	0	2810.4	High	4.43
	FALSE	High	AGNDNGNVGDVEPEWAGNLVAQR		1	1	4	Q8A6W6	0	2382.11	High	5.61
	FALSE	High	TYTLGEGASVIFNR		1	1	4	Q8A6W6	0	1527.78	High	4.08
	FALSE	High	GHIAEFTSADLKEWESAGTFMTMMWDR	3xOxidation [M21; M23; M24]	1	1	2	Q8A6W6	1	3195.39	High	4.29
	FALSE	High	GDTYGYDKNDFRDPFLFQTEDGVYHMLIATR	1xOxidation [M26]	1	1	1	Q8A6W6	2	3700.7	High	3.94
	FALSE	High	NDFRDPFLFQTEDGVYHMLIATR	1xOxidation [M18]	1	1	2	Q8A6W6	1	2801.34	High	5.01
	FALSE	High	DEQDAAIGTGGTIYNPADKLYYTFYTGNK		1	1	3	Q8A6W6	1	3186.49	High	5.36
	FALSE	High	DPFLFQTEDGVYHMLIATR	1xOxidation [M14]	1	1	2	Q8A6W6	0	2269.1	High	4.7
	FALSE	High	GDTYGYDKNDFRDPFLFQTEDGVYHMLIATR		1	1	2	Q8A6W6	2	3684.71	High	4.68
	FALSE	High	NDFRDPFLFQTEDGVYHMLIATR		1	1	2	Q8A6W6	1	2785.34	High	5.63
	FALSE	High	DPFLFQTEDGVYHMLIATR		1	1	2	Q8A6W6	0	2253.1	High	4.1
	FALSE	High	MGDWWYLIYSEQASFMR	2xOxidation [M1; M16]	1	1	2	Q8A6W6	0	2214.96	High	4.22
FALSE	Master Protein	G8JZS6	Outer membrane protein SusF OS=Bacteroides thetaiotaomicron (strain ATCC 29148 / DSM 2079 / JCM 5827 / CCUG 10774 / NCTC 10582 / VPI-5482 / E50) OX=226186 GN=susF PE=1 SV=1	55	16	70	16	485	52.1	4.54	272.72	16	1
	Checked	Confidence	Sequence	Modifications	# Protein Groups	# Proteins	# PSMs	Master Protein Accessions	# Missed Cleavages	Theo. MH+ [Da]	Confidence (by Search Engine): Sequest HT	XCorr (by Search Engine): Sequest HT
	FALSE	High	GNGGDQAAVQGK		1	1	3	G8JZS6	0	1101.53	High	3.48
	FALSE	High	DLAGLSDEGGNLK		1	1	3	G8JZS6	0	1288.64	High	4.06
	FALSE	High	AVSAGDWWK		1	1	2	G8JZS6	0	1019.49	High	2.9
	FALSE	High	VYLNFGNGTGRIE		1	1	1	G8JZS6	1	1439.73	High	2.31
	FALSE	High	VALAQLDSVTQEAYK		1	1	1	G8JZS6	0	1635.86	High	3.43
	FALSE	High	DWADPQSNPQEESAGQLTATFTAGK		1	1	3	G8JZS6	0	2649.21	High	5.54
	FALSE	High	IAVNSLTLNENHTIPFSMTEDHVFK	1xOxidation [M18]	1	1	5	G8JZS6	0	2873.41	High	7.02
	FALSE	High	ISFDAFNYR		1	1	2	G8JZS6	0	1132.54	High	2.63
	FALSE	High	IAVNSLTLNENHTIPFSMTEDHVFK		1	1	6	G8JZS6	0	2857.42	High	6.59
	FALSE	High	IFPASAINGNDIDWTK		1	1	10	G8JZS6	0	1761.88	High	4.61
	FALSE	High	DNSAPTELYMTGSAYNWGTPAGDPNAWK	1xOxidation [M10]	1	1	4	G8JZS6	0	3030.32	High	3.46
	FALSE	High	TEFIIFDGQIAYR		1	1	7	G8JZS6	0	1572.81	High	3.17
	FALSE	High	ALGSSVDGDDSGDNFVSWTNAGAINTALDGK		1	1	6	G8JZS6	0	3054.39	High	7.42
	FALSE	High	FAPQANWGNDFGFVDAISQESK		1	1	6	G8JZS6	0	2428.12	High	5.13
	FALSE	High	DNSAPTELYMTGSAYNWGTPAGDPNAWK		1	1	2	G8JZS6	0	3014.33	High	6.09
	FALSE	High	KDALDENLYILEAEIESTSNFK		1	1	3	G8JZS6	1	2542.26	High	7.37
	FALSE	High	GTFWGIFYFAANDQVK		1	1	4	G8JZS6	0	1863.91	High	4.48
	FALSE	High	DALDENLYILEAEIESTSNFK		1	1	2	G8JZS6	0	2414.16	High	3.98
FALSE	Master Protein	Q8A9V4	ATP synthase subunit beta OS=Bacteroides thetaiotaomicron (strain ATCC 29148 / DSM 2079 / JCM 5827 / CCUG 10774 / NCTC 10582 / VPI-5482 / E50) OX=226186 GN=atpD PE=3 SV=1	74	29	74	29	505	55.3	5.22	269.46	29	1
	Checked	Confidence	Sequence	Modifications	# Protein Groups	# Proteins	# PSMs	Master Protein Accessions	# Missed Cleavages	Theo. MH+ [Da]	Confidence (by Search Engine): Sequest HT	XCorr (by Search Engine): Sequest HT
	FALSE	High	TGAYSIHR		1	1	1	Q8A9V4	0	904.464	High	2.37
	FALSE	High	EMIESGVIR		1	1	2	Q8A9V4	0	1033.53	High	2.12
	FALSE	High	EMIESGVIR	1xOxidation [M2]	1	1	2	Q8A9V4	0	1049.53	High	2.11
	FALSE	High	VYPTGGPITMPIGEQIK	1xOxidation [M10]	1	1	2	Q8A9V4	0	1816.95	High	4.13
	FALSE	High	TVAMDSTDGLQR		1	1	2	Q8A9V4	0	1293.61	High	2.04
	FALSE	High	VDYNELEK		1	1	1	Q8A9V4	0	1009.48	High	2.42
	FALSE	High	LMNVVGDSIDGMK	2xOxidation [M2; M12]	1	1	2	Q8A9V4	0	1410.66	High	2.81
	FALSE	High	ILDPHIVGQEHYDVAQR		1	1	4	Q8A9V4	0	1990.01	High	4.26
	FALSE	High	SQVSLIFGQMNEPPGAR	1xOxidation [M10]	1	1	3	Q8A9V4	0	1846.91	High	3.63
	FALSE	High	MPSAVGYQPTLATEMGAMQER	3xOxidation [M1; M15; M18]	1	1	2	Q8A9V4	0	2316.03	High	4.79
	FALSE	High	LMNVVGDSIDGMK	1xOxidation [M12]	1	1	2	Q8A9V4	0	1394.67	High	2.36
	FALSE	High	ILVVEVQQHIGENTVR		1	1	1	Q8A9V4	0	1834.02	High	3.98
	FALSE	High	MPSAVGYQPTLATEMGAMQER	2xOxidation [M15; M]	1	1	4	Q8A9V4	0	2300.04	High	5.87
	FALSE	High	IGLFGGAGVGK		1	1	2	Q8A9V4	0	975.562	High	2.52
	FALSE	High	MPSAVGYQPTLATEMGAMQER	1xOxidation [M]	1	1	3	Q8A9V4	0	2284.04	High	4.51
	FALSE	High	GDWDLSKVDYNELEK		1	1	1	Q8A9V4	1	1810.85	High	2.72
	FALSE	High	FTQAGSEVSALLGR		1	1	2	Q8A9V4	0	1435.75	High	3.03
	FALSE	High	VIDLLEPYAK		1	1	1	Q8A9V4	0	1160.66	High	3.17
	FALSE	High	VYPTGGPITMPIGEQIK		1	1	2	Q8A9V4	0	1800.96	High	3.75
	FALSE	High	KITELGIYPAVDPLASTSR		1	1	4	Q8A9V4	1	2031.11	High	4.74
	FALSE	High	KGSITSVQAVYVPADDLTDPAPATTFSHLDATTVLDRK		1	1	1	Q8A9V4	2	4001.05	High	5.44
	FALSE	High	ASVALSGLTVAESFR		1	1	3	Q8A9V4	0	1507.81	High	3.8
	FALSE	High	TGAYSIHRDPPKFEDLTTVQEVLFTGIK		1	1	1	Q8A9V4	2	3162.65	High	4.55
	FALSE	High	KGSITSVQAVYVPADDLTDPAPATTFSHLDATTVLDR		1	1	2	Q8A9V4	1	3872.96	High	7.18
	FALSE	High	ITELGIYPAVDPLASTSR		1	1	3	Q8A9V4	0	1903.02	High	4.55
	FALSE	High	GSITSVQAVYVPADDLTDPAPATTFSHLDATTVLDR		1	1	3	Q8A9V4	0	3744.86	High	5.17
	FALSE	High	NKELQDIISILGMEELSEEDKLVVNR	1xOxidation [M13]	1	1	2	Q8A9V4	2	3030.57	High	6.04
	FALSE	High	TVLIQELINNIAK		1	1	2	Q8A9V4	0	1468.87	High	3.83
	FALSE	High	DPPKFEDLTTVQEVLFTGIK		1	1	2	Q8A9V4	1	2277.2	High	5.51
	FALSE	High	FEDLTTVQEVLFTGIK		1	1	2	Q8A9V4	0	1839.97	High	4.36
	FALSE	High	ELQDIISILGMEELSEEDKLVVNR	1xOxidation [M11]	1	1	2	Q8A9V4	1	2788.43	High	5.88
	FALSE	High	FLSQPFAVAEQFTGVPGVMVGIEDTIK	1xOxidation [M19]	1	1	1	Q8A9V4	0	2896.48	High	4.11
	FALSE	High	FLSQPFAVAEQFTGVPGVMVGIEDTIK		1	1	2	Q8A9V4	0	2880.49	High	4.11
	FALSE	High	MILDGEVDNLPEQAFLNVGTIEEAIEK		1	1	3	Q8A9V4	0	2987.49	High	5.25
	FALSE	High	DILFFIDNIFR		1	1	2	Q8A9V4	0	1412.76	High	2.42
FALSE	Master Protein	Q8A0F6	NADH-quinone oxidoreductase subunit C/D OS=Bacteroides thetaiotaomicron (strain ATCC 29148 / DSM 2079 / JCM 5827 / CCUG 10774 / NCTC 10582 / VPI-5482 / E50) OX=226186 GN=nuoC PE=3 SV=2	51	22	68	22	530	60.6	5.29	242.76	22	1
	Checked	Confidence	Sequence	Modifications	# Protein Groups	# Proteins	# PSMs	Master Protein Accessions	# Missed Cleavages	Theo. MH+ [Da]	Confidence (by Search Engine): Sequest HT	XCorr (by Search Engine): Sequest HT
	FALSE	High	MDEIMESLK	1xOxidation [M]	1	1	2	Q8A0F6	0	1111.5	High	2.86
	FALSE	High	AMGIEVSDR	1xOxidation [M2]	1	1	1	Q8A0F6	0	993.467	High	2.22
	FALSE	High	LDYLGAHQNR		1	1	2	Q8A0F6	0	1186.6	High	2.89
	FALSE	High	MDEIMESLK	2xOxidation [M1; M5]	1	1	2	Q8A0F6	0	1127.5	High	2.94
	FALSE	High	TIMDELQR	1xOxidation [M3]	1	1	1	Q8A0F6	0	1021.5	High	2.45
	FALSE	High	VSLEGEIIRK		1	1	2	Q8A0F6	1	1143.67	High	2.68
	FALSE	High	VPEGSYYAAVEGSR		1	1	2	Q8A0F6	0	1484.7	High	4.05
	FALSE	High	VSLEGEIIR		1	1	1	Q8A0F6	0	1015.58	High	2.46
	FALSE	High	MDEIMESLK		1	1	2	Q8A0F6	0	1095.51	High	2.34
	FALSE	High	LFGEEEYVVNIGPQHPATHGVMR	1xOxidation [M22]	1	1	3	Q8A0F6	0	2596.26	High	5.36
	FALSE	High	LFGEEEYVVNIGPQHPATHGVMR		1	1	2	Q8A0F6	0	2580.27	High	3.69
	FALSE	High	GLGVVYHLESTVTGER		1	1	3	Q8A0F6	0	1716.89	High	4.69
	FALSE	High	MNESLTYPQTLALTDR	1xOxidation [M1]	1	1	2	Q8A0F6	0	1868.91	High	4.19
	FALSE	High	GIIHEYHDIFTGNIIAQSR		1	1	4	Q8A0F6	0	2184.12	High	5.04
	FALSE	High	LIMNYNTIGGVQADLHPNFVK	1xOxidation [M3]	1	1	2	Q8A0F6	0	2360.21	High	4
	FALSE	High	GEFGVFLESQGDK		1	1	2	Q8A0F6	0	1412.67	High	4.03
	FALSE	High	MNESLTYPQTLALTDR		1	1	2	Q8A0F6	0	1852.91	High	4.36
	FALSE	High	GEFGVFLESQGDKMPYR		1	1	1	Q8A0F6	1	1959.93	High	3.48
	FALSE	High	MNESLTYPQTLALTDRLDYLGAHQNR	1xOxidation [M1]	1	1	1	Q8A0F6	1	3036.48	High	3.09
	FALSE	High	IADLIAIGGTLDYVVPDIDR		1	1	4	Q8A0F6	0	2129.15	High	4.63
	FALSE	High	LIMNYNTIGGVQADLHPNFVK		1	1	2	Q8A0F6	0	2344.21	High	5.59
	FALSE	High	MQEIQFIVPAALHDEMLR	2xOxidation [M1; M16]	1	1	4	Q8A0F6	0	2173.08	High	5.18
	FALSE	High	MQEIQFIVPAALHDEMLR	1xOxidation [M]	1	1	3	Q8A0F6	0	2157.08	High	4.82
	FALSE	High	IIEQLIDNIPEGPYQEK		1	1	3	Q8A0F6	0	1999.04	High	4.38
	FALSE	High	EVFDYYGIVFVGHPDMR	1xOxidation [M16]	1	1	3	Q8A0F6	0	2059.96	High	4.57
	FALSE	High	QMDFLESLTGMDWGVADEKDAPEK	2xOxidation [M2; M11]	1	1	2	Q8A0F6	1	2744.21	High	5.33
	FALSE	High	EVFDYYGIVFVGHPDMR		1	1	2	Q8A0F6	0	2043.96	High	3.72
	FALSE	High	MQEIQFIVPAALHDEMLR	1xAcetyl [N-Term]; 1xOxidation [M16]	1	1	1	Q8A0F6	0	2199.09	High	3.73
	FALSE	High	QMDFLESLTGMDWGVADEKDAPEK	1xOxidation [M11]	1	1	2	Q8A0F6	1	2728.21	High	5.33
	FALSE	High	QMDFLESLTGMDWGVADEK	2xOxidation [M2; M11]	1	1	1	Q8A0F6	0	2203.95	High	3.73
	FALSE	High	GIEKMNESLTYPQTLALTDR		1	1	1	Q8A0F6	1	2280.15	High	3.07
	FALSE	High	QMDFLESLTGMDWGVADEKDAPEK		1	1	1	Q8A0F6	1	2712.22	High	3.48
	FALSE	High	QMDFLESLTGMDWGVADEKDAPEK	1xGln->pyro-Glu [N-Term]; 2xOxidation [M2; M11]	1	1	1	Q8A0F6	1	2727.18	High	3.66
	FALSE	High	QMDFLESLTGMDWGVADEK	1xGln->pyro-Glu [N-Term]; 2xOxidation [M2; M11]	1	1	1	Q8A0F6	0	2186.93	High	2.19
FALSE	Master Protein	Q8A7H6	Phosphoglucomutase phosphomannomutase OS=Bacteroides thetaiotaomicron (strain ATCC 29148 / DSM 2079 / JCM 5827 / CCUG 10774 / NCTC 10582 / VPI-5482 / E50) OX=226186 GN=BT_1548 PE=3 SV=1	54	23	67	23	581	64.7	5.31	234.4	23	1
	Checked	Confidence	Sequence	Modifications	# Protein Groups	# Proteins	# PSMs	Master Protein Accessions	# Missed Cleavages	Theo. MH+ [Da]	Confidence (by Search Engine): Sequest HT	XCorr (by Search Engine): Sequest HT
	FALSE	High	MENQELIK	1xOxidation [M1]	1	1	2	Q8A7H6	0	1020.5	High	2.56
	FALSE	High	MENQELIK		1	1	2	Q8A7H6	0	1004.51	High	2.57
	FALSE	High	EFTVNVVKPGK		1	1	2	Q8A7H6	0	1217.69	High	2.93
	FALSE	High	TIVTTELIK		1	1	1	Q8A7H6	0	1017.62	High	2.11
	FALSE	High	WLTPAYDAETQAEVKR		1	1	2	Q8A7H6	1	1877.94	High	5.61
	FALSE	High	IVYTPIHGTGMMLIPR	2xOxidation [M11; M12]	1	1	3	Q8A7H6	0	1830.96	High	3.7
	FALSE	High	TVSIDPEAIAR		1	1	3	Q8A7H6	0	1171.63	High	2.3
	FALSE	High	EIDADLVMASDPDADR	1xOxidation [M8]	1	1	1	Q8A7H6	0	1748.76	High	3.83
	FALSE	High	MLENEDKTELIEAFYK	1xOxidation [M1]	1	1	3	Q8A7H6	1	1988.95	High	4.94
	FALSE	High	WLTPAYDAETQAEVK		1	1	4	Q8A7H6	0	1721.84	High	3.9
	FALSE	High	DLEFGTGGLR		1	1	1	Q8A7H6	0	1064.54	High	2.39
	FALSE	High	IVYTPIHGTGMMLIPR	1xOxidation [M]	1	1	2	Q8A7H6	0	1814.97	High	3.32
	FALSE	High	EIDADLVMASDPDADR		1	1	1	Q8A7H6	0	1732.77	High	3.27
	FALSE	High	IVYTPIHGTGMMLIPR		1	1	1	Q8A7H6	0	1798.97	High	3.3
	FALSE	High	ALKMWGFENVFTVPEQMIK	2xOxidation [M4; M17]	1	1	2	Q8A7H6	1	2300.15	High	3.41
	FALSE	High	VYLFDDMRPTPEMSFAIR	2xOxidation [M7; M13]	1	1	1	Q8A7H6	0	2220.05	High	3.28
	FALSE	High	MLENEDKTELIEAFYK		1	1	2	Q8A7H6	1	1972.96	High	6.19
	FALSE	High	ALKMWGFENVFTVPEQMIK	1xOxidation [M4]	1	1	3	Q8A7H6	1	2284.15	High	3.66
	FALSE	High	LFAETSANIFSANGIK		1	1	1	Q8A7H6	0	1682.87	High	4.64
	FALSE	High	FKGNPDLIQIIGEDIDK		1	1	2	Q8A7H6	1	1915.02	High	3.93
	FALSE	High	MNIYTVGAATQGLSNYLK		1	1	2	Q8A7H6	0	1943.99	High	4.66
	FALSE	High	VTDLDMPETSNVLQYFTEDGSK	1xOxidation [M6]	1	1	4	Q8A7H6	0	2505.13	High	5.42
	FALSE	High	YIGGGEESYGFLAEDFVR		1	1	2	Q8A7H6	0	2008.93	High	4.92
	FALSE	High	MWGFENVFTVPEQMIK	2xOxidation [M1; M14]	1	1	3	Q8A7H6	0	1987.93	High	4.4
	FALSE	High	TELIEAFYKDLEFGTGGLRGIMGVGSNR		1	1	1	Q8A7H6	2	3030.54	High	2.65
	FALSE	High	GNPDLIQIIGEDIDK		1	1	2	Q8A7H6	0	1639.85	High	3.37
	FALSE	High	DGNFPTVISPNPENAEALSMAVNLAK	1xOxidation [M20]	1	1	4	Q8A7H6	0	2715.33	High	8.11
	FALSE	High	MWGFENVFTVPEQMIK	1xOxidation [M]	1	1	2	Q8A7H6	0	1971.93	High	3.97
	FALSE	High	VTDLDMPETSNVLQYFTEDGSK		1	1	5	Q8A7H6	0	2489.14	High	4.62
	FALSE	High	AYWDDGAQVLAPHDAGIIDEVNNIASAADIK		1	1	1	Q8A7H6	0	3252.58	High	3.4
	FALSE	High	MWGFENVFTVPEQMIK		1	1	1	Q8A7H6	0	1955.94	High	3.13
	FALSE	High	GNPDLIQIIGEDIDKIYLDMVK	1xOxidation [M20]	1	1	1	Q8A7H6	1	2518.31	High	2.7
FALSE	Master Protein	Q8A3A0	Succinate dehydrogenase flavoprotein subunit OS=Bacteroides thetaiotaomicron (strain ATCC 29148 / DSM 2079 / JCM 5827 / CCUG 10774 / NCTC 10582 / VPI-5482 / E50) OX=226186 GN=BT_3054 PE=4 SV=1	47	27	68	27	659	73.2	6.57	234.26	27	1
	Checked	Confidence	Sequence	Modifications	# Protein Groups	# Proteins	# PSMs	Master Protein Accessions	# Missed Cleavages	Theo. MH+ [Da]	Confidence (by Search Engine): Sequest HT	XCorr (by Search Engine): Sequest HT
	FALSE	High	QVNVGTVK		1	1	1	Q8A3A0	0	844.489	High	2.23
	FALSE	High	ESVDSIHKK		1	1	1	Q8A3A0	1	1042.55	High	2.32
	FALSE	High	ESVDSIHK		1	1	1	Q8A3A0	0	914.458	High	2.03
	FALSE	High	YPAFGNLVPR		1	1	2	Q8A3A0	0	1133.61	High	2.46
	FALSE	High	LVNPANK		1	1	1	Q8A3A0	0	755.441	High	2.14
	FALSE	High	KGIAELK		1	1	1	Q8A3A0	1	758.477	High	2.08
	FALSE	High	EEYQTEEGEAK		1	1	2	Q8A3A0	0	1312.55	High	3.05
	FALSE	High	QVNVGTVK	1xGln->pyro-Glu [N-Term]	1	1	1	Q8A3A0	0	827.462	High	2.03
	FALSE	High	EGMNVELDK	1xOxidation [M3]	1	1	1	Q8A3A0	0	1050.48	High	2.57
	FALSE	High	SFGGAQVSR		1	1	1	Q8A3A0	0	908.458	High	2.54
	FALSE	High	EYGGTLDNR		1	1	1	Q8A3A0	0	1024.47	High	2.44
	FALSE	High	IDKFMSIQGK	1xOxidation [M5]	1	1	1	Q8A3A0	1	1182.62	High	2.85
	FALSE	High	EGMNVELDK		1	1	1	Q8A3A0	0	1034.48	High	3.04
	FALSE	High	LTLMSESLR	1xOxidation [M4]	1	1	2	Q8A3A0	0	1065.56	High	2.55
	FALSE	High	GSDIPEEDRDYYLER		1	1	1	Q8A3A0	1	1856.83	High	2.22
	FALSE	High	LGHIMWEYVGMGR	2xOxidation [M5; M11]	1	1	3	Q8A3A0	0	1580.73	High	3.37
	FALSE	High	NLITGELER		1	1	2	Q8A3A0	0	1044.57	High	2.38
	FALSE	High	YEMQDVVIIDGR	1xOxidation [M3]	1	1	2	Q8A3A0	0	1453.7	High	4.25
	FALSE	High	KEFETNLFIPGSK		1	1	3	Q8A3A0	1	1509.79	High	4.15
	FALSE	High	LGHIMWEYVGMGR	1xOxidation [M]	1	1	2	Q8A3A0	0	1564.74	High	3.24
	FALSE	High	LGIDVVLQR		1	1	2	Q8A3A0	0	1012.61	High	2.96
	FALSE	High	APVLIKEPLVYEAIK		1	1	1	Q8A3A0	1	1683.01	High	4.47
	FALSE	High	FSTDLPEFAEAEK		1	1	3	Q8A3A0	0	1483.7	High	4.46
	FALSE	High	YEMQDVVIIDGR		1	1	2	Q8A3A0	0	1437.7	High	3.13
	FALSE	High	EFETNLFIPGSK		1	1	2	Q8A3A0	0	1381.7	High	3.25
	FALSE	High	GQTGQQLLLGAYSALSR		1	1	5	Q8A3A0	0	1762.94	High	4.7
	FALSE	High	RLDIIVVGTGLAGASAAASLGEMGFR	1xOxidation [M23]	1	1	2	Q8A3A0	1	2548.36	High	7.02
	FALSE	High	YGNLFDMYEEITDVNPGELAK	1xOxidation [M7]	1	1	4	Q8A3A0	0	2434.11	High	6.52
	FALSE	High	RLDIIVVGTGLAGASAAASLGEMGFR		1	1	1	Q8A3A0	1	2532.36	High	5.99
	FALSE	High	LDIIVVGTGLAGASAAASLGEMGFR	1xOxidation [M22]	1	1	2	Q8A3A0	0	2392.25	High	3.41
	FALSE	High	LYDFITMGELVAYDALNR	1xOxidation [M7]	1	1	3	Q8A3A0	0	2120.04	High	4.71
	FALSE	High	YGNLFDMYEEITDVNPGELAK		1	1	3	Q8A3A0	0	2418.12	High	6
	FALSE	High	LGASALMQGLADGYFVLPYTIQNYLADQITVPR	1xOxidation [M7]	1	1	4	Q8A3A0	0	3614.86	High	5.37
	FALSE	High	LYDFITMGELVAYDALNR		1	1	4	Q8A3A0	0	2104.04	High	3.68
FALSE	Master Protein	Q8A5I3	Fumarate hydratase class I OS=Bacteroides thetaiotaomicron (strain ATCC 29148 / DSM 2079 / JCM 5827 / CCUG 10774 / NCTC 10582 / VPI-5482 / E50) OX=226186 GN=BT_2256 PE=3 SV=1	52	27	67	27	544	59.9	6.15	232.18	27	1
	Checked	Confidence	Sequence	Modifications	# Protein Groups	# Proteins	# PSMs	Master Protein Accessions	# Missed Cleavages	Theo. MH+ [Da]	Confidence (by Search Engine): Sequest HT	XCorr (by Search Engine): Sequest HT
	FALSE	High	SHNEQVAK		1	1	1	Q8A5I3	0	912.453	High	2.34
	FALSE	High	AILNPGTLVPFLVEK		1	1	2	Q8A5I3	0	1610.95	High	3.3
	FALSE	High	QVLEEAHK		1	1	1	Q8A5I3	0	953.505	High	2.59
	FALSE	High	QVLEEAHK	1xGln->pyro-Glu [N-Term]	1	1	1	Q8A5I3	0	936.479	High	2.04
	FALSE	High	QAGEGDVVK		1	1	2	Q8A5I3	0	902.458	High	2.8
	FALSE	High	TYTEENLR		1	1	1	Q8A5I3	0	1025.49	High	2.63
	FALSE	High	ILSDPEASENDK		1	1	2	Q8A5I3	0	1317.62	High	3.01
	FALSE	High	DHPIYYAGPAK		1	1	3	Q8A5I3	0	1231.61	High	3.07
	FALSE	High	INKDGIWIEK		1	1	2	Q8A5I3	1	1215.67	High	2.88
	FALSE	High	IEKEGLTAMANAAFR	1xOxidation [M9]	1	1	1	Q8A5I3	1	1637.83	High	3.91
	FALSE	High	MDSYVELFQSHGGSMVMLAK	2xOxidation [M15; M]	1	1	3	Q8A5I3	0	2262.02	High	5.55
	FALSE	High	LDRGEDLPQYIK		1	1	2	Q8A5I3	1	1446.76	High	2.52
	FALSE	High	GKDTTEYYLLTK		1	1	4	Q8A5I3	1	1431.74	High	4.41
	FALSE	High	YSQNAPLNMYDEVNTK	1xOxidation [M9]	1	1	3	Q8A5I3	0	1902.85	High	4.39
	FALSE	High	EGLTAMANAAFR	1xOxidation [M6]	1	1	1	Q8A5I3	0	1267.61	High	3.63
	FALSE	High	IGLGAQFGGK		1	1	1	Q8A5I3	0	947.531	High	3.28
	FALSE	High	GEDLPQYIK		1	1	1	Q8A5I3	0	1062.55	High	2.11
	FALSE	High	IDLNRPMAEILK	1xOxidation [M7]	1	1	2	Q8A5I3	0	1428.79	High	2.55
	FALSE	High	DGIWIEK		1	1	1	Q8A5I3	0	860.451	High	2.01
	FALSE	High	YSQNAPLNMYDEVNTK		1	1	1	Q8A5I3	0	1886.86	High	4.09
	FALSE	High	LASTHFYDNLPTTGNEFGR		1	1	3	Q8A5I3	0	2140.01	High	4.75
	FALSE	High	GEDLPQYIKDHPIYYAGPAK		1	1	2	Q8A5I3	1	2275.14	High	3.8
	FALSE	High	DTTEYYLLTK		1	1	2	Q8A5I3	0	1246.62	High	2.79
	FALSE	High	EGLTAMANAAFR		1	1	1	Q8A5I3	0	1251.62	High	3.51
	FALSE	High	IDLNRPMAEILK		1	1	2	Q8A5I3	0	1412.79	High	2.65
	FALSE	High	MDSYVELFQSHGGSMVMLAK	3xOxidation [M1; M15; M17]	1	1	2	Q8A5I3	0	2278.02	High	5.58
	FALSE	High	MDSYVELFQSHGGSMVMLAK	1xOxidation [M]	1	1	2	Q8A5I3	0	2246.03	High	3.79
	FALSE	High	ILSDPEASENDKYVALTFLR		1	1	3	Q8A5I3	1	2281.17	High	5.12
	FALSE	High	GQQVWTGYTDEEALSLGVYK		1	1	3	Q8A5I3	0	2244.08	High	4.65
	FALSE	High	MDSYVELFQSHGGSMVMLAK		1	1	1	Q8A5I3	0	2230.03	High	3.91
	FALSE	High	DYVSVSEFEGNPILK		1	1	1	Q8A5I3	0	1696.84	High	3.37
	FALSE	High	YGGFYLGSIGGPAAILAQNNIK		1	1	2	Q8A5I3	0	2224.18	High	4.78
	FALSE	High	IEVEDFPAFILVDDK		1	1	3	Q8A5I3	0	1749.89	High	4.87
	FALSE	High	IEVEDFPAFILVDDKGNDFFK		1	1	5	Q8A5I3	1	2458.22	High	5.34
FALSE	Master Protein	Q8A0Z9	Pseudouridine synthase OS=Bacteroides thetaiotaomicron (strain ATCC 29148 / DSM 2079 / JCM 5827 / CCUG 10774 / NCTC 10582 / VPI-5482 / E50) OX=226186 GN=BT_3872 PE=3 SV=1	53	27	64	27	496	57.2	9.51	219.04	27	1
	Checked	Confidence	Sequence	Modifications	# Protein Groups	# Proteins	# PSMs	Master Protein Accessions	# Missed Cleavages	Theo. MH+ [Da]	Confidence (by Search Engine): Sequest HT	XCorr (by Search Engine): Sequest HT
	FALSE	High	KQIEYK		1	1	1	Q8A0Z9	1	808.456	High	2
	FALSE	High	EGGDRPYRPR		1	1	1	Q8A0Z9	0	1202.6	High	2.02
	FALSE	High	ENSYNEENTGAGRDGNK		1	1	2	Q8A0Z9	1	1854.78	High	3.61
	FALSE	High	ENSYNEENTGAGR		1	1	3	Q8A0Z9	0	1440.6	High	3.5
	FALSE	High	KIYHVHLDK		1	1	1	Q8A0Z9	1	1152.65	High	3.21
	FALSE	High	FNPNSEGGERPQR		1	1	1	Q8A0Z9	0	1487.7	High	2.27
	FALSE	High	DTVTTSDDPQER		1	1	1	Q8A0Z9	0	1363.6	High	2.06
	FALSE	High	KDQVGIEIHSGK		1	1	3	Q8A0Z9	1	1310.71	High	3.78
	FALSE	High	IYHVHLDK		1	1	2	Q8A0Z9	0	1024.56	High	2.44
	FALSE	High	RTVMDLVK	1xOxidation [M4]	1	1	1	Q8A0Z9	1	977.545	High	2.13
	FALSE	High	KVYVLLNKPK		1	1	3	Q8A0Z9	1	1201.77	High	3.31
	FALSE	High	DQVGIEIHSGK		1	1	4	Q8A0Z9	0	1182.61	High	2.9
	FALSE	High	TVMDLVK	1xOxidation [M3]	1	1	1	Q8A0Z9	0	821.444	High	2.02
	FALSE	High	YLSEAEVNYLR		1	1	2	Q8A0Z9	0	1356.68	High	3.38
	FALSE	High	FHDEPVSIER		1	1	1	Q8A0Z9	0	1228.6	High	3.18
	FALSE	High	MSTENEEWRENSYNEENTGAGR	1xMet-loss [N-Term]	1	1	1	Q8A0Z9	1	2472.03	High	6.75
	FALSE	High	VYVLLNKPK		1	1	2	Q8A0Z9	0	1073.67	High	2.87
	FALSE	High	FLANAGVCSR	1xPropionamide [C8]	1	1	1	Q8A0Z9	0	1108.56	High	2.46
	FALSE	High	RTVMDLVK		1	1	1	Q8A0Z9	1	961.55	High	2.32
	FALSE	High	RIFESLGYK		1	1	1	Q8A0Z9	1	1112.61	High	2.49
	FALSE	High	TVMDLVK		1	1	1	Q8A0Z9	0	805.449	High	2.18
	FALSE	High	EQFVDPNEPIR		1	1	3	Q8A0Z9	0	1343.66	High	3.06
	FALSE	High	IFESLGYK		1	1	3	Q8A0Z9	0	956.509	High	2.61
	FALSE	High	QIEYKEQFVDPNEPIR		1	1	1	Q8A0Z9	1	2005	High	3.26
	FALSE	High	LDRNTTGVLLLTNDGDLASK		1	1	1	Q8A0Z9	1	2116.12	High	3.32
	FALSE	High	NTTGVLLLTNDGDLASK		1	1	7	Q8A0Z9	0	1731.91	High	5.75
	FALSE	High	ADMDQIAAGVQLEDGEIHADAISYTDDFKK	1xOxidation [M3]	1	1	9	Q8A0Z9	1	3282.51	High	7.08
	FALSE	High	ADMDQIAAGVQLEDGEIHADAISYTDDFKK		1	1	3	Q8A0Z9	1	3266.52	High	7.64
	FALSE	High	READEFITAGVVSVNGEVVTELGTK		1	1	2	Q8A0Z9	1	2620.35	High	5.39
	FALSE	High	ADMDQIAAGVQLEDGEIHADAISYTDDFK	1xOxidation [M3]	1	1	1	Q8A0Z9	0	3154.42	High	2.98
FALSE	Master Protein	Q8A9B1	Protein BatD OS=Bacteroides thetaiotaomicron (strain ATCC 29148 / DSM 2079 / JCM 5827 / CCUG 10774 / NCTC 10582 / VPI-5482 / E50) OX=226186 GN=BT_0904 PE=4 SV=1	54	28	63	28	608	67.4	9.03	200.79	28	1
	Checked	Confidence	Sequence	Modifications	# Protein Groups	# Proteins	# PSMs	Master Protein Accessions	# Missed Cleavages	Theo. MH+ [Da]	Confidence (by Search Engine): Sequest HT	XCorr (by Search Engine): Sequest HT
	FALSE	High	LLSENKK		1	1	1	Q8A9B1	1	831.493	High	2.14
	FALSE	High	EHDLQLNNAK		1	1	3	Q8A9B1	0	1181.59	High	3.07
	FALSE	High	QAATNANVAK	1xGln->pyro-Glu [N-Term]	1	1	1	Q8A9B1	0	970.495	High	3.24
	FALSE	High	VLPQDQASNGGQNDGSSSAR		1	1	3	Q8A9B1	0	1987.91	High	4.15
	FALSE	High	FAPGDENQAMDK	1xOxidation [M10]	1	1	1	Q8A9B1	0	1338.56	High	2.26
	FALSE	High	LTQEGLTGNK		1	1	2	Q8A9B1	0	1060.56	High	2.57
	FALSE	High	GFHSQEIEMNANAR	1xOxidation [M9]	1	1	1	Q8A9B1	0	1619.72	High	2.19
	FALSE	High	FAPGDENQAMDK		1	1	2	Q8A9B1	0	1322.57	High	2.55
	FALSE	High	LSYTVTTQK		1	1	1	Q8A9B1	0	1040.56	High	2.35
	FALSE	High	GAGNADQVIANFTNK		1	1	2	Q8A9B1	0	1519.75	High	4.98
	FALSE	High	NYNTTIYR		1	1	1	Q8A9B1	0	1044.51	High	2.12
	FALSE	High	GFHSQEIEMNANAR		1	1	2	Q8A9B1	0	1603.73	High	4.18
	FALSE	High	LVISGTGNLK		1	1	2	Q8A9B1	0	1001.6	High	2.75
	FALSE	High	TLKTEDYVINVEK		1	1	3	Q8A9B1	1	1551.83	High	4.65
	FALSE	High	TEDYVINVEK		1	1	2	Q8A9B1	0	1209.6	High	3.44
	FALSE	High	KDAFYDEVLK		1	1	1	Q8A9B1	1	1227.63	High	2.11
	FALSE	High	GFDVLMGPSR	1xOxidation [M6]	1	1	1	Q8A9B1	0	1094.53	High	2.53
	FALSE	High	SSSGTSVSNQDLFITATASK		1	1	3	Q8A9B1	0	2000.98	High	5.57
	FALSE	High	GAGNADQVIANFTNKEDLK		1	1	2	Q8A9B1	1	2005	High	5.34
	FALSE	High	AVQSDDPFDAFFNGGSNVVK		1	1	4	Q8A9B1	0	2113.98	High	6.87
	FALSE	High	GFDVLMGPSR		1	1	1	Q8A9B1	0	1078.53	High	2
	FALSE	High	VIEYLAIPR		1	1	2	Q8A9B1	0	1073.64	High	3.01
	FALSE	High	QFVLFPQQPGK		1	1	2	Q8A9B1	0	1288.7	High	2.88
	FALSE	High	FPDDFEVYDPK		1	1	2	Q8A9B1	0	1371.61	High	2.61
	FALSE	High	DAFYDEVLK		1	1	1	Q8A9B1	0	1099.53	High	2.29
	FALSE	High	LFIEPAQFQMTVGK	1xOxidation [M10]	1	1	3	Q8A9B1	0	1624.84	High	3.68
	FALSE	High	TNVYEQEAFVLTYK		1	1	2	Q8A9B1	0	1704.85	High	4.34
	FALSE	High	VSFTASAPDVVVVGDQFR		1	1	2	Q8A9B1	0	1893.97	High	3.88
	FALSE	High	LISNPEIKFPDDFEVYDPK		1	1	3	Q8A9B1	1	2266.13	High	4.01
	FALSE	High	IAINVNPLPAGKPANFSGGVGEFNISSSINSK		1	1	2	Q8A9B1	0	3199.67	High	4.75
	FALSE	High	IPGASFSYFDIR		1	1	2	Q8A9B1	0	1372.69	High	3.14
	FALSE	High	LFIEPAQFQMTVGK		1	1	2	Q8A9B1	0	1608.85	High	3.01
	FALSE	High	QFVLFPQQPGK	1xGln->pyro-Glu [N-Term]	1	1	1	Q8A9B1	0	1271.68	High	2.1
FALSE	Master Protein	Q8A1P8	Glycine--tRNA ligase OS=Bacteroides thetaiotaomicron (strain ATCC 29148 / DSM 2079 / JCM 5827 / CCUG 10774 / NCTC 10582 / VPI-5482 / E50) OX=226186 GN=glyQS PE=3 SV=1	51	24	56	24	513	59.2	6.81	199.64	24	1
	Checked	Confidence	Sequence	Modifications	# Protein Groups	# Proteins	# PSMs	Master Protein Accessions	# Missed Cleavages	Theo. MH+ [Da]	Confidence (by Search Engine): Sequest HT	XCorr (by Search Engine): Sequest HT
	FALSE	High	NWTEVR		1	1	1	Q8A1P8	0	804.4	High	2.11
	FALSE	High	FGESFDEAQFR		1	1	2	Q8A1P8	0	1332.59	High	2.53
	FALSE	High	MAQEDVFKK	1xMet-loss [N-Term]	1	1	1	Q8A1P8	1	964.51	High	2
	FALSE	High	ASGHVDAFNDPLIDNK		1	1	3	Q8A1P8	0	1712.82	High	5.13
	FALSE	High	ASGHVDAFNDPLIDNKDSK		1	1	3	Q8A1P8	1	2042.98	High	5.13
	FALSE	High	EIIDALK		1	1	1	Q8A1P8	0	801.472	High	2.02
	FALSE	High	ALNDNNLDELR		1	1	2	Q8A1P8	0	1286.63	High	3.87
	FALSE	High	KFGESFDEAQFR		1	1	4	Q8A1P8	1	1460.68	High	3.82
	FALSE	High	LAVMPLIK	1xOxidation [M4]	1	1	1	Q8A1P8	0	900.559	High	2.27
	FALSE	High	ALGFGDASYR		1	1	1	Q8A1P8	0	1056.51	High	2.64
	FALSE	High	MKVPFGIAQIGK	1xOxidation [M1]	1	1	1	Q8A1P8	1	1304.74	High	2.91
	FALSE	High	ADVLIEDQLAK		1	1	2	Q8A1P8	0	1214.66	High	3.01
	FALSE	High	YRADVLIEDQLAK		1	1	4	Q8A1P8	1	1533.83	High	3.89
	FALSE	High	QFNLMFSTEMGSTSDGAMK	3xOxidation [M5; M10; M18]	1	1	3	Q8A1P8	0	2129.88	High	4.37
	FALSE	High	MKVPFGIAQIGK		1	1	1	Q8A1P8	1	1288.74	High	2.91
	FALSE	High	VPFGIAQIGK		1	1	2	Q8A1P8	0	1029.61	High	2.75
	FALSE	High	LAVMPLIK		1	1	2	Q8A1P8	0	884.564	High	2.38
	FALSE	High	VSITSLLK		1	1	1	Q8A1P8	0	860.545	High	2.29
	FALSE	High	VAISELNNIIADR		1	1	2	Q8A1P8	0	1427.79	High	4.12
	FALSE	High	EFEQMEMQFFVKPGTELDWFKK	2xOxidation [M5; M7]	1	1	1	Q8A1P8	1	2826.32	High	3.06
	FALSE	High	MREFEQMEMQFFVKPGTELDWFK	3xOxidation [M1; M7; M9]	1	1	1	Q8A1P8	1	3001.36	High	3.89
	FALSE	High	IYLRPETAQGIFVNYLNVQK		1	1	3	Q8A1P8	0	2366.29	High	6.25
	FALSE	High	QFNLMFSTEMGSTSDGAMK	1xGln->pyro-Glu [N-Term]; 3xOxidation [M5; M10; M18]	1	1	1	Q8A1P8	0	2112.86	High	2.1
	FALSE	High	LAHYANAATDIEFLMPFGFK	1xOxidation [M15]	1	1	2	Q8A1P8	0	2272.11	High	5.35
	FALSE	High	YFDPELNESYTPYVIETSIGVDR		1	1	4	Q8A1P8	0	2707.28	High	5.83
	FALSE	High	LAHYANAATDIEFLMPFGFK		1	1	2	Q8A1P8	0	2256.12	High	6.33
	FALSE	High	EFEQMEMQFFVKPGTELDWFK	1xOxidation [M]	1	1	2	Q8A1P8	0	2682.23	High	3.3
	FALSE	High	EYGFVFPSSDIYDGLGAVYDYGQMGVELK	1xOxidation [M24]	1	1	2	Q8A1P8	0	3235.48	High	4.62
	FALSE	High	EYGFVFPSSDIYDGLGAVYDYGQMGVELK		1	1	1	Q8A1P8	0	3219.49	High	2.9
FALSE	Master Protein	Q8A463	Elongation factor Tu OS=Bacteroides thetaiotaomicron (strain ATCC 29148 / DSM 2079 / JCM 5827 / CCUG 10774 / NCTC 10582 / VPI-5482 / E50) OX=226186 GN=tuf PE=3 SV=1	61	19	54	19	394	43.6	5.31	193.4	19	1
	Checked	Confidence	Sequence	Modifications	# Protein Groups	# Proteins	# PSMs	Master Protein Accessions	# Missed Cleavages	Theo. MH+ [Da]	Confidence (by Search Engine): Sequest HT	XCorr (by Search Engine): Sequest HT
	FALSE	High	KGLSELR		1	1	1	Q8A463	1	802.478	High	2.58
	FALSE	High	TKPHVNIGTIGHVDHGK		1	1	4	Q8A463	0	1809.97	High	4.62
	FALSE	High	SFDSIDNAPEEKER		1	1	1	Q8A463	1	1636.74	High	2.53
	FALSE	High	SFDSIDNAPEEK		1	1	1	Q8A463	0	1351.6	High	2.56
	FALSE	High	GITINTSHVEYETANR		1	1	3	Q8A463	0	1804.88	High	5.35
	FALSE	High	YRPQFYLR		1	1	2	Q8A463	0	1142.61	High	3.15
	FALSE	High	FKAEVYILK		1	1	2	Q8A463	1	1110.66	High	2.58
	FALSE	High	SVVTGVEMFR	1xOxidation [M8]	1	1	2	Q8A463	0	1140.57	High	3.07
	FALSE	High	SVVTGVEMFR		1	1	2	Q8A463	0	1124.58	High	2.68
	FALSE	High	KLLDQGEAGDNVGLLLR		1	1	3	Q8A463	1	1811	High	4.24
	FALSE	High	IESGIIHVGDEVEILGLGEDKK		1	1	5	Q8A463	1	2350.25	High	6.43
	FALSE	High	TVGAGQITEIID		1	1	1	Q8A463	0	1216.64	High	3.32
	FALSE	High	LLDQGEAGDNVGLLLR		1	1	4	Q8A463	0	1682.91	High	4.97
	FALSE	High	TTLTAAITTVLAK		1	1	3	Q8A463	0	1303.78	High	3.81
	FALSE	High	IESGIIHVGDEVEILGLGEDK		1	1	2	Q8A463	0	2222.16	High	4.52
	FALSE	High	VMELMDAVDNWIPLPPR	2xOxidation [M2; M5]	1	1	2	Q8A463	0	2027.99	High	3.24
	FALSE	High	DVDKPFLMPVEDVFSITGR	1xOxidation [M8]	1	1	6	Q8A463	0	2181.09	High	4.68
	FALSE	High	NMVTGAAQMDGAIIVCAATDGPMPQTR		1	1	1	Q8A463	0	2719.27	High	2.56
	FALSE	High	WEDKVMELMDAVDNWIPLPPR	2xOxidation [M6; M9]	1	1	2	Q8A463	1	2586.24	High	4.35
	FALSE	High	DVDKPFLMPVEDVFSITGR		1	1	4	Q8A463	0	2165.09	High	4.47
	FALSE	High	ELLSFYDFDGDNTPIIQGSALGALNGVEK		1	1	3	Q8A463	0	3083.52	High	7.54
FALSE	Master Protein	Q8A126	Inosine-5'-monophosphate dehydrogenase OS=Bacteroides thetaiotaomicron (strain ATCC 29148 / DSM 2079 / JCM 5827 / CCUG 10774 / NCTC 10582 / VPI-5482 / E50) OX=226186 GN=guaB PE=3 SV=1	67	22	53	22	492	52.5	7.5	189	22	1
	Checked	Confidence	Sequence	Modifications	# Protein Groups	# Proteins	# PSMs	Master Protein Accessions	# Missed Cleavages	Theo. MH+ [Da]	Confidence (by Search Engine): Sequest HT	XCorr (by Search Engine): Sequest HT
	FALSE	High	GMGSLEAMENGSK	2xOxidation [M2; M8]	1	1	1	Q8A126	0	1342.56	High	3
	FALSE	High	NMSIEEQAR	1xOxidation [M2]	1	1	2	Q8A126	0	1093.49	High	2.14
	FALSE	High	EGGIGVIHK		1	1	2	Q8A126	0	909.515	High	3.28
	FALSE	High	ALAEAGADAVK		1	1	1	Q8A126	0	1015.54	High	2.85
	FALSE	High	GMGSLEAMENGSK	1xOxidation [M]	1	1	2	Q8A126	0	1326.57	High	2.23
	FALSE	High	YFQSGTADVK		1	1	2	Q8A126	0	1115.54	High	2.56
	FALSE	High	LVPEGIAAR		1	1	1	Q8A126	0	925.547	High	2.18
	FALSE	High	ITNAGVMESHPHDVTITSESPNYSRPE	1xOxidation [M7]	1	1	3	Q8A126	0	2984.37	High	6.14
	FALSE	High	HIDLVMTPK		1	1	1	Q8A126	0	1053.58	High	2.58
	FALSE	High	RAENGMIYDPVTIK	1xOxidation [M6]	1	1	3	Q8A126	1	1622.82	High	3.93
	FALSE	High	ITNAGVMESHPHDVTITSESPNYSRPE		1	1	4	Q8A126	0	2968.37	High	6.19
	FALSE	High	VAAGVGVTADTLDR		1	1	2	Q8A126	0	1344.71	High	4.16
	FALSE	High	AENGMIYDPVTIK	1xOxidation [M5]	1	1	1	Q8A126	0	1466.72	High	2.23
	FALSE	High	LIGLVTYK		1	1	1	Q8A126	0	906.566	High	2.6
	FALSE	High	GTGVPLIADGGLR		1	1	1	Q8A126	0	1225.69	High	2.3
	FALSE	High	AENGMIYDPVTIK		1	1	1	Q8A126	0	1450.72	High	2.03
	FALSE	High	MQALVDAGADAIVIDTAHGHSMYVIEK	2xOxidation [M1; M22]	1	1	3	Q8A126	0	2887.4	High	6.17
	FALSE	High	IPFVTAAMDTVTEAK	1xOxidation [M8]	1	1	2	Q8A126	0	1609.81	High	3.12
	FALSE	High	LVTTNQSTDLESAAQILQK		1	1	4	Q8A126	0	2060.09	High	6.97
	FALSE	High	GSTVSDALGIMAEYK		1	1	2	Q8A126	0	1541.75	High	3.81
	FALSE	High	IPFVTAAMDTVTEAK		1	1	1	Q8A126	0	1593.82	High	2.43
	FALSE	High	FPNIDIVVGNIATGEAAK		1	1	1	Q8A126	0	1828.98	High	2.76
	FALSE	High	ALAAGGYCVMIGSLVAGTEESPGDTIIFNGR		1	1	1	Q8A126	0	3069.5	High	2.86
	FALSE	High	IGGIPVVDDEGYLVGIVTNR		1	1	3	Q8A126	0	2086.12	High	4.69
	FALSE	High	GTLYEVVYQLSGGLR		1	1	3	Q8A126	0	1654.88	High	3.93
	FALSE	High	IVMDGLTYDDVLLIPAYSEVLPR	1xOxidation [M3]	1	1	2	Q8A126	0	2608.36	High	4.16
	FALSE	High	IVMDGLTYDDVLLIPAYSEVLPR		1	1	3	Q8A126	0	2592.36	High	3.67
FALSE	Master Protein	Q8A9U7	ATP synthase subunit alpha OS=Bacteroides thetaiotaomicron (strain ATCC 29148 / DSM 2079 / JCM 5827 / CCUG 10774 / NCTC 10582 / VPI-5482 / E50) OX=226186 GN=atpA PE=3 SV=1	48	22	53	22	527	57.7	5.21	180.9	22	1
	Checked	Confidence	Sequence	Modifications	# Protein Groups	# Proteins	# PSMs	Master Protein Accessions	# Missed Cleavages	Theo. MH+ [Da]	Confidence (by Search Engine): Sequest HT	XCorr (by Search Engine): Sequest HT
	FALSE	High	MDQAQYR	1xOxidation [M1]	1	1	1	Q8A9U7	0	927.399	High	2.24
	FALSE	High	VGGNAQIK		1	1	1	Q8A9U7	0	786.447	High	2.17
	FALSE	High	AIEETAAMVAK	1xOxidation [M8]	1	1	1	Q8A9U7	0	1149.58	High	2.78
	FALSE	High	ELEAFSK		1	1	1	Q8A9U7	0	823.42	High	2.27
	FALSE	High	FSSDMDPITAMTIDK	2xOxidation [M5; M11]	1	1	1	Q8A9U7	0	1703.75	High	3.41
	FALSE	High	QPVNQPLQTGLK		1	1	1	Q8A9U7	0	1322.74	High	2.73
	FALSE	High	VSEVSDILRK		1	1	1	Q8A9U7	1	1145.65	High	2.34
	FALSE	High	AIEETAAMVAK		1	1	1	Q8A9U7	0	1133.59	High	2.64
	FALSE	High	EMNDLPESLK	1xOxidation [M2]	1	1	2	Q8A9U7	0	1191.56	High	2.45
	FALSE	High	HALVVYDDLSK		1	1	3	Q8A9U7	0	1259.66	High	3.95
	FALSE	High	AVDAMIPIGR	1xOxidation [M5]	1	1	2	Q8A9U7	0	1058.57	High	2.64
	FALSE	High	EMNDLPESLK		1	1	1	Q8A9U7	0	1175.56	High	2.29
	FALSE	High	VSEVSDILR		1	1	2	Q8A9U7	0	1017.56	High	2.54
	FALSE	High	EVSLILR		1	1	1	Q8A9U7	0	829.514	High	2.22
	FALSE	High	AVDAMIPIGR		1	1	1	Q8A9U7	0	1042.57	High	2.38
	FALSE	High	QPVNQPLQTGLK	1xGln->pyro-Glu [N-Term]	1	1	1	Q8A9U7	0	1305.72	High	3.3
	FALSE	High	VIDPLGEPLDGK		1	1	1	Q8A9U7	0	1252.68	High	2.68
	FALSE	High	FSSDMDPITAMTIDK	1xOxidation [M]	1	1	3	Q8A9U7	0	1687.76	High	3.22
	FALSE	High	EAYPGDIFYLHSR		1	1	2	Q8A9U7	0	1567.75	High	3.47
	FALSE	High	GSTVASIVNTLR		1	1	2	Q8A9U7	0	1217.68	High	3.29
	FALSE	High	TSIAIDTIINQR		1	1	1	Q8A9U7	0	1344.75	High	2.73
	FALSE	High	GLIGGELYEMPLER	1xOxidation [M10]	1	1	2	Q8A9U7	0	1592.8	High	3.81
	FALSE	High	NAEANELLEFDNGIK		1	1	3	Q8A9U7	0	1676.81	High	4.87
	FALSE	High	FSSDMDPITAMTIDK		1	1	1	Q8A9U7	0	1671.76	High	3.22
	FALSE	High	GLIGGELYEMPLER		1	1	2	Q8A9U7	0	1576.8	High	3.94
	FALSE	High	AIVMNLEEDNVGAVLLGPTDR	1xOxidation [M4]	1	1	3	Q8A9U7	0	2242.14	High	4.92
	FALSE	High	KQLEGINTNVQLDEIGTVLQVSDGVVR		1	1	2	Q8A9U7	1	2924.57	High	7.27
	FALSE	High	SFIESLQLNHQEDVLDVLR		1	1	3	Q8A9U7	0	2255.17	High	5.07
	FALSE	High	AIVMNLEEDNVGAVLLGPTDR		1	1	3	Q8A9U7	0	2226.14	High	4.51
	FALSE	High	QLEGINTNVQLDEIGTVLQVSDGVVR		1	1	2	Q8A9U7	0	2796.47	High	6.32
	FALSE	High	QLEGINTNVQLDEIGTVLQVSDGVVR	1xGln->pyro-Glu [N-Term]	1	1	2	Q8A9U7	0	2779.45	High	3.37
FALSE	Master Protein	Q8A880	Glycogen [starch] synthase, glycosyltransferase OS=Bacteroides thetaiotaomicron (strain ATCC 29148 / DSM 2079 / JCM 5827 / CCUG 10774 / NCTC 10582 / VPI-5482 / E50) OX=226186 GN=BT_1294 PE=4 SV=1	46	19	49	19	553	63.7	5.6	177.82	19	1
	Checked	Confidence	Sequence	Modifications	# Protein Groups	# Proteins	# PSMs	Master Protein Accessions	# Missed Cleavages	Theo. MH+ [Da]	Confidence (by Search Engine): Sequest HT	XCorr (by Search Engine): Sequest HT
	FALSE	High	SIAGNHKPLYDYLFAYNGDQMAQELNMQSK	2xOxidation [M21; M27]	1	1	3	Q8A880	0	3478.6	High	5.45
	FALSE	High	SIAGNHKPLYDYLFAYNGDQMAQELNMQSK	1xOxidation [M]	1	1	2	Q8A880	0	3462.61	High	5.8
	FALSE	High	YLGMGNRPDDK	1xOxidation [M4]	1	1	1	Q8A880	0	1281.59	High	2.23
	FALSE	High	YNLTETDK		1	1	1	Q8A880	0	983.468	High	2.2
	FALSE	High	NQHGINDGVEVLHR		1	1	4	Q8A880	0	1587.8	High	4.92
	FALSE	High	KHAADVAEQALWK		1	1	1	Q8A880	1	1466.78	High	3.47
	FALSE	High	SDYNDSEVADGIK		1	1	2	Q8A880	0	1412.62	High	3.04
	FALSE	High	HAADVAEQALWK		1	1	4	Q8A880	0	1338.68	High	3.83
	FALSE	High	NEIYTEMWNR	1xOxidation [M7]	1	1	2	Q8A880	0	1371.6	High	2.5
	FALSE	High	VGGIYTVLSTR		1	1	2	Q8A880	0	1165.66	High	3.39
	FALSE	High	NEIYTEMWNR		1	1	1	Q8A880	0	1355.6	High	2.7
	FALSE	High	DTITLFADK		1	1	1	Q8A880	0	1023.54	High	2.28
	FALSE	High	GIDVFLESLNR		1	1	2	Q8A880	0	1262.67	High	3.01
	FALSE	High	FQVDSLHAYGDYDEASMFSYAAGK	1xOxidation [M17]	1	1	2	Q8A880	0	2688.16	High	6.58
	FALSE	High	FQVDSLHAYGDYDEASMFSYAAGK		1	1	1	Q8A880	0	2672.16	High	5.24
	FALSE	High	LLGTNLDDDTLIIGTSGR		1	1	3	Q8A880	0	1873.99	High	5.91
	FALSE	High	HFIQYYYEAYDIALR		1	1	2	Q8A880	0	1964.95	High	2.96
	FALSE	High	ELLDKPADVVLMNGFEDDFVPK	1xOxidation [M12]	1	1	1	Q8A880	0	2507.24	High	2.53
	FALSE	High	IFFIGPDVWQGK		1	1	3	Q8A880	0	1406.75	High	3.3
	FALSE	High	ELLDKPADVVLMNGFEDDFVPK		1	1	1	Q8A880	0	2491.24	High	4.56
	FALSE	High	SDYNDSEVADGIKDTITLFADK		1	1	3	Q8A880	1	2417.14	High	6.53
	FALSE	High	NVLAFINVPGWVGDPR		1	1	4	Q8A880	0	1753.94	High	4.04
	FALSE	High	VPTITTDLAGFGLWVNSLK		1	1	3	Q8A880	0	2032.11	High	4.76
FALSE	Master Protein	Q8A6W7	Levanase (2,6-beta-D-fructofuranosidase) OS=Bacteroides thetaiotaomicron (strain ATCC 29148 / DSM 2079 / JCM 5827 / CCUG 10774 / NCTC 10582 / VPI-5482 / E50) OX=226186 GN=BT_1759 PE=3 SV=1	55	23	51	23	610	69.5	6.3	168.42	23	1
	Checked	Confidence	Sequence	Modifications	# Protein Groups	# Proteins	# PSMs	Master Protein Accessions	# Missed Cleavages	Theo. MH+ [Da]	Confidence (by Search Engine): Sequest HT	XCorr (by Search Engine): Sequest HT
	FALSE	High	MNSNDPIR	1xOxidation [M1]	1	1	1	Q8A6W7	0	962.436	High	2.01
	FALSE	High	SPNSIPR		1	1	1	Q8A6W7	0	770.416	High	2.38
	FALSE	High	ISMIVNNK	1xOxidation [M3]	1	1	1	Q8A6W7	0	934.503	High	2.23
	FALSE	High	MNSNDPIR		1	1	1	Q8A6W7	0	946.441	High	2.02
	FALSE	High	LYNDKGEEVDMQYDMK	2xOxidation [M11; M15]	1	1	2	Q8A6W7	1	2009.85	High	3.96
	FALSE	High	SSVEAFGDGGR		1	1	1	Q8A6W7	0	1081.49	High	3.24
	FALSE	High	QVQSIAYSTDNGR		1	1	1	Q8A6W7	0	1438.69	High	3.56
	FALSE	High	LSDTFDTTNR		1	1	2	Q8A6W7	0	1169.54	High	3.32
	FALSE	High	DHYATVTWSDAPDNRR		1	1	2	Q8A6W7	1	1903.87	High	4.12
	FALSE	High	LYNDKGEEVDMQYDMK	1xOxidation [M]	1	1	3	Q8A6W7	1	1993.85	High	3.15
	FALSE	High	DHYATVTWSDAPDNR		1	1	3	Q8A6W7	0	1747.77	High	2.72
	FALSE	High	WGNMNWGHAISK	1xOxidation [M4]	1	1	1	Q8A6W7	0	1416.65	High	2.57
	FALSE	High	YENNPVLVSEAR		1	1	2	Q8A6W7	0	1390.7	High	3.68
	FALSE	High	LYNDKGEEVDMQYDMK		1	1	1	Q8A6W7	1	1977.86	High	2.98
	FALSE	High	VDSFVVYK		1	1	2	Q8A6W7	0	956.509	High	2.4
	FALSE	High	NQQAEIIGFR		1	1	1	Q8A6W7	0	1175.62	High	3.04
	FALSE	High	QVQSIAYSTDNGR	1xGln->pyro-Glu [N-Term]	1	1	2	Q8A6W7	0	1421.67	High	2.52
	FALSE	High	FRPTYHFSPLYGWMNDPNGMVYK	2xOxidation [M14; M20]	1	1	2	Q8A6W7	0	2852.3	High	4.3
	FALSE	High	FAMTNQVFPSEPYNHISFYSK	1xOxidation [M3]	1	1	2	Q8A6W7	0	2523.16	High	5.38
	FALSE	High	DGEYHLFYQYNPYGSK		1	1	4	Q8A6W7	0	1980.88	High	5.04
	FALSE	High	FRPTYHFSPLYGWMNDPNGMVYK	1xOxidation [M20]	1	1	1	Q8A6W7	0	2836.3	High	4.15
	FALSE	High	FAMTNQVFPSEPYNHISFYSK		1	1	2	Q8A6W7	0	2507.17	High	4.36
	FALSE	High	VNTSQNYLLLPVEDASPDVR		1	1	1	Q8A6W7	0	2230.14	High	4.24
	FALSE	High	IAIAWMSNWQYANDVPTSQYR	1xOxidation [M6]	1	1	1	Q8A6W7	0	2530.18	High	2.61
	FALSE	High	SGEVNFNENFPMLTWTAIEEDKDEMK	2xOxidation [M12; M25]	1	1	2	Q8A6W7	1	3106.37	High	5.71
	FALSE	High	DLIPNNEGAYEIELSLK		1	1	3	Q8A6W7	0	1917.98	High	3.41
	FALSE	High	SGEVNFNENFPMLTWTAIEEDKDEMK	1xOxidation [M12]	1	1	1	Q8A6W7	1	3090.37	High	4.44
	FALSE	High	WIMVLAVGQEMQIFSSPNLK	2xOxidation [M3; M11]	1	1	1	Q8A6W7	0	2323.18	High	2.77
	FALSE	High	VDYFVPVDLSDFSGK		1	1	2	Q8A6W7	0	1687.82	High	3.33
	FALSE	High	DLSLFAIDGGIYLQSAPSPELLK		1	1	2	Q8A6W7	0	2447.31	High	3.97
FALSE	Master Protein	Q8A1C4	DUF5018 domain-containing protein OS=Bacteroides thetaiotaomicron (strain ATCC 29148 / DSM 2079 / JCM 5827 / CCUG 10774 / NCTC 10582 / VPI-5482 / E50) OX=226186 GN=BT_3742 PE=4 SV=1	58	21	45	21	505	54.1	4.89	166.86	21	1
	Checked	Confidence	Sequence	Modifications	# Protein Groups	# Proteins	# PSMs	Master Protein Accessions	# Missed Cleavages	Theo. MH+ [Da]	Confidence (by Search Engine): Sequest HT	XCorr (by Search Engine): Sequest HT
	FALSE	High	TDASDQLNSTK		1	1	2	Q8A1C4	0	1179.55	High	2.71
	FALSE	High	VNDEATDDDLK		1	1	2	Q8A1C4	0	1234.54	High	3.43
	FALSE	High	YTPGDNYVDGSDKK		1	1	1	Q8A1C4	1	1558.7	High	2.34
	FALSE	High	DAVDMVIDVDVEGGMK	2xOxidation [M5; M15]	1	1	1	Q8A1C4	0	1724.77	High	2.58
	FALSE	High	TVTYTVIAEDGTTKK		1	1	1	Q8A1C4	1	1626.86	High	3.5
	FALSE	High	GGFPVVEDKDGYSGSSAK		1	1	2	Q8A1C4	1	1799.84	High	2.97
	FALSE	High	VAVAVLEDGGAK		1	1	1	Q8A1C4	0	1128.63	High	2.34
	FALSE	High	EVILTGHDIASSEYR		1	1	3	Q8A1C4	0	1689.84	High	4.68
	FALSE	High	KYVASIAGSQNFLK		1	1	1	Q8A1C4	1	1525.84	High	3.33
	FALSE	High	YPVDSELAGAYK		1	1	2	Q8A1C4	0	1312.64	High	3.12
	FALSE	High	YVASIAGSQNFLK		1	1	1	Q8A1C4	0	1397.74	High	3.65
	FALSE	High	SLTPIIEISEK		1	1	1	Q8A1C4	0	1229.7	High	2.65
	FALSE	High	GTMDVYYVGVSTPIASDMVQK	2xOxidation [M3; M18]	1	1	3	Q8A1C4	0	2293.07	High	4.58
	FALSE	High	YSFDTWVVQHEGLK		1	1	3	Q8A1C4	0	1708.83	High	3.88
	FALSE	High	GAGFGLAPAITSGSLFTGSFK		1	1	3	Q8A1C4	0	1986.03	High	5.24
	FALSE	High	GTMDVYYVGVSTPIASDMVQK	1xOxidation [M18]	1	1	2	Q8A1C4	0	2277.08	High	3.34
	FALSE	High	VNDEATDDDLKSLTPIIEISEK		1	1	3	Q8A1C4	1	2445.22	High	5.39
	FALSE	High	ITSFTIDNEVVTVAPVIDEEK		1	1	3	Q8A1C4	0	2319.2	High	3.98
	FALSE	High	ITSFTIDNEVVTVAPVIDEEKGTILFK		1	1	2	Q8A1C4	1	2978.6	High	5.93
	FALSE	High	AEWTTFELPFNNLDGK		1	1	3	Q8A1C4	0	1881.9	High	4.56
	FALSE	High	NEYWNPAPVDQLSTSNEGAGLLATLGFK		1	1	3	Q8A1C4	0	2992.47	High	6.06
	FALSE	High	GAVNSTLIIDELEVIGE		1	1	2	Q8A1C4	0	1771.93	High	3.61
FALSE	Master Protein	Q8A5W4	Lysine--tRNA ligase OS=Bacteroides thetaiotaomicron (strain ATCC 29148 / DSM 2079 / JCM 5827 / CCUG 10774 / NCTC 10582 / VPI-5482 / E50) OX=226186 GN=lysS PE=3 SV=1	49	21	54	21	576	65.9	5.19	166.09	21	1
	Checked	Confidence	Sequence	Modifications	# Protein Groups	# Proteins	# PSMs	Master Protein Accessions	# Missed Cleavages	Theo. MH+ [Da]	Confidence (by Search Engine): Sequest HT	XCorr (by Search Engine): Sequest HT
	FALSE	High	MEEIDDTMGK	2xOxidation [M1; M8]	1	1	1	Q8A5W4	0	1200.48	High	2.35
	FALSE	High	AEFKDEDEPR		1	1	1	Q8A5W4	1	1235.55	High	2.32
	FALSE	High	TQMGEISIHAK	1xOxidation [M3]	1	1	1	Q8A5W4	0	1230.61	High	3.18
	FALSE	High	DYNWMMSFTEK	1xOxidation [M]	1	1	3	Q8A5W4	0	1467.59	High	2.2
	FALSE	High	MEEIDDTMGK	1xOxidation [M8]	1	1	1	Q8A5W4	0	1184.48	High	2.1
	FALSE	High	AGYNTVADMQDVNPQK	1xOxidation [M9]	1	1	1	Q8A5W4	0	1766.8	High	2.98
	FALSE	High	AGYNTVADMQDVNPQK		1	1	1	Q8A5W4	0	1750.81	High	2.94
	FALSE	High	IATELYLK		1	1	2	Q8A5W4	0	950.556	High	2.19
	FALSE	High	ASFIELQDSK		1	1	1	Q8A5W4	0	1137.58	High	2.8
	FALSE	High	YKDGVAYDSFEDPELR		1	1	4	Q8A5W4	1	1903.87	High	5.37
	FALSE	High	YVDLVVNEGIK		1	1	1	Q8A5W4	0	1248.68	High	2.91
	FALSE	High	DYNWMMSFTEK	2xOxidation [M5; M6]	1	1	1	Q8A5W4	0	1483.59	High	2.73
	FALSE	High	ALQYGMPPTSGIGIGIDR	1xOxidation [M6]	1	1	3	Q8A5W4	0	1861.95	High	3.42
	FALSE	High	DGVAYDSFEDPELR		1	1	2	Q8A5W4	0	1612.71	High	2.67
	FALSE	High	ELANAYSELNDPLDQEER		1	1	2	Q8A5W4	0	2105.96	High	4.91
	FALSE	High	LADKGDDEAMIIDQDFLR	1xOxidation [M10]	1	1	4	Q8A5W4	1	2080.99	High	4.57
	FALSE	High	ALQYGMPPTSGIGIGIDR		1	1	1	Q8A5W4	0	1845.95	High	2.79
	FALSE	High	LADKGDDEAMIIDQDFLR		1	1	2	Q8A5W4	1	2064.99	High	4.57
	FALSE	High	LIVGGFEGVYEIGK		1	1	2	Q8A5W4	0	1480.8	High	3.38
	FALSE	High	YKLELTNPSVNDVTEWINK		1	1	2	Q8A5W4	1	2263.16	High	5.27
	FALSE	High	MNILELSEQEIIR	1xOxidation [M1]	1	1	3	Q8A5W4	0	1603.84	High	3.47
	FALSE	High	LVMLMTGQTTIQEVLFFPQMRPEK	3xOxidation [M3; M5; M20]	1	1	2	Q8A5W4	0	2885.46	High	3.92
	FALSE	High	LELTNPSVNDVTEWINK		1	1	2	Q8A5W4	0	1972	High	3.49
	FALSE	High	YMELGIAEDWVPVIQK	1xOxidation [M2]	1	1	2	Q8A5W4	0	1906.96	High	4.1
	FALSE	High	LVMLMTGQTTIQEVLFFPQMRPEK	2xOxidation [M5; M20]	1	1	2	Q8A5W4	0	2869.47	High	2.96
	FALSE	High	MNILELSEQEIIR		1	1	2	Q8A5W4	0	1587.84	High	3.29
	FALSE	High	AMGIDPYPAAEYVTNAFSTDIK	1xOxidation [M2]	1	1	1	Q8A5W4	0	2390.12	High	4.83
	FALSE	High	AMGIDPYPAAEYVTNAFSTDIK		1	1	2	Q8A5W4	0	2374.13	High	3.3
	FALSE	High	LLDLGDFVGIEGFVFR		1	1	2	Q8A5W4	0	1796.96	High	3.46
FALSE	Master Protein	Q8AA75	CTP synthase OS=Bacteroides thetaiotaomicron (strain ATCC 29148 / DSM 2079 / JCM 5827 / CCUG 10774 / NCTC 10582 / VPI-5482 / E50) OX=226186 GN=pyrG PE=3 SV=1	52	25	50	25	537	59.8	6.35	165.81	25	1
	Checked	Confidence	Sequence	Modifications	# Protein Groups	# Proteins	# PSMs	Master Protein Accessions	# Missed Cleavages	Theo. MH+ [Da]	Confidence (by Search Engine): Sequest HT	XCorr (by Search Engine): Sequest HT
	FALSE	High	AAIENEKN		1	1	1	Q8AA75	1	888.442	High	2.27
	FALSE	High	AQYEAAGMK	1xOxidation [M8]	1	1	1	Q8AA75	0	984.446	High	2.28
	FALSE	High	ANNITTGR		1	1	1	Q8AA75	0	846.443	High	2.27
	FALSE	High	HRYEFNNDYK		1	1	1	Q8AA75	1	1385.62	High	3.13
	FALSE	High	KVEVHFVNSEK		1	1	3	Q8AA75	1	1315.7	High	3.94
	FALSE	High	TPHNVIDIMEEQK	1xOxidation [M9]	1	1	4	Q8AA75	0	1569.76	High	5.09
	FALSE	High	NVLGYADADSREMDEK	1xOxidation [M13]	1	1	2	Q8AA75	1	1828.8	High	3.7
	FALSE	High	YEFNNDYK		1	1	1	Q8AA75	0	1092.46	High	2.11
	FALSE	High	HAAETKEPINIALVGK		1	1	2	Q8AA75	1	1690.95	High	4.96
	FALSE	High	AYLAYGEEHIQER		1	1	3	Q8AA75	0	1578.75	High	4.34
	FALSE	High	NVLGYADADSR		1	1	2	Q8AA75	0	1180.56	High	3.01
	FALSE	High	FLGIQTTK		1	1	1	Q8AA75	0	907.525	High	2.29
	FALSE	High	LTDENVAEALK		1	1	1	Q8AA75	0	1202.63	High	3.72
	FALSE	High	GMAGVMIGPGFGQR	2xOxidation [M2; M6]	1	1	1	Q8AA75	0	1409.67	High	4.44
	FALSE	High	TIQVIPHITDEIKR		1	1	1	Q8AA75	1	1662.95	High	2.02
	FALSE	High	TPHNVIDIMEEQK		1	1	2	Q8AA75	0	1553.76	High	3.29
	FALSE	High	GMAGVMIGPGFGQR	1xOxidation [M]	1	1	4	Q8AA75	0	1393.67	High	3.42
	FALSE	High	EPINIALVGK		1	1	1	Q8AA75	0	1053.63	High	2.57
	FALSE	High	TIQVIPHITDEIK		1	1	1	Q8AA75	0	1506.85	High	2.24
	FALSE	High	GMAGVMIGPGFGQR		1	1	1	Q8AA75	0	1377.68	High	3.49
	FALSE	High	YIFVTGGVASSLGK		1	1	2	Q8AA75	0	1398.76	High	3.57
	FALSE	High	MGLPVGETPGLGPWR	1xOxidation [M1]	1	1	1	Q8AA75	0	1582.8	High	2.58
	FALSE	High	MGLPVGETPGLGPWR		1	1	2	Q8AA75	0	1566.81	High	3.62
	FALSE	High	ELQSVGIQPDVLVLR		1	1	4	Q8AA75	0	1665.95	High	4.74
	FALSE	High	LTDENVAEALKGMAGVMIGPGFGQR		1	1	1	Q8AA75	1	2561.29	High	2.6
	FALSE	High	WFIGTQFHPEYSSTVLNPHPLFVAFVK		1	1	1	Q8AA75	0	3161.62	High	3.43
	FALSE	High	AVVQSIDAETIYEVPLLMQAQGLDSTILEK	1xOxidation [M18]	1	1	2	Q8AA75	0	3290.71	High	4.97
	FALSE	High	AVVQSIDAETIYEVPLLMQAQGLDSTILEK		1	1	1	Q8AA75	0	3274.71	High	3.68
	FALSE	High	YKFDFVITEIGGTVGDIESLPYLESIR		1	1	1	Q8AA75	1	3061.58	High	3.73
	FALSE	High	FDFVITEIGGTVGDIESLPYLESIR		1	1	1	Q8AA75	0	2770.42	High	3.74
FALSE	Master Protein	Q8A3V4	histidine kinase OS=Bacteroides thetaiotaomicron (strain ATCC 29148 / DSM 2079 / JCM 5827 / CCUG 10774 / NCTC 10582 / VPI-5482 / E50) OX=226186 GN=BT_2850 PE=4 SV=1	41	22	48	22	517	58.9	8.54	165.44	22	1
	Checked	Confidence	Sequence	Modifications	# Protein Groups	# Proteins	# PSMs	Master Protein Accessions	# Missed Cleavages	Theo. MH+ [Da]	Confidence (by Search Engine): Sequest HT	XCorr (by Search Engine): Sequest HT
	FALSE	High	KANNAPLMER	1xOxidation [M8]	1	1	1	Q8A3V4	1	1159.59	High	2.47
	FALSE	High	KANNAPLMER		1	1	1	Q8A3V4	1	1143.59	High	2.45
	FALSE	High	KSVVIANEHNELK		1	1	3	Q8A3V4	1	1480.81	High	2.99
	FALSE	High	SVVIANEHNELK		1	1	3	Q8A3V4	0	1352.72	High	4.16
	FALSE	High	KAYEAFAVR		1	1	1	Q8A3V4	1	1054.57	High	2.04
	FALSE	High	NAAFYTEQGR		1	1	3	Q8A3V4	0	1156.54	High	3.06
	FALSE	High	AKEFMKPDVTPSVNAPK	1xOxidation [M5]	1	1	1	Q8A3V4	1	1874.97	High	2.28
	FALSE	High	KYDESLQTIQDK		1	1	1	Q8A3V4	1	1467.73	High	4.15
	FALSE	High	YAEQMQAQVAALK	1xOxidation [M5]	1	1	2	Q8A3V4	0	1466.73	High	4.64
	FALSE	High	AKEFMKPDVTPSVNAPK		1	1	1	Q8A3V4	1	1858.97	High	2.67
	FALSE	High	ATELKEQALSSLK		1	1	2	Q8A3V4	1	1417.79	High	2.76
	FALSE	High	EFMKPDVTPSVNAPK	1xOxidation [M3]	1	1	1	Q8A3V4	0	1675.84	High	2.75
	FALSE	High	KYDESLQTIQDKDSTLSAK		1	1	2	Q8A3V4	2	2170.09	High	5.62
	FALSE	High	YDESLQTIQDK		1	1	1	Q8A3V4	0	1339.64	High	2.78
	FALSE	High	AYEAFAVR		1	1	1	Q8A3V4	0	926.473	High	2.12
	FALSE	High	MNGSLTLDTSYTK	1xOxidation [M1]	1	1	3	Q8A3V4	0	1446.68	High	4.01
	FALSE	High	YDESLQTIQDKDSTLSAK		1	1	1	Q8A3V4	1	2041.99	High	3.86
	FALSE	High	LQMYISLK	1xOxidation [M3]	1	1	2	Q8A3V4	0	1011.55	High	2.1
	FALSE	High	NISSQMEPTLNTLGTSAK	1xOxidation [M6]	1	1	3	Q8A3V4	0	1907.94	High	4.4
	FALSE	High	YAEQMQAQVAALK		1	1	1	Q8A3V4	0	1450.74	High	3.69
	FALSE	High	ALTAQDELNVLKR		1	1	2	Q8A3V4	1	1470.83	High	4.29
	FALSE	High	NMEQLIWTGEQK	1xOxidation [M2]	1	1	1	Q8A3V4	0	1492.71	High	3.44
	FALSE	High	NISSQMEPTLNTLGTSAK		1	1	2	Q8A3V4	0	1891.94	High	4.15
	FALSE	High	ALTAQDELNVLK		1	1	2	Q8A3V4	0	1314.73	High	3.02
	FALSE	High	NMEQLIWTGEQK		1	1	2	Q8A3V4	0	1476.72	High	3.58
	FALSE	High	GAHTHQFIITDTGTGIPAEQQENLFKPFTQVK		1	1	3	Q8A3V4	0	3553.81	High	8.53
	FALSE	High	NQLDKLEEIASLAK		1	1	2	Q8A3V4	1	1571.86	High	5.12
FALSE	Master Protein	Q8A6K2	Protease IV OS=Bacteroides thetaiotaomicron (strain ATCC 29148 / DSM 2079 / JCM 5827 / CCUG 10774 / NCTC 10582 / VPI-5482 / E50) OX=226186 GN=BT_1879 PE=3 SV=1	45	17	50	17	592	65.4	5.36	165.41	17	1
	Checked	Confidence	Sequence	Modifications	# Protein Groups	# Proteins	# PSMs	Master Protein Accessions	# Missed Cleavages	Theo. MH+ [Da]	Confidence (by Search Engine): Sequest HT	XCorr (by Search Engine): Sequest HT
	FALSE	High	KAGIEGYTVVSYPAK		1	1	2	Q8A6K2	1	1582.85	High	4.14
	FALSE	High	IGVEMQIFK	1xOxidation [M5]	1	1	2	Q8A6K2	0	1080.58	High	2.93
	FALSE	High	SAVEPFISTEMSPANR	1xOxidation [M11]	1	1	3	Q8A6K2	0	1751.83	High	3.86
	FALSE	High	IGLTYDVVK		1	1	2	Q8A6K2	0	1007.58	High	2.39
	FALSE	High	NALLDFK		1	1	2	Q8A6K2	0	820.456	High	2.48
	FALSE	High	FSDFGNIMRPFNQDEK	1xOxidation [M8]	1	1	3	Q8A6K2	0	1960.89	High	3.78
	FALSE	High	AGIEGYTVVSYPAK		1	1	1	Q8A6K2	0	1454.75	High	3.51
	FALSE	High	GIASAPLFYK		1	1	2	Q8A6K2	0	1066.59	High	2.46
	FALSE	High	VNSPGGSAFASEQIWHAVK		1	1	3	Q8A6K2	0	1984.99	High	5.28
	FALSE	High	TLMQMMITQGYDTFVNR	3xOxidation [M3; M5; M6]	1	1	2	Q8A6K2	0	2096.94	High	4.03
	FALSE	High	SAVEPFISTEMSPANR		1	1	1	Q8A6K2	0	1735.83	High	4.18
	FALSE	High	IGVEMQIFK		1	1	1	Q8A6K2	0	1064.58	High	2.25
	FALSE	High	FSDFGNIMRPFNQDEK		1	1	1	Q8A6K2	0	1944.89	High	3.22
	FALSE	High	NSVMMLDLNGVLVER	2xOxidation [M4; M5]	1	1	2	Q8A6K2	0	1721.86	High	3.65
	FALSE	High	TLMQMMITQGYDTFVNR	2xOxidation [M5; M]	1	1	6	Q8A6K2	0	2080.95	High	3.38
	FALSE	High	EDDRLPVLGLSDMINVK	1xOxidation [M13]	1	1	1	Q8A6K2	1	1929.99	High	3.21
	FALSE	High	NSVMMLDLNGVLVER	1xOxidation [M]	1	1	2	Q8A6K2	0	1705.86	High	3.91
	FALSE	High	GIYLQASMLGTSYASLQEIR	1xOxidation [M8]	1	1	4	Q8A6K2	0	2217.12	High	4.79
	FALSE	High	FIIAYGDSYTQGLYYLSSVADK		1	1	4	Q8A6K2	0	2474.21	High	5.02
	FALSE	High	EQVTAFINSIWGQVTEGVSASR		1	1	2	Q8A6K2	0	2379.19	High	4.47
	FALSE	High	ELGLVDVLGGIDTALEIAVR		1	1	2	Q8A6K2	0	2053.15	High	3.5
	FALSE	High	TQESPLGILSQLFSDDSNTYGLDDILSSIK		1	1	2	Q8A6K2	0	3256.61	High	3.8
FALSE	Master Protein	Q8A6S0	Acyl-CoA dehydrogenase OS=Bacteroides thetaiotaomicron (strain ATCC 29148 / DSM 2079 / JCM 5827 / CCUG 10774 / NCTC 10582 / VPI-5482 / E50) OX=226186 GN=BT_1806 PE=3 SV=1	34	16	44	16	568	63.7	5.45	161.3	16	1
	Checked	Confidence	Sequence	Modifications	# Protein Groups	# Proteins	# PSMs	Master Protein Accessions	# Missed Cleavages	Theo. MH+ [Da]	Confidence (by Search Engine): Sequest HT	XCorr (by Search Engine): Sequest HT
	FALSE	High	ENLDAMVK	1xOxidation [M6]	1	1	1	Q8A6S0	0	935.45	High	2.56
	FALSE	High	NMDKEDLAFYKK	1xOxidation [M2]	1	1	2	Q8A6S0	2	1517.73	High	3.97
	FALSE	High	NMDKEDLAFYKK		1	1	2	Q8A6S0	2	1501.74	High	3.21
	FALSE	High	ALLYQTAR		1	1	2	Q8A6S0	0	935.531	High	2.45
	FALSE	High	NMDKEDLAFYK	1xOxidation [M2]	1	1	3	Q8A6S0	1	1389.64	High	3.58
	FALSE	High	YVTNGSYLATIR		1	1	1	Q8A6S0	0	1357.71	High	3.33
	FALSE	High	KMADLFEASTNAVK	1xOxidation [M2]	1	1	2	Q8A6S0	1	1540.77	High	2.98
	FALSE	High	NMDKEDLAFYK		1	1	2	Q8A6S0	1	1373.64	High	3.07
	FALSE	High	LADSFTPLAK		1	1	1	Q8A6S0	0	1062.58	High	3.17
	FALSE	High	MADLFEASTNAVK	1xOxidation [M1]	1	1	3	Q8A6S0	0	1412.67	High	3.78
	FALSE	High	SAHVYLNFAEAEVTK		1	1	3	Q8A6S0	0	1678.84	High	4.18
	FALSE	High	GLSMFIYDK	1xOxidation [M4]	1	1	1	Q8A6S0	0	1089.53	High	2.12
	FALSE	High	MADLFEASTNAVK		1	1	1	Q8A6S0	0	1396.68	High	2.89
	FALSE	High	FITNGDADIHLVLAR		1	1	3	Q8A6S0	0	1654.89	High	4.29
	FALSE	High	EAQDQELLDFTAR		1	1	2	Q8A6S0	0	1535.73	High	4.08
	FALSE	High	ITSIYEGTTQLQTVAAIR		1	1	5	Q8A6S0	0	1965.07	High	5.25
	FALSE	High	LGIAAQSVGLSQAAYNEGLAYAK		1	1	4	Q8A6S0	0	2295.2	High	6.9
	FALSE	High	DKDEFDYAPLDFEDALDSYDK		1	1	4	Q8A6S0	1	2511.07	High	6.43
	FALSE	High	AIIDFPAVYDMLAIMK	2xOxidation [M11; M15]	1	1	1	Q8A6S0	0	1842.94	High	3.33
	FALSE	High	AIIDFPAVYDMLAIMK		1	1	1	Q8A6S0	0	1810.95	High	2.04
FALSE	Master Protein	Q8A6G9	Biotin carboxylase OS=Bacteroides thetaiotaomicron (strain ATCC 29148 / DSM 2079 / JCM 5827 / CCUG 10774 / NCTC 10582 / VPI-5482 / E50) OX=226186 GN=BT_1915 PE=4 SV=1	49	17	45	17	503	56.8	5.59	156.38	17	1
	Checked	Confidence	Sequence	Modifications	# Protein Groups	# Proteins	# PSMs	Master Protein Accessions	# Missed Cleavages	Theo. MH+ [Da]	Confidence (by Search Engine): Sequest HT	XCorr (by Search Engine): Sequest HT
	FALSE	High	LIVWATNR		1	1	2	Q8A6G9	0	972.563	High	2.37
	FALSE	High	NNISYLR		1	1	1	Q8A6G9	0	879.468	High	2.47
	FALSE	High	QITEPNGIGVR		1	1	1	Q8A6G9	0	1183.64	High	2.39
	FALSE	High	ESYLNIEK		1	1	2	Q8A6G9	0	995.504	High	2.28
	FALSE	High	VADGQVLQLK		1	1	2	Q8A6G9	0	1070.62	High	3.66
	FALSE	High	LIHSAEEVEEAYTTAK		1	1	4	Q8A6G9	0	1790.88	High	4.34
	FALSE	High	MIEAGVPVVPGTQENLK	1xOxidation [M1]	1	1	1	Q8A6G9	0	1797.94	High	4.71
	FALSE	High	FVEEPHHIEFQILGDK		1	1	4	Q8A6G9	0	1937.98	High	4.75
	FALSE	High	QITEPNGIGVR	1xGln->pyro-Glu [N-Term]	1	1	1	Q8A6G9	0	1166.62	High	2.36
	FALSE	High	LQVEHPITEEVVGVDLVK		1	1	3	Q8A6G9	0	2004.1	High	5.76
	FALSE	High	AIMDTPDFVEGHYDTGFITK	1xOxidation [M3]	1	1	1	Q8A6G9	0	2273.04	High	3.32
	FALSE	High	SESLSSFGDDTVYLEK		1	1	3	Q8A6G9	0	1776.82	High	4.55
	FALSE	High	IVEETPSVFVTPELR		1	1	2	Q8A6G9	0	1715.92	High	3.65
	FALSE	High	AENIAMIAAYMDYLMNLEENRGDATDNRPISK	3xOxidation [M6; M11; M15]	1	1	1	Q8A6G9	1	3677.69	High	5.76
	FALSE	High	AIMDTPDFVEGHYDTGFITK		1	1	1	Q8A6G9	0	2257.05	High	3.85
	FALSE	High	EMEITSIAIFSEADR	1xOxidation [M2]	1	1	2	Q8A6G9	0	1727.82	High	3.97
	FALSE	High	AENIAMIAAYMDYLMNLEENRGDATDNRPISK	2xOxidation [M6; M11]	1	1	3	Q8A6G9	1	3661.69	High	4.12
	FALSE	High	AVNYIGAGTIEFLVDK		1	1	3	Q8A6G9	0	1709.91	High	3.23
	FALSE	High	AENIAMIAAYMDYLMNLEENR	3xOxidation [M6; M11; M15]	1	1	1	Q8A6G9	0	2523.12	High	2.99
	FALSE	High	AENIAMIAAYMDYLMNLEENRGDATDNRPISK	1xOxidation [M]	1	1	2	Q8A6G9	1	3645.7	High	3.73
	FALSE	High	IDSYVYEGYEIPIYYDPMIGK	1xOxidation [M18]	1	1	4	Q8A6G9	0	2544.19	High	4.15
	FALSE	High	IDSYVYEGYEIPIYYDPMIGK		1	1	1	Q8A6G9	0	2528.19	High	2.9
FALSE	Master Protein	Q8A739	Propionyl-CoA carboxylase beta chain OS=Bacteroides thetaiotaomicron (strain ATCC 29148 / DSM 2079 / JCM 5827 / CCUG 10774 / NCTC 10582 / VPI-5482 / E50) OX=226186 GN=BT_1686 PE=4 SV=1	55	18	44	17	517	56.4	6.07	153.67	18	1
	Checked	Confidence	Sequence	Modifications	# Protein Groups	# Proteins	# PSMs	Master Protein Accessions	# Missed Cleavages	Theo. MH+ [Da]	Confidence (by Search Engine): Sequest HT	XCorr (by Search Engine): Sequest HT
	FALSE	High	ALQQLQTK		1	1	2	Q8A739	0	929.541	High	2.38
	FALSE	High	TVTGEDVSQENLGGASVHSTK		1	1	3	Q8A739	0	2116.02	High	7.12
	FALSE	High	FNGQSVGIVANQPK		1	1	3	Q8A739	0	1458.77	High	4.06
	FALSE	High	LFANPYNAAK		1	1	1	Q8A739	0	1108.58	High	2.73
	FALSE	High	EAKDQENPAQFLAEK		1	1	2	Q8A739	1	1717.84	High	4.33
	FALSE	High	MGAPCIGINDSGGAR	1xOxidation [M1]	1	1	1	Q8A739	0	1434.65	High	2.52
	FALSE	High	TEEEGLALIR		1	1	1	Q8A739	0	1130.61	High	2.93
	FALSE	High	LLYAYGEATVPK		1	1	3	Q8A739	0	1324.71	High	3.83
	FALSE	High	FLAGVLDSNASR		1	1	2	Q8A739	0	1249.65	High	2.93
	FALSE	High	DQENPAQFLAEK		1	1	2	Q8A739	0	1389.66	High	3.39
	FALSE	High	NIIIGFAR		2	2	1	Q8A6G7; Q8A739	0	903.541	High	2.18
	FALSE	High	YGYIDDVIEPR		1	1	2	Q8A739	0	1339.65	High	2.79
	FALSE	High	IAMLLDEGSFEEMDMFVEHR	3xOxidation [M3; M13; M15]	1	1	2	Q8A739	0	2447.06	High	5.86
	FALSE	High	IAMLLDEGSFEEMDMFVEHR	2xOxidation [M3; M13]	1	1	2	Q8A739	0	2431.06	High	3.81
	FALSE	High	IAMLLDEGSFEEMDMFVEHR	1xOxidation [M]	1	1	6	Q8A739	0	2415.07	High	6.07
	FALSE	High	IQEGINALAGYAEIFQR		1	1	2	Q8A739	0	1892.99	High	6.87
	FALSE	High	IAMLLDEGSFEEMDMFVEHR		1	1	1	Q8A739	0	2399.07	High	5.14
	FALSE	High	CTNFGMEKKHYPGDGVVTGCGTIEGR		1	1	1	Q8A739	2	2756.26	High	2.61
	FALSE	High	GDMNYAWPTAEIAVMGGAGAVEVLYAR	2xOxidation [M3; M15]	1	1	1	Q8A739	0	2844.33	High	4.07
	FALSE	High	LVYLFAQDFTVTAGSLSETMSLK	1xOxidation [M20]	1	1	2	Q8A739	0	2537.28	High	3.31
	FALSE	High	LEDSLNDIIPDSPNKPYDMYEVISAIVDNGEFLEIQK	1xOxidation [M19]	1	1	3	Q8A739	0	4240.05	High	4.42
	FALSE	High	LEDSLNDIIPDSPNKPYDMYEVISAIVDNGEFLEIQK		1	1	1	Q8A739	0	4224.06	High	3.21
FALSE	Master Protein	Q8A988	Proline--tRNA ligase OS=Bacteroides thetaiotaomicron (strain ATCC 29148 / DSM 2079 / JCM 5827 / CCUG 10774 / NCTC 10582 / VPI-5482 / E50) OX=226186 GN=proS PE=3 SV=1	50	24	52	24	497	56.8	5.73	153.35	24	1
	Checked	Confidence	Sequence	Modifications	# Protein Groups	# Proteins	# PSMs	Master Protein Accessions	# Missed Cleavages	Theo. MH+ [Da]	Confidence (by Search Engine): Sequest HT	XCorr (by Search Engine): Sequest HT
	FALSE	High	IEEGGFILAHWDGTTETEEK		1	1	1	Q8A988	0	2262.06	High	6.11
	FALSE	High	EAEHVEGFAK		1	1	2	Q8A988	0	1116.53	High	3.49
	FALSE	High	EEAEEEAIR		1	1	1	Q8A988	0	1075.49	High	2.74
	FALSE	High	ADLAEQSAVR		1	1	2	Q8A988	0	1059.54	High	2.92
	FALSE	High	DLENNTMEVMR	2xOxidation [M7; M10]	1	1	1	Q8A988	0	1383.59	High	3.07
	FALSE	High	LKNAEDGSGVVVDPAAK		1	1	3	Q8A988	1	1669.88	High	3.04
	FALSE	High	NAEDGSGVVVDPAAK		1	1	2	Q8A988	0	1428.7	High	2.64
	FALSE	High	TAEFLWQEGHTAHATR		1	1	2	Q8A988	0	1854.89	High	3.88
	FALSE	High	DLENNTMEVMR	1xOxidation [M10]	1	1	2	Q8A988	0	1367.59	High	2.24
	FALSE	High	ITTVDTYEEFKEK		1	1	2	Q8A988	1	1602.79	High	3.1
	FALSE	High	NWIQSYR		1	1	1	Q8A988	0	966.479	High	2.39
	FALSE	High	ALQSGTSHFLGQNFAK		1	1	3	Q8A988	0	1705.87	High	5.22
	FALSE	High	TAEFLWQEGHTAHATREEAEEEAIR		1	1	2	Q8A988	1	2911.36	High	3.65
	FALSE	High	ITTVDTYEEFK		1	1	2	Q8A988	0	1345.65	High	2.28
	FALSE	High	LLEEIQANIYKK		1	1	1	Q8A988	1	1461.83	High	2.99
	FALSE	High	QLDDMFK		1	1	1	Q8A988	0	896.418	High	2.03
	FALSE	High	DLENNTMEVMR		1	1	1	Q8A988	0	1351.6	High	2.28
	FALSE	High	AFDVQFVNK		1	1	2	Q8A988	0	1067.55	High	2.28
	FALSE	High	MLNVYGEFAEK	1xOxidation [M1]	1	1	2	Q8A988	0	1316.62	High	3.13
	FALSE	High	FAGALDTYTIEAMMQDGK	2xOxidation [M13; M14]	1	1	1	Q8A988	0	1993.89	High	4.64
	FALSE	High	MLNVYGEFAEK		1	1	1	Q8A988	0	1300.62	High	2.17
	FALSE	High	LLEEIQANIYK		1	1	2	Q8A988	0	1333.74	High	3.43
	FALSE	High	RSENYSQWYNDLVVK		1	1	2	Q8A988	1	1900.92	High	3.97
	FALSE	High	ETGHVNAYFPLLIPK		1	1	3	Q8A988	0	1698.92	High	3.39
	FALSE	High	FAGALDTYTIEAMMQDGK	1xOxidation [M]	1	1	7	Q8A988	0	1977.89	High	4.25
	FALSE	High	MEYVWATSWGVSTR	1xOxidation [M1]	1	1	1	Q8A988	0	1688.77	High	2.26
	FALSE	High	SENYSQWYNDLVVK		1	1	1	Q8A988	0	1744.82	High	3.73
	FALSE	High	LEEELIIRPTSETIIWNTYK		1	1	1	Q8A988	0	2448.3	High	3.56
FALSE	Master Protein	Q8AA74	DUF3078 domain-containing protein OS=Bacteroides thetaiotaomicron (strain ATCC 29148 / DSM 2079 / JCM 5827 / CCUG 10774 / NCTC 10582 / VPI-5482 / E50) OX=226186 GN=BT_0591 PE=4 SV=1	60	21	44	21	483	55.6	8.66	149.37	21	1
	Checked	Confidence	Sequence	Modifications	# Protein Groups	# Proteins	# PSMs	Master Protein Accessions	# Missed Cleavages	Theo. MH+ [Da]	Confidence (by Search Engine): Sequest HT	XCorr (by Search Engine): Sequest HT
	FALSE	High	LGMTSTPSDK	1xOxidation [M3]	1	1	1	Q8AA74	0	1052.49	High	2.28
	FALSE	High	YIDNSEVDETK		1	1	2	Q8AA74	0	1312.59	High	3.26
	FALSE	High	IISAVSLESR		1	1	1	Q8AA74	0	1074.62	High	2.25
	FALSE	High	ASVVHLFQPEEMSNDVGK	1xOxidation [M12]	1	1	3	Q8AA74	0	2002.95	High	4.06
	FALSE	High	YIDNSEVDETKFGLEK		1	1	4	Q8AA74	1	1886.9	High	4.41
	FALSE	High	VLFENQLEAK		1	1	2	Q8AA74	0	1190.64	High	2.7
	FALSE	High	ASVVHLFQPEEMSNDVGK		1	1	1	Q8AA74	0	1986.96	High	3.04
	FALSE	High	FHDYLINTDQFR		1	1	3	Q8AA74	0	1568.75	High	3.51
	FALSE	High	GGESNFAGLATLQLYANYNDNEK		1	1	1	Q8AA74	0	2489.16	High	3.76
	FALSE	High	FDDSSKPTVENGSFFQLK		1	1	2	Q8AA74	0	2045.98	High	5.66
	FALSE	High	ALMALYLNHPELVVTTENR	1xOxidation [M3]	1	1	3	Q8AA74	0	2200.14	High	5.45
	FALSE	High	LGMTSTPSDKFHDYLINTDQFR		1	1	1	Q8AA74	1	2586.23	High	3.9
	FALSE	High	YIGQLDYLNDPSVPER		1	1	3	Q8AA74	0	1878.92	High	4.7
	FALSE	High	ISRPNWWVTGGNGSLQISQNHLSENWYK		1	1	1	Q8AA74	0	3271.6	High	3.65
	FALSE	High	ELLSFGINYK		1	1	1	Q8AA74	0	1183.64	High	2.35
	FALSE	High	LNYLTNYEWVR		1	1	2	Q8AA74	0	1470.74	High	2.94
	FALSE	High	ALMALYLNHPELVVTTENR		1	1	2	Q8AA74	0	2184.15	High	4.91
	FALSE	High	NDFGSQLQSTFNWK		1	1	1	Q8AA74	0	1671.78	High	2.64
	FALSE	High	NWYYTISSEFK		1	1	2	Q8AA74	0	1437.67	High	2.41
	FALSE	High	LTAELLPYDTLAYTK		1	1	2	Q8AA74	0	1711.92	High	3.9
	FALSE	High	LFTPLAYYYAPMAQYSK	1xOxidation [M12]	1	1	2	Q8AA74	0	2042.99	High	4.13
	FALSE	High	LFTPLAYYYAPMAQYSK		1	1	1	Q8AA74	0	2027	High	3.84
	FALSE	High	LYVHARFDDSSKPTVENGSFFQLKELLSFGINYK		1	1	1	Q8AA74	2	3950.01	High	3.07
	FALSE	High	ANSEELVSAFLSPADLAVSIGMDYK	1xOxidation [M22]	1	1	2	Q8AA74	0	2643.29	High	4.31
FALSE	Master Protein	Q8A261	Cell division protein FtsA OS=Bacteroides thetaiotaomicron (strain ATCC 29148 / DSM 2079 / JCM 5827 / CCUG 10774 / NCTC 10582 / VPI-5482 / E50) OX=226186 GN=ftsA PE=3 SV=1	57	19	44	19	483	53.8	5.2	147.08	19	1
	Checked	Confidence	Sequence	Modifications	# Protein Groups	# Proteins	# PSMs	Master Protein Accessions	# Missed Cleavages	Theo. MH+ [Da]	Confidence (by Search Engine): Sequest HT	XCorr (by Search Engine): Sequest HT
	FALSE	High	LNNIIEAR		1	1	1	Q8A261	0	942.537	High	3.14
	FALSE	High	EIFSDDDMK	1xOxidation [M8]	1	1	1	Q8A261	0	1115.46	High	2.18
	FALSE	High	NTVHAPSNILK		1	1	4	Q8A261	0	1193.66	High	3.07
	FALSE	High	TVDMFEDDQELKEQAR	1xOxidation [M4]	1	1	4	Q8A261	1	1969.88	High	3.79
	FALSE	High	KGVIFNLDK		1	1	1	Q8A261	1	1033.6	High	2.86
	FALSE	High	EAGPSWIQR		1	1	1	Q8A261	0	1043.53	High	2.18
	FALSE	High	VYVGIGGQSLR		1	1	1	Q8A261	0	1148.64	High	2.39
	FALSE	High	TVDMFEDDQELKEQAR		1	1	2	Q8A261	1	1953.89	High	4.1
	FALSE	High	FLNIVAR		1	1	1	Q8A261	0	832.504	High	2.03
	FALSE	High	TAQSLTSIINR		1	1	2	Q8A261	0	1203.67	High	3.81
	FALSE	High	DITTLQMEEEEAER	1xOxidation [M7]	1	1	2	Q8A261	0	1709.75	High	3.7
	FALSE	High	VGNNLQANPVGLVGSHIEGR		1	1	4	Q8A261	0	2031.07	High	6.54
	FALSE	High	DITTLQMEEEEAER		1	1	1	Q8A261	0	1693.76	High	3.06
	FALSE	High	KNSDGSMQILAYAQEDSSTFIR	1xOxidation [M7]	1	1	1	Q8A261	1	2477.16	High	4.3
	FALSE	High	MATTEFIAAIELGSSK	1xMet-loss [N-Term]	1	1	1	Q8A261	0	1537.81	High	3.33
	FALSE	High	KNSDGSMQILAYAQEDSSTFIR		1	1	1	Q8A261	1	2461.17	High	4.44
	FALSE	High	LLAGIILTGGAANLK		1	1	2	Q8A261	0	1424.88	High	3.77
	FALSE	High	MATTEFIAAIELGSSK	1xOxidation [M1]	1	1	1	Q8A261	0	1684.85	High	2.86
	FALSE	High	FLTVLPLGGNSITR		1	1	2	Q8A261	0	1487.86	High	3.54
	FALSE	High	NSDGSMQILAYAQEDSSTFIR	1xOxidation [M6]	1	1	3	Q8A261	0	2349.07	High	5.37
	FALSE	High	MATTEFIAAIELGSSK		1	1	1	Q8A261	0	1668.85	High	2.17
	FALSE	High	NSDGSMQILAYAQEDSSTFIR		1	1	1	Q8A261	0	2333.07	High	2.74
	FALSE	High	DLEEEAIISEELVNAIGDENVAIPVVDMDILDVAPQEYK	1xOxidation [M28]	1	1	2	Q8A261	0	4314.11	High	3.43
	FALSE	High	AEEIIANVWNQIQISGYEDK		1	1	3	Q8A261	0	2320.15	High	4.35
	FALSE	High	IDIADQLIAPLVTANAVLTESER		1	1	1	Q8A261	0	2452.33	High	3.09
FALSE	Master Protein	Q8A7M4	Ribonuclease G OS=Bacteroides thetaiotaomicron (strain ATCC 29148 / DSM 2079 / JCM 5827 / CCUG 10774 / NCTC 10582 / VPI-5482 / E50) OX=226186 GN=BT_1500 PE=4 SV=1	60	26	43	26	524	59.2	9.06	146.15	26	1
	Checked	Confidence	Sequence	Modifications	# Protein Groups	# Proteins	# PSMs	Master Protein Accessions	# Missed Cleavages	Theo. MH+ [Da]	Confidence (by Search Engine): Sequest HT	XCorr (by Search Engine): Sequest HT
	FALSE	High	SLVELQSEGR		1	1	1	Q8A7M4	0	1117.58	High	2.86
	FALSE	High	HWEDAMAK	1xOxidation [M6]	1	1	1	Q8A7M4	0	1003.43	High	2.31
	FALSE	High	DGTVANTLK		1	1	1	Q8A7M4	0	918.489	High	2.03
	FALSE	High	QLLMSIKPK	1xOxidation [M4]	1	1	1	Q8A7M4	0	1073.64	High	2.56
	FALSE	High	HNILPLSK		1	1	1	Q8A7M4	0	921.552	High	2.86
	FALSE	High	YPTLIYEETSR		1	1	1	Q8A7M4	0	1371.68	High	2.69
	FALSE	High	VAELDGELK		1	1	1	Q8A7M4	0	973.52	High	2.52
	FALSE	High	ATKYPTLIYEETSR		1	1	1	Q8A7M4	1	1671.86	High	3
	FALSE	High	NFGVIVR		1	1	1	Q8A7M4	0	804.473	High	2.11
	FALSE	High	LTSEISFAGR		1	1	1	Q8A7M4	0	1080.57	High	3.25
	FALSE	High	FGLMQITR	1xOxidation [M4]	1	1	1	Q8A7M4	0	981.519	High	2.22
	FALSE	High	MTSEIVIDVQPK	1xOxidation [M1]	1	1	1	Q8A7M4	0	1375.71	High	3.76
	FALSE	High	VGQEVVVQIVK		1	1	1	Q8A7M4	0	1197.72	High	2.93
	FALSE	High	VGQEVVVQIVKEPISTK		1	1	1	Q8A7M4	1	1853.07	High	3.16
	FALSE	High	MTSEIVIDVQPK		1	1	1	Q8A7M4	0	1359.72	High	2.22
	FALSE	High	FGLMQITR		1	1	1	Q8A7M4	0	965.524	High	2.33
	FALSE	High	ATLLPDLDKDGTVANTLK		1	1	3	Q8A7M4	1	1885.03	High	3.64
	FALSE	High	EVSIALLEDK		1	1	2	Q8A7M4	0	1116.61	High	2.48
	FALSE	High	SGAYLIIEHTEALHVVDVNSGNR		1	1	3	Q8A7M4	0	2494.27	High	4.67
	FALSE	High	SSILFTDTLESK		1	1	1	Q8A7M4	0	1340.69	High	3.38
	FALSE	High	NISFSVGNMYLGR	1xOxidation [M9]	1	1	1	Q8A7M4	0	1473.72	High	2.63
	FALSE	High	NANGQEGNALEVNLGAADELAR		1	1	5	Q8A7M4	0	2226.07	High	6.45
	FALSE	High	GQLPIYDNFGITK		1	1	1	Q8A7M4	0	1465.77	High	2.82
	FALSE	High	NISFSVGNMYLGR		1	1	1	Q8A7M4	0	1457.72	High	3.18
	FALSE	High	YLVLIPFNDK		1	1	1	Q8A7M4	0	1221.69	High	2.6
	FALSE	High	DLFNPSFENIHVNDEAVYNEIK		1	1	1	Q8A7M4	0	2607.24	High	2.92
	FALSE	High	FSLHVHPYVAAFINQGLVSLR		1	1	3	Q8A7M4	0	2368.29	High	3.64
	FALSE	High	DAFLHYLDLGPQFNSLEK		1	1	2	Q8A7M4	0	2107.05	High	5.58
	FALSE	High	DMGGIIVVDFIDMNEAENR	2xOxidation [M2; M13]	1	1	3	Q8A7M4	0	2169.98	High	5.48
FALSE	Master Protein	Q8A5S2	histidine kinase OS=Bacteroides thetaiotaomicron (strain ATCC 29148 / DSM 2079 / JCM 5827 / CCUG 10774 / NCTC 10582 / VPI-5482 / E50) OX=226186 GN=BT_2166 PE=4 SV=1	54	25	47	25	515	59.2	9.19	143.39	25	1
	Checked	Confidence	Sequence	Modifications	# Protein Groups	# Proteins	# PSMs	Master Protein Accessions	# Missed Cleavages	Theo. MH+ [Da]	Confidence (by Search Engine): Sequest HT	XCorr (by Search Engine): Sequest HT
	FALSE	High	NSLDQVSK		1	1	1	Q8A5S2	0	890.458	High	2.26
	FALSE	High	AESDLNVGTK		1	1	1	Q8A5S2	0	1033.52	High	2.85
	FALSE	High	KAEEDLELK		1	1	1	Q8A5S2	1	1074.57	High	2.08
	FALSE	High	FRDLDDYLK		1	1	3	Q8A5S2	1	1184.59	High	2.68
	FALSE	High	EQFDSAVR		1	1	1	Q8A5S2	0	951.453	High	2.05
	FALSE	High	KALTENNTSLGQNNVVR		1	1	2	Q8A5S2	1	1857.98	High	2.84
	FALSE	High	NDFVNNMTHEFK	1xOxidation [M7]	1	1	1	Q8A5S2	0	1511.66	High	2.69
	FALSE	High	ALTENNTSLGQNNVVR		1	1	3	Q8A5S2	0	1729.88	High	3.81
	FALSE	High	SPQMFQHISGVINDETKR	1xOxidation [M4]	1	1	3	Q8A5S2	1	2103.03	High	5.13
	FALSE	High	NTIPQTSNSMLEAIK	1xOxidation [M10]	1	1	1	Q8A5S2	0	1662.84	High	3.11
	FALSE	High	SPQMFQHISGVINDETK	1xOxidation [M4]	1	1	1	Q8A5S2	0	1946.93	High	4.21
	FALSE	High	GSEESYQQALFK		1	1	1	Q8A5S2	0	1386.65	High	3.29
	FALSE	High	SPQMFQHISGVINDETKR		1	1	1	Q8A5S2	1	2087.03	High	4.05
	FALSE	High	NDFVNNMTHEFK		1	1	1	Q8A5S2	0	1495.66	High	2.15
	FALSE	High	WLVEDISDAERK		1	1	2	Q8A5S2	1	1460.74	High	2.54
	FALSE	High	NSLDQVSKDVEYAETMR	1xOxidation [M16]	1	1	1	Q8A5S2	1	2000.92	High	2.85
	FALSE	High	NTIPQTSNSMLEAIK		1	1	1	Q8A5S2	0	1646.84	High	2.67
	FALSE	High	TPISTISLAAQMLKDPAVAK	1xOxidation [M12]	1	1	3	Q8A5S2	1	2071.15	High	2.9
	FALSE	High	GFGLGLAYVK		1	1	1	Q8A5S2	0	1024.58	High	2.54
	FALSE	High	TPISTISLAAQMLK	1xOxidation [M12]	1	1	2	Q8A5S2	0	1489.83	High	3.35
	FALSE	High	WLVEDISDAER		1	1	1	Q8A5S2	0	1332.64	High	2.81
	FALSE	High	LMISIQDNGIGIK	1xOxidation [M2]	1	1	1	Q8A5S2	0	1417.77	High	3.03
	FALSE	High	SNLYNNGIDLPYHFAVIDKDGR		1	1	3	Q8A5S2	1	2521.25	High	5.9
	FALSE	High	TPISTISLAAQMLK		1	1	1	Q8A5S2	0	1473.83	High	2.88
	FALSE	High	ALLDEVVLDMIR	1xOxidation [M10]	1	1	2	Q8A5S2	0	1402.76	High	3.29
	FALSE	High	FIIALPLLK		1	1	2	Q8A5S2	0	1027.69	High	2.32
	FALSE	High	MKEIDANELISGVINTFALK	1xOxidation [M1]	1	1	1	Q8A5S2	1	2222.17	High	4.16
	FALSE	High	ITSNLEAADPVIFADEMHLTNVIFNLMDNAVK	2xOxidation [M17; M27]	1	1	1	Q8A5S2	0	3577.76	High	2.61
	FALSE	High	MKEIDANELISGVINTFALK		1	1	1	Q8A5S2	1	2206.18	High	3.6
	FALSE	High	ALLDEVVLDMIR		1	1	1	Q8A5S2	0	1386.77	High	3.38
	FALSE	High	EIDANELISGVINTFALK		1	1	2	Q8A5S2	0	1947.04	High	4.04
FALSE	Master Protein	Q8A4D7	Alpha-galactosidase OS=Bacteroides thetaiotaomicron (strain ATCC 29148 / DSM 2079 / JCM 5827 / CCUG 10774 / NCTC 10582 / VPI-5482 / E50) OX=226186 GN=BT_2662 PE=3 SV=1	44	15	40	15	507	56.4	5.29	142.66	15	1
	Checked	Confidence	Sequence	Modifications	# Protein Groups	# Proteins	# PSMs	Master Protein Accessions	# Missed Cleavages	Theo. MH+ [Da]	Confidence (by Search Engine): Sequest HT	XCorr (by Search Engine): Sequest HT
	FALSE	High	YQMTVHYSFGK	1xOxidation [M3]	1	1	2	Q8A4D7	0	1376.63	High	2.92
	FALSE	High	GIIYAADQEASGK		1	1	2	Q8A4D7	0	1322.66	High	3.4
	FALSE	High	ISGDINAHWGSLK		1	1	4	Q8A4D7	0	1397.72	High	3.88
	FALSE	High	DGHYNDMDMMVIGFR	3xOxidation [M7; M9; M10]	1	1	2	Q8A4D7	0	1848.73	High	3.94
	FALSE	High	NLYLSAYAK		1	1	2	Q8A4D7	0	1042.56	High	2.27
	FALSE	High	IDSLGEDDKHNQVTIPVDLK		1	1	3	Q8A4D7	1	2236.15	High	5.17
	FALSE	High	VDISEDIIK		1	1	1	Q8A4D7	0	1031.56	High	2.1
	FALSE	High	DGHYNDMDMMVIGFR	2xOxidation [M9; M10]	1	1	1	Q8A4D7	0	1832.74	High	2.87
	FALSE	High	QLEVDVNGIVTK		1	1	2	Q8A4D7	0	1314.73	High	3.67
	FALSE	High	WAFPGTWAK		1	2	1	Q8A4D7	0	1063.54	High	2.44
	FALSE	High	DAGYHYINIDDGFFGER		1	1	2	Q8A4D7	0	1988.88	High	4.07
	FALSE	High	RSDLGNFSDVFEQTLPAHSAMFLR	1xOxidation [M21]	1	1	2	Q8A4D7	1	2754.33	High	3.68
	FALSE	High	VGFLGGQPENYAEWPEVYSADGGR		1	1	5	Q8A4D7	0	2598.19	High	5.24
	FALSE	High	SDLGNFSDVFEQTLPAHSAMFLR	1xOxidation [M20]	1	1	3	Q8A4D7	0	2598.23	High	6.52
	FALSE	High	ELIALNQDPLGLQAYVAQHENEGYVLVK		1	1	2	Q8A4D7	0	3124.63	High	7.07
	FALSE	High	SDLGNFSDVFEQTLPAHSAMFLR		1	1	1	Q8A4D7	0	2582.23	High	4.18
	FALSE	High	LEPTLYEAEWAYLPMFNDLGK	1xOxidation [M15]	1	1	2	Q8A4D7	0	2516.21	High	3.97
	FALSE	High	LEPTLYEAEWAYLPMFNDLGK		1	1	3	Q8A4D7	0	2500.21	High	3.52
FALSE	Master Protein	Q8A474	Elongation factor G OS=Bacteroides thetaiotaomicron (strain ATCC 29148 / DSM 2079 / JCM 5827 / CCUG 10774 / NCTC 10582 / VPI-5482 / E50) OX=226186 GN=fusA PE=3 SV=1	43	23	45	23	705	77.5	5.24	141.63	23	1
	Checked	Confidence	Sequence	Modifications	# Protein Groups	# Proteins	# PSMs	Master Protein Accessions	# Missed Cleavages	Theo. MH+ [Da]	Confidence (by Search Engine): Sequest HT	XCorr (by Search Engine): Sequest HT
	FALSE	High	GQVEGMESSR	1xOxidation [M6]	1	1	2	Q8A474	0	1095.47	High	2.06
	FALSE	High	GQVEGMESSR		1	1	1	Q8A474	0	1079.48	High	2.39
	FALSE	High	AIYWHDETMGADYTVEEIPADLVDEANEWR	1xOxidation [M9]	1	1	2	Q8A474	0	3554.57	High	5.65
	FALSE	High	ATSSMVYSHHAQVSNSIAK	1xOxidation [M5]	1	1	1	Q8A474	0	2033.97	High	2.61
	FALSE	High	LEVVTPEENMGDVIGDLNK	1xOxidation [M10]	1	1	4	Q8A474	0	2088.02	High	4.38
	FALSE	High	ATSSMVYSHHAQVSNSIAK		1	1	1	Q8A474	0	2017.98	High	3.5
	FALSE	High	IATDPYVGR		1	1	1	Q8A474	0	991.521	High	2.63
	FALSE	High	NIGIMAHIDAGK	1xOxidation [M5]	1	1	1	Q8A474	0	1255.65	High	2
	FALSE	High	GITITSAATTTR		1	1	1	Q8A474	0	1192.65	High	2.24
	FALSE	High	AGPVLMEPIMK	2xOxidation [M6; M10]	1	1	1	Q8A474	0	1217.63	High	2.29
	FALSE	High	IGEVHDGAATMDWMEQEQER	2xOxidation [M11; M14]	1	1	1	Q8A474	0	2363.99	High	3.92
	FALSE	High	IEAGSYIYNSR		1	1	2	Q8A474	0	1272.62	High	3.48
	FALSE	High	IGPVDEDFK		1	1	1	Q8A474	0	1019.5	High	2.08
	FALSE	High	LAEEDPTFTVK		1	1	2	Q8A474	0	1249.63	High	3.36
	FALSE	High	IGEVHDGAATMDWMEQEQER	1xOxidation [M]	1	1	2	Q8A474	0	2347.99	High	3.55
	FALSE	High	FADIIVK		1	1	1	Q8A474	0	805.482	High	2.13
	FALSE	High	VAEFDDALMEK	1xOxidation [M9]	1	1	2	Q8A474	0	1283.58	High	3.03
	FALSE	High	AGPVLMEPIMK	1xOxidation [M6]	1	1	1	Q8A474	0	1201.63	High	2.22
	FALSE	High	ILFYTGLTHK		1	1	1	Q8A474	0	1192.67	High	2.1
	FALSE	High	NGVLAGYPLDSMK	1xOxidation [M12]	1	1	1	Q8A474	0	1380.68	High	2.28
	FALSE	High	LEVVTPEENMGDVIGDLNKR	1xOxidation [M10]	1	1	1	Q8A474	1	2244.12	High	4.21
	FALSE	High	NGVLAGYPLDSMK		1	1	1	Q8A474	0	1364.69	High	2.18
	FALSE	High	SGADFFEVVR		1	1	2	Q8A474	0	1126.55	High	3.52
	FALSE	High	INLIDTPGHVDFTAEVER		1	1	1	Q8A474	0	2026.02	High	4.08
	FALSE	High	YFDDPSTITEEEVLR		1	1	1	Q8A474	0	1813.85	High	4.15
	FALSE	High	QNPVEVIGAGDIGAGVGFK		1	1	2	Q8A474	0	1827.96	High	3.98
	FALSE	High	IGPVDEDFKEGGLQFIDEVK		1	1	2	Q8A474	1	2235.12	High	5.53
	FALSE	High	LEVVTPEENMGDVIGDLNK		1	1	1	Q8A474	0	2072.02	High	2.91
	FALSE	High	AMVPLAEMFGYVTALR	1xOxidation [M]	1	1	2	Q8A474	0	1784.91	High	2.96
	FALSE	High	QNPVEVIGAGDIGAGVGFK	1xGln->pyro-Glu [N-Term]	1	1	2	Q8A474	0	1810.93	High	2.67
	FALSE	High	AMVPLAEMFGYVTALR		1	1	1	Q8A474	0	1768.91	High	2.86
FALSE	Master Protein	Q8A2A1	Translation initiation factor IF-2 OS=Bacteroides thetaiotaomicron (strain ATCC 29148 / DSM 2079 / JCM 5827 / CCUG 10774 / NCTC 10582 / VPI-5482 / E50) OX=226186 GN=infB PE=3 SV=1	42	31	44	31	1040	114.8	6.83	139.21	31	1
	Checked	Confidence	Sequence	Modifications	# Protein Groups	# Proteins	# PSMs	Master Protein Accessions	# Missed Cleavages	Theo. MH+ [Da]	Confidence (by Search Engine): Sequest HT	XCorr (by Search Engine): Sequest HT
	FALSE	High	VVETAPVKAEER		1	1	2	Q8A2A1	1	1327.72	High	2.62
	FALSE	High	QEVSEEDVAK		1	1	1	Q8A2A1	0	1133.53	High	2.18
	FALSE	High	MQELEDQEMAESK	2xOxidation [M1; M9]	1	1	2	Q8A2A1	0	1599.65	High	2.1
	FALSE	High	MAEQEGVDIR	1xOxidation [M1]	1	1	1	Q8A2A1	0	1163.54	High	2.41
	FALSE	High	TVVEKPVVESEVK		1	1	3	Q8A2A1	0	1442.81	High	3.03
	FALSE	High	APIVTVMGHVDHGK		1	1	1	Q8A2A1	0	1460.77	High	2.86
	FALSE	High	TAEVTATVTTPTEENASK		1	1	1	Q8A2A1	0	1849.9	High	3.75
	FALSE	High	KVEPVVEQPVVEQPVAEK		1	1	3	Q8A2A1	1	2004.1	High	4.69
	FALSE	High	VDVNNVATSNFAAPRPNTQTGK		1	1	1	Q8A2A1	0	2301.16	High	3.65
	FALSE	High	LSTEQIQVNVIHK		1	1	1	Q8A2A1	0	1508.84	High	3.33
	FALSE	High	VEVIAPKPAPVEQPVVAPKPAVETKPVEVEK		1	1	3	Q8A2A1	0	3274.87	High	4.58
	FALSE	High	AAMEGMLAPELK	1xOxidation [M6]	1	1	1	Q8A2A1	0	1276.63	High	2.1
	FALSE	High	ASVSIEGFEK		1	1	1	Q8A2A1	0	1066.54	High	3.15
	FALSE	High	NATGSIIESSLDK		1	1	1	Q8A2A1	0	1334.68	High	3.22
	FALSE	High	VEPVVEQPVVEQPVAEK		1	1	1	Q8A2A1	0	1876.01	High	3.17
	FALSE	High	KANVIAGEAGGITQHIGAYNVQLEDGRR		1	1	1	Q8A2A1	2	2937.53	High	4.22
	FALSE	High	ISEEQYAVLVK		1	1	2	Q8A2A1	0	1278.69	High	3.39
	FALSE	High	VGDIVLAGTSYGR		1	1	1	Q8A2A1	0	1307.7	High	2.65
	FALSE	High	ITFLDTPGHEAFTAMR	1xOxidation [M15]	1	1	1	Q8A2A1	0	1822.88	High	3.85
	FALSE	High	ANVIAGEAGGITQHIGAYNVQLEDGRR		1	1	1	Q8A2A1	1	2809.43	High	3.48
	FALSE	High	GYVATVLVSNGTLK		1	1	1	Q8A2A1	0	1421.8	High	2.09
	FALSE	High	VLLEAEMLDLK	1xOxidation [M7]	1	1	1	Q8A2A1	0	1289.7	High	2.52
	FALSE	High	ITFLDTPGHEAFTAMR		1	1	1	Q8A2A1	0	1806.88	High	3.54
	FALSE	High	INVIGQIDLAALNQSTRPK		1	1	1	Q8A2A1	0	2051.16	High	4.3
	FALSE	High	VKEAGPAEPALILGLNGAPAAGDTFHVVESDQEAR		1	1	1	Q8A2A1	1	3529.79	High	3.01
	FALSE	High	TSLLDYIR		1	1	1	Q8A2A1	0	980.541	High	2.31
	FALSE	High	YSVIYDAIEEVK		1	1	1	Q8A2A1	0	1428.73	High	2.54
	FALSE	High	GDVDGSVEALSDSLIK		1	1	2	Q8A2A1	0	1604.8	High	2.97
	FALSE	High	VLLEAEMLDLK		1	1	1	Q8A2A1	0	1273.71	High	2.73
	FALSE	High	EAGPAEPALILGLNGAPAAGDTFHVVESDQEAR		1	1	1	Q8A2A1	0	3302.63	High	5.71
	FALSE	High	IALGNFQELNIIVK		1	1	1	Q8A2A1	0	1571.92	High	2.67
	FALSE	High	LDAETINLVAEEFGFK		1	1	1	Q8A2A1	0	1795.91	High	3.2
	FALSE	High	DLNVGIATVVEFLQK		1	1	2	Q8A2A1	0	1645.92	High	3.26
FALSE	Master Protein	Q8A728	Pyruvate carboxylase subunit B OS=Bacteroides thetaiotaomicron (strain ATCC 29148 / DSM 2079 / JCM 5827 / CCUG 10774 / NCTC 10582 / VPI-5482 / E50) OX=226186 GN=BT_1697 PE=4 SV=1	55	23	42	23	609	67.5	5.67	137.73	23	1
	Checked	Confidence	Sequence	Modifications	# Protein Groups	# Proteins	# PSMs	Master Protein Accessions	# Missed Cleavages	Theo. MH+ [Da]	Confidence (by Search Engine): Sequest HT	XCorr (by Search Engine): Sequest HT
	FALSE	High	DKSPEEDAKPK		1	1	1	Q8A728	1	1243.62	High	2.55
	FALSE	High	MSPVPADVR	1xOxidation [M1]	1	1	1	Q8A728	0	987.493	High	2.01
	FALSE	High	MSPVPADVR		1	1	1	Q8A728	0	971.498	High	2.05
	FALSE	High	DMAGIGRPVSLGK	1xOxidation [M2]	1	1	2	Q8A728	0	1316.7	High	2.88
	FALSE	High	EWTKPFHEAGIQTHMLDR	1xOxidation [M15]	1	1	2	Q8A728	0	2212.06	High	3.25
	FALSE	High	NIAPSITYAK		1	1	1	Q8A728	0	1077.59	High	2.08
	FALSE	High	AKEDFLADVAK		1	1	1	Q8A728	1	1206.64	High	3.17
	FALSE	High	EGDVLCYVEAMKTYNAIR	1xGlu->pyro-Glu [N-Term]; 1xPropionamide [C6]; 1xOxidation [M11]	1	1	1	Q8A728	1	2144.02	High	3.02
	FALSE	High	TLTVQVDGQAYR		1	1	1	Q8A728	0	1350.7	High	2.56
	FALSE	High	KFFEGNPQDNYPDSLDK		1	1	2	Q8A728	1	2013.92	High	4.07
	FALSE	High	KFFEGNPQDNYPDSLDKYR		1	1	1	Q8A728	2	2333.08	High	3.79
	FALSE	High	DAGYQVPEINMEAYMK	2xOxidation [M11; M15]	1	1	1	Q8A728	0	1890.82	High	2.79
	FALSE	High	FFEGNPQDNYPDSLDK		1	1	1	Q8A728	0	1885.82	High	4.2
	FALSE	High	HNLPFMTQDQLLIK	1xOxidation [M6]	1	1	1	Q8A728	0	1713.9	High	3.23
	FALSE	High	LPGTLAPEIIEK		1	1	2	Q8A728	0	1280.75	High	3.99
	FALSE	High	VTVAYGDAELPAAPVAAAPAGEGK		1	1	3	Q8A728	0	2225.14	High	4.62
	FALSE	High	DAGYQVPEINMEAYMK	1xOxidation [M]	1	1	2	Q8A728	0	1874.83	High	3.22
	FALSE	High	VTVAYGDAELPAAPVAAAPAGEGKDVLSPLEGK		1	1	4	Q8A728	1	3163.65	High	5.45
	FALSE	High	LFNEVAYVWPR		1	1	1	Q8A728	0	1393.73	High	3.26
	FALSE	High	WEVGEDDEELFEYAMHPAQYEAYK	1xOxidation [M15]	1	1	2	Q8A728	0	2965.25	High	3.5
	FALSE	High	VETNGGGFEQVNLLFGENPNR		1	1	2	Q8A728	0	2291.11	High	4.52
	FALSE	High	VGYPPLVTPFSQYVK		1	1	3	Q8A728	0	1694.92	High	3.19
	FALSE	High	WEVGEDDEELFEYAMHPAQYEAYK		1	1	1	Q8A728	0	2949.26	High	2.85
	FALSE	High	LMNSLLIGPGLPGGMMGSLMADLESNLESINK	3xOxidation [M2; M15; M16]	1	1	2	Q8A728	0	3350.64	High	3.54
	FALSE	High	ALIQEFMDDFLGLYISPK	1xOxidation [M7]	1	1	1	Q8A728	0	2116.07	High	2.93
	FALSE	High	WGMIADDIWDMLLGK	2xOxidation [M3; M11]	1	1	1	Q8A728	0	1795.84	High	3.1
	FALSE	High	ALIQEFMDDFLGLYISPK		1	1	1	Q8A728	0	2100.07	High	2.64
FALSE	Master Protein	Q8A3Y7	Putative TonB-dependent receptor OS=Bacteroides thetaiotaomicron (strain ATCC 29148 / DSM 2079 / JCM 5827 / CCUG 10774 / NCTC 10582 / VPI-5482 / E50) OX=226186 GN=BT_2817 PE=4 SV=1	49	17	38	17	573	64.6	5.72	131.06	17	1
	Checked	Confidence	Sequence	Modifications	# Protein Groups	# Proteins	# PSMs	Master Protein Accessions	# Missed Cleavages	Theo. MH+ [Da]	Confidence (by Search Engine): Sequest HT	XCorr (by Search Engine): Sequest HT
	FALSE	High	INNILNK		1	1	1	Q8A3Y7	0	828.494	High	2.23
	FALSE	High	TALALNPHYK		1	1	1	Q8A3Y7	0	1127.62	High	2.75
	FALSE	High	ANIDYIHQFNK		1	1	5	Q8A3Y7	0	1362.68	High	3.59
	FALSE	High	AGANVDISFGSGK		1	1	2	Q8A3Y7	0	1222.61	High	3.25
	FALSE	High	FTSGDFHLGVK		1	1	3	Q8A3Y7	0	1207.61	High	3.48
	FALSE	High	LSSDSWNLR		1	1	2	Q8A3Y7	0	1077.53	High	2.3
	FALSE	High	AAAVSDLHAGASYNVFK		1	1	2	Q8A3Y7	0	1720.87	High	4.99
	FALSE	High	QNNNTFFFNDK		1	1	1	Q8A3Y7	0	1388.62	High	3.08
	FALSE	High	TVVVEQEYNPDILDASK		1	1	3	Q8A3Y7	0	1919.96	High	5
	FALSE	High	STDENYPIQFEAETNLMMYNR	2xOxidation [M17; M18]	1	1	3	Q8A3Y7	0	2598.11	High	5.53
	FALSE	High	QNNNTFFFNDK	1xGln->pyro-Glu [N-Term]	1	1	2	Q8A3Y7	0	1371.6	High	3.34
	FALSE	High	GLISGAISDEQSINIGLDMR	1xOxidation [M19]	1	1	1	Q8A3Y7	0	2105.05	High	2.19
	FALSE	High	STDENYPIQFEAETNLMMYNR	1xOxidation [M18]	1	1	1	Q8A3Y7	0	2582.12	High	2.5
	FALSE	High	EVEYATTFFPATSIPADLMRPYVGTEVQPGSKPGYIR	1xOxidation [M19]	1	1	2	Q8A3Y7	0	4104.04	High	5.55
	FALSE	High	ASPYPGLWINLYGGYQDLK		1	1	2	Q8A3Y7	0	2155.09	High	3.1
	FALSE	High	DLIALFAAGTYR		1	1	1	Q8A3Y7	0	1310.71	High	2.22
	FALSE	High	VDFNIAANFGLSNFNLSPVQPGK		1	1	2	Q8A3Y7	0	2449.25	High	5.84
	FALSE	High	AGYGNYGNLDLLANYLFR		1	1	3	Q8A3Y7	0	2034.01	High	4.52
	FALSE	High	VSPDVIAQYIFSDSYVLYAQATGGK		1	1	1	Q8A3Y7	0	2692.35	High	4
FALSE	Master Protein	Q8A8I1	Energy-dependent translational throttle protein EttA OS=Bacteroides thetaiotaomicron (strain ATCC 29148 / DSM 2079 / JCM 5827 / CCUG 10774 / NCTC 10582 / VPI-5482 / E50) OX=226186 GN=ettA PE=3 SV=1	44	16	37	16	562	63.7	5.21	130.98	16	1
	Checked	Confidence	Sequence	Modifications	# Protein Groups	# Proteins	# PSMs	Master Protein Accessions	# Missed Cleavages	Theo. MH+ [Da]	Confidence (by Search Engine): Sequest HT	XCorr (by Search Engine): Sequest HT
	FALSE	High	VSYVDQQHK		1	1	1	Q8A8I1	0	1103.55	High	2.17
	FALSE	High	LLNEDLKEKEEK		1	1	1	Q8A8I1	2	1487.8	High	2.5
	FALSE	High	FNFAGADQEK		1	1	2	Q8A8I1	0	1126.52	High	2.69
	FALSE	High	GNYSSWLEQK		1	1	2	Q8A8I1	0	1211.57	High	3.04
	FALSE	High	FGLPEYYEDQDK		1	1	1	Q8A8I1	0	1503.66	High	2.69
	FALSE	High	LIMGLETVDKGEFEVGETVK	1xOxidation [M3]	1	1	1	Q8A8I1	1	2210.13	High	3.95
	FALSE	High	LEIFIPNGPR		1	1	1	Q8A8I1	0	1155.65	High	2.31
	FALSE	High	SVYQVISGGNDLIR		1	1	4	Q8A8I1	0	1520.81	High	3.23
	FALSE	High	FGLPEYYEDQDKMDILFAR	1xOxidation [M13]	1	1	2	Q8A8I1	1	2366.1	High	3.75
	FALSE	High	EEGNVLLLDEPTNDIDVNTLR		1	1	4	Q8A8I1	0	2369.18	High	4.94
	FALSE	High	FGLPEYYEDQDKMDILFAR		1	1	1	Q8A8I1	1	2350.11	High	3.88
	FALSE	High	SYQGEVVFSPGYSVGYLAQEPYLDDTK		1	1	3	Q8A8I1	0	3012.41	High	6.63
	FALSE	High	QGELQDIIDATDAWNLDSK	1xGln->pyro-Glu [N-Term]	1	1	1	Q8A8I1	0	2114.99	High	2.15
	FALSE	High	DIYLSFFYGAK		1	1	1	Q8A8I1	0	1323.66	High	2.04
	FALSE	High	QGELQDIIDATDAWNLDSK		1	1	3	Q8A8I1	0	2132.01	High	6.49
	FALSE	High	EVVMEGVQPIVDALAEYEEINQK	1xOxidation [M4]	1	1	4	Q8A8I1	0	2619.29	High	5.55
	FALSE	High	YFLDHVAGWILELDR		1	1	1	Q8A8I1	0	1846.95	High	3
	FALSE	High	LLFDDLNFMLPPNGIVGVIGPNGAGK	1xOxidation [M9]	1	1	1	Q8A8I1	0	2684.41	High	2.66
	FALSE	High	EVVMEGVQPIVDALAEYEEINQK		1	1	3	Q8A8I1	0	2603.29	High	4.48
FALSE	Master Protein	Q8A2I6	Signal peptidase I OS=Bacteroides thetaiotaomicron (strain ATCC 29148 / DSM 2079 / JCM 5827 / CCUG 10774 / NCTC 10582 / VPI-5482 / E50) OX=226186 GN=BT_3319 PE=3 SV=1	43	15	38	15	493	57.7	8.91	129.69	15	1
	Checked	Confidence	Sequence	Modifications	# Protein Groups	# Proteins	# PSMs	Master Protein Accessions	# Missed Cleavages	Theo. MH+ [Da]	Confidence (by Search Engine): Sequest HT	XCorr (by Search Engine): Sequest HT
	FALSE	High	QQILSNPR		1	1	1	Q8A2I6	0	955.532	High	2.49
	FALSE	High	TDQYTFK		1	1	1	Q8A2I6	0	902.425	High	2.03
	FALSE	High	AIENPENLQFNYFVQTTGPYITEDMFR		1	1	1	Q8A2I6	0	3237.52	High	4.62
	FALSE	High	MAPIYHLPLTK	1xOxidation [M1]	1	1	1	Q8A2I6	0	1299.71	High	2.55
	FALSE	High	MDYYWMMGDNR	3xOxidation [M1; M6; M7]	1	1	2	Q8A2I6	0	1529.55	High	2.83
	FALSE	High	LEIKPDGIYINGEK		1	1	3	Q8A2I6	0	1588.86	High	4.29
	FALSE	High	MDYYWMMGDNR	2xOxidation [M6; M]	1	1	3	Q8A2I6	0	1513.55	High	2.31
	FALSE	High	IVMEPEEYAGQMYPLNLHTK	2xOxidation [M3; M12]	1	1	3	Q8A2I6	0	2395.13	High	6.35
	FALSE	High	AVYDLYYNAGR		1	1	2	Q8A2I6	0	1304.63	High	3.14
	FALSE	High	IVMEPEEYAGQMYPLNLHTK	1xOxidation [M12]	1	1	2	Q8A2I6	0	2379.14	High	5.82
	FALSE	High	MDYYWMMGDNR	1xOxidation [M]	1	1	2	Q8A2I6	0	1497.56	High	2.36
	FALSE	High	NNYGPIWIPAK		1	1	1	Q8A2I6	0	1272.67	High	2.9
	FALSE	High	VPNTPLSMPLAQHTLPILNTK	1xOxidation [M8]	1	1	1	Q8A2I6	0	2301.26	High	2.56
	FALSE	High	GATITLTEDNLPIYER		1	1	4	Q8A2I6	0	1805.93	High	4.14
	FALSE	High	IVMEPEEYAGQMYPLNLHTK		1	1	1	Q8A2I6	0	2363.14	High	3.62
	FALSE	High	ADQTLYDDSSWEETFR		1	1	2	Q8A2I6	0	1962.84	High	4.22
	FALSE	High	VPNTPLSMPLAQHTLPILNTK		1	1	2	Q8A2I6	0	2285.27	High	4.98
	FALSE	High	SLLVGDFLYVSK		1	1	1	Q8A2I6	0	1340.75	High	2.05
	FALSE	High	YWGFVPEDHVVGKPIVVWLSLDKDR		1	1	1	Q8A2I6	1	2954.56	High	3.61
	FALSE	High	YWGFVPEDHVVGKPIVVWLSLDK		1	1	1	Q8A2I6	0	2683.43	High	3.35
	FALSE	High	AIENPENLQFNYFVQTTGPYITEDMFR	1xOxidation [M25]	1	1	3	Q8A2I6	0	3253.51	High	6.39
FALSE	Master Protein	Q8A8C5	ABC transporter ATP-binding protein OS=Bacteroides thetaiotaomicron (strain ATCC 29148 / DSM 2079 / JCM 5827 / CCUG 10774 / NCTC 10582 / VPI-5482 / E50) OX=226186 GN=BT_1242 PE=4 SV=1	44	21	47	21	539	61.2	5.31	129.34	21	1
	Checked	Confidence	Sequence	Modifications	# Protein Groups	# Proteins	# PSMs	Master Protein Accessions	# Missed Cleavages	Theo. MH+ [Da]	Confidence (by Search Engine): Sequest HT	XCorr (by Search Engine): Sequest HT
	FALSE	High	VSVLSGGEK		1	1	1	Q8A8C5	0	875.483	High	2.1
	FALSE	High	KKELEEFIR		1	1	1	Q8A8C5	2	1191.67	High	2.94
	FALSE	High	LNVEEIKPSSR		1	1	1	Q8A8C5	0	1271.7	High	2.75
	FALSE	High	HYTLMGELSGK	1xOxidation [M5]	1	1	2	Q8A8C5	0	1251.6	High	2.32
	FALSE	High	LSVLSQDHFK		1	1	1	Q8A8C5	0	1173.63	High	2.8
	FALSE	High	MLFSGEEVLKK	1xOxidation [M1]	1	1	3	Q8A8C5	1	1296.69	High	3.28
	FALSE	High	EDFTDEDGLK		1	1	2	Q8A8C5	0	1168.5	High	2.44
	FALSE	High	MMEYDEYITSDHIK	2xOxidation [M1; M2]	1	1	3	Q8A8C5	0	1806.76	High	3.66
	FALSE	High	MMEYDEYITSDHIK	1xOxidation [M]	1	1	9	Q8A8C5	0	1790.76	High	3.67
	FALSE	High	ELEEFIR		1	1	1	Q8A8C5	0	935.483	High	2.13
	FALSE	High	MLFSGEEVLK	1xOxidation [M1]	1	1	1	Q8A8C5	0	1168.59	High	2.42
	FALSE	High	GNILFSSHDHEFIQTVANR		1	1	2	Q8A8C5	0	2185.08	High	4.9
	FALSE	High	VLFNDVNLK		1	1	1	Q8A8C5	0	1061.6	High	2.46
	FALSE	High	MITVSNVSVQFGK	1xOxidation [M1]	1	1	1	Q8A8C5	0	1425.74	High	3.5
	FALSE	High	EDFTDEDGLKVSELEEK		1	1	4	Q8A8C5	1	1982.91	High	3.28
	FALSE	High	EPGNQILEVSGLSK		1	1	1	Q8A8C5	0	1470.78	High	3.26
	FALSE	High	MITVSNVSVQFGK		1	1	1	Q8A8C5	0	1409.75	High	3.22
	FALSE	High	KYPGIIFTPEREPGNQILEVSGLSK		1	1	1	Q8A8C5	2	2772.49	High	4.6
	FALSE	High	IIELTPNGIIDK		1	1	1	Q8A8C5	0	1325.77	High	2.68
	FALSE	High	TIYGDLDPTTGTIALGPGER		1	1	3	Q8A8C5	0	2047.03	High	3.91
	FALSE	High	INMFAGNYSFWYESSQLALR	1xOxidation [M3]	1	1	2	Q8A8C5	0	2413.13	High	2.99
	FALSE	High	FAELDGWNAESDAAMLLSGLGIKEDK	1xOxidation [M15]	1	1	1	Q8A8C5	1	2796.34	High	2.52
	FALSE	High	FAELDGWNAESDAAMLLSGLGIK	1xOxidation [M15]	1	1	2	Q8A8C5	0	2424.18	High	4.85
	FALSE	High	FAELDGWNAESDAAMLLSGLGIK		1	1	2	Q8A8C5	0	2408.18	High	2.73
FALSE	Master Protein	Q8A455	Glutamate--tRNA ligase OS=Bacteroides thetaiotaomicron (strain ATCC 29148 / DSM 2079 / JCM 5827 / CCUG 10774 / NCTC 10582 / VPI-5482 / E50) OX=226186 GN=gltX PE=3 SV=1	55	22	44	22	504	57.7	5.43	128.63	22	1
	Checked	Confidence	Sequence	Modifications	# Protein Groups	# Proteins	# PSMs	Master Protein Accessions	# Missed Cleavages	Theo. MH+ [Da]	Confidence (by Search Engine): Sequest HT	XCorr (by Search Engine): Sequest HT
	FALSE	High	VVTVVGMMK	2xOxidation [M7; M8]	1	1	1	Q8A455	0	995.526	High	2.48
	FALSE	High	EHGVEAPFEK		1	1	2	Q8A455	0	1142.55	High	2.31
	FALSE	High	NSLTMSKEEVDALIAEGK	1xOxidation [M5]	1	1	2	Q8A455	1	1950.97	High	4.48
	FALSE	High	GYHTGNIMNAFR	1xOxidation [M8]	1	1	2	Q8A455	0	1396.64	High	2.94
	FALSE	High	RAEIANFQYDASTR		1	1	1	Q8A455	1	1641.8	High	4.32
	FALSE	High	VVMDWIAEK	1xOxidation [M3]	1	1	2	Q8A455	0	1106.56	High	2.48
	FALSE	High	GYHTGNIMNAFR		1	1	1	Q8A455	0	1380.65	High	2.02
	FALSE	High	FAPSPTGALHIGGVR		1	1	2	Q8A455	0	1479.81	High	3.35
	FALSE	High	EEVDALIAEGK		1	1	2	Q8A455	0	1173.6	High	2.72
	FALSE	High	QHGGDLIFR	1xGln->pyro-Glu [N-Term]	1	1	1	Q8A455	0	1025.52	High	2.29
	FALSE	High	IEPNEDVHVNDLIR		1	1	2	Q8A455	0	1662.84	High	2.77
	FALSE	High	AEIANFQYDASTR		1	1	2	Q8A455	0	1485.7	High	2.98
	FALSE	High	YVQILLDNDK		1	1	3	Q8A455	0	1220.65	High	2.53
	FALSE	High	FKIEPNEDVHVNDLIR		1	1	1	Q8A455	1	1938.01	High	3.19
	FALSE	High	GEVVINSSILDDK		1	1	2	Q8A455	0	1388.73	High	3.23
	FALSE	High	NSLTMSKEEVDALIAEGK		1	1	1	Q8A455	1	1934.97	High	3.31
	FALSE	High	AYIAFDTPEELDAK		1	1	2	Q8A455	0	1582.76	High	3.65
	FALSE	High	GPHMFDISWVLGK	1xOxidation [M4]	1	1	1	Q8A455	0	1502.75	High	3.6
	FALSE	High	TALYNYLFAR		1	1	4	Q8A455	0	1231.65	High	2.98
	FALSE	High	SADELPTYHLANIVDDHLMEVSHVIR	1xOxidation [M19]	1	1	2	Q8A455	0	2990.47	High	3.25
	FALSE	High	GEEWLPSAPLHVLLYR		1	1	2	Q8A455	0	1880.01	High	4.18
	FALSE	High	GPHMFDISWVLGK		1	1	1	Q8A455	0	1486.75	High	3.03
	FALSE	High	FVPGAEEYILESFK		1	1	3	Q8A455	0	1628.82	High	3.78
	FALSE	High	LGFPVFPLEWRPESGEVSSGYR		1	1	1	Q8A455	0	2509.25	High	3.39
	FALSE	High	GIWFNHQYIQLKPNEEIAELFLPVLK		1	1	1	Q8A455	0	3139.7	High	3.19
FALSE	Master Protein	Q8A875	V-type ATP synthase alpha chain OS=Bacteroides thetaiotaomicron (strain ATCC 29148 / DSM 2079 / JCM 5827 / CCUG 10774 / NCTC 10582 / VPI-5482 / E50) OX=226186 GN=atpA PE=3 SV=1	59	21	38	21	585	65.8	5.06	127.64	21	1
	Checked	Confidence	Sequence	Modifications	# Protein Groups	# Proteins	# PSMs	Master Protein Accessions	# Missed Cleavages	Theo. MH+ [Da]	Confidence (by Search Engine): Sequest HT	XCorr (by Search Engine): Sequest HT
	FALSE	High	VLLMADSTSR	1xOxidation [M4]	1	1	1	Q8A875	0	1108.57	High	2.43
	FALSE	High	GQYTYPLDKER		1	1	2	Q8A875	1	1369.67	High	2.93
	FALSE	High	FKSEQYEGFQQQLK		1	1	1	Q8A875	1	1759.86	High	2.83
	FALSE	High	VLLMADSTSR		1	1	1	Q8A875	0	1092.57	High	2.12
	FALSE	High	TIIIANTSNMPVAAR	1xOxidation [M10]	1	1	2	Q8A875	0	1587.85	High	2.93
	FALSE	High	YPAVNPIDSYSK		1	1	1	Q8A875	0	1353.67	High	3.14
	FALSE	High	VVGSHVYVQVFESTR		1	1	2	Q8A875	0	1706.89	High	3.19
	FALSE	High	IWHFVPMVSAGDK	1xOxidation [M7]	1	1	2	Q8A875	0	1502.75	High	3.26
	FALSE	High	TIIIANTSNMPVAAR		1	1	1	Q8A875	0	1571.86	High	2.17
	FALSE	High	LNNDETGSITFIGTVSPAGGNLKEPVTENTKK		1	1	1	Q8A875	2	3331.7	High	3.62
	FALSE	High	IWHFVPMVSAGDK		1	1	1	Q8A875	0	1486.75	High	2.79
	FALSE	High	NYDGLQNDLDKMDGVFLK	1xOxidation [M12]	1	1	1	Q8A875	1	2100.99	High	2.97
	FALSE	High	LNNDETGSITFIGTVSPAGGNLKEPVTENTK		1	1	2	Q8A875	1	3203.61	High	4.92
	FALSE	High	EASVYTAMSLAEYYR	1xOxidation [M8]	1	1	1	Q8A875	0	1769.81	High	3.12
	FALSE	High	NYDGLQNDLDKMDGVFLK		1	1	1	Q8A875	1	2085	High	3.09
	FALSE	High	IEDTIAILTDEEGNDIPVTMIQK	1xOxidation [M20]	1	1	1	Q8A875	0	2574.29	High	3.52
	FALSE	High	VVASAWLGQVDENFQPLK		1	1	2	Q8A875	0	2001.04	High	3.85
	FALSE	High	ANEVVEIFTEFPELVDPHTGRK		1	1	1	Q8A875	1	2527.28	High	4.71
	FALSE	High	GKEIAEQINILGDDGVPVEYHVIFWK		1	1	1	Q8A875	1	2969.54	High	3.87
	FALSE	High	YIEYPEFEEYIKDHINDEWIGK		1	1	1	Q8A875	1	2830.32	High	3.59
	FALSE	High	TIMPEGDYKIEDTIAILTDEEGNDIPVTMIQK	2xOxidation [M3; M29]	1	1	2	Q8A875	1	3624.75	High	5.07
	FALSE	High	VIDTLNPIVEGGTGFIPGPFGTGK		1	1	3	Q8A875	0	2386.27	High	4.74
	FALSE	High	ANEVVEIFTEFPELVDPHTGR		1	1	3	Q8A875	0	2399.19	High	4.86
	FALSE	High	SELIDFVILQQDAFDEVDSVTPMER	1xOxidation [M23]	1	1	2	Q8A875	0	2912.39	High	3.78
	FALSE	High	MEELPGPDAFPMDISAIISNFYGR	2xOxidation [M1; M12]	1	1	2	Q8A875	0	2702.25	High	3.43
FALSE	Master Protein	Q8A175	Concanavalin A-like lectin/glucanase OS=Bacteroides thetaiotaomicron (strain ATCC 29148 / DSM 2079 / JCM 5827 / CCUG 10774 / NCTC 10582 / VPI-5482 / E50) OX=226186 GN=BT_3791 PE=4 SV=1	57	23	37	23	545	60.6	5.08	127.24	23	1
	Checked	Confidence	Sequence	Modifications	# Protein Groups	# Proteins	# PSMs	Master Protein Accessions	# Missed Cleavages	Theo. MH+ [Da]	Confidence (by Search Engine): Sequest HT	XCorr (by Search Engine): Sequest HT
	FALSE	High	QMELVGIDDK	1xOxidation [M2]	1	1	1	Q8A175	0	1163.56	High	2.2
	FALSE	High	IDGTNWLQTFMGK	1xOxidation [M11]	1	1	2	Q8A175	0	1526.73	High	3.13
	FALSE	High	GQVSQTIHVK		1	1	1	Q8A175	0	1096.61	High	2.58
	FALSE	High	ANAWELHEQNPEGLLGR		1	1	3	Q8A175	0	1933.95	High	5.48
	FALSE	High	GIAQGNAEIK		1	1	1	Q8A175	0	1000.54	High	2.59
	FALSE	High	TGHGAFELGK		1	1	1	Q8A175	0	1016.52	High	2.17
	FALSE	High	GVLINSNQGSQQVK		1	1	1	Q8A175	0	1471.79	High	4.08
	FALSE	High	KAGETSFTLTDAK		1	1	2	Q8A175	1	1368.7	High	3.93
	FALSE	High	LTAVEGHNNAQGVVYVSDK		1	1	3	Q8A175	0	2001	High	4.41
	FALSE	High	QITTDADEKGVLINSNQGSQQVK		1	1	1	Q8A175	1	2473.25	High	4.53
	FALSE	High	QMELVGIDDKLK	1xOxidation [M2]	1	1	3	Q8A175	1	1404.74	High	3.03
	FALSE	High	AGETSFTLTDAK		1	1	2	Q8A175	0	1240.61	High	2.47
	FALSE	High	GKEAFVNLNVIAPK		1	1	1	Q8A175	1	1499.86	High	2.79
	FALSE	High	YDSWNATEFPMSR	1xOxidation [M11]	1	1	1	Q8A175	0	1619.68	High	2.97
	FALSE	High	LEVYGNVVTVTGR		1	1	1	Q8A175	0	1406.76	High	3.59
	FALSE	High	ILVNTAAEFELK		1	1	1	Q8A175	0	1347.75	High	2.79
	FALSE	High	YDSWNATEFPMSR		1	1	1	Q8A175	0	1603.68	High	3.32
	FALSE	High	FGEAPIEVPFK		1	1	1	Q8A175	0	1233.65	High	3.25
	FALSE	High	EAFVNLNVIAPK		1	1	1	Q8A175	0	1314.74	High	3.38
	FALSE	High	NNERPGNLVELQVDVNEINIAQGDTR		1	1	2	Q8A175	0	2907.46	High	6.72
	FALSE	High	WDFSAGAPTSYIEDGTNSDHELLMHISK	1xOxidation [M24]	1	1	1	Q8A175	0	3137.42	High	4.94
	FALSE	High	EYAVWTHFAEMTGEGLEAVK	1xOxidation [M11]	1	1	1	Q8A175	0	2284.06	High	4.51
	FALSE	High	WDFSAGAPTSYIEDGTNSDHELLMHISK		1	1	1	Q8A175	0	3121.42	High	3.81
	FALSE	High	TVNITSGNGEYVATSANEEVVVAEIDGNVVK		1	1	1	Q8A175	0	3178.58	High	4.4
	FALSE	High	TLFTLYSQVEGSDEALIK		1	1	2	Q8A175	0	2014.04	High	3.33
	FALSE	High	IDGTNWLQTFMGK		1	1	1	Q8A175	0	1510.74	High	3.08
FALSE	Master Protein	Q89YW6	Chaperone protein DnaK OS=Bacteroides thetaiotaomicron (strain ATCC 29148 / DSM 2079 / JCM 5827 / CCUG 10774 / NCTC 10582 / VPI-5482 / E50) OX=226186 GN=dnaK PE=3 SV=1	38	16	39	16	638	68.3	5.06	126.33	16	1
	Checked	Confidence	Sequence	Modifications	# Protein Groups	# Proteins	# PSMs	Master Protein Accessions	# Missed Cleavages	Theo. MH+ [Da]	Confidence (by Search Engine): Sequest HT	XCorr (by Search Engine): Sequest HT
	FALSE	High	MKAEAEANAEADKK	1xOxidation [M1]	1	1	2	Q89YW6	2	1521.72	High	3.47
	FALSE	High	IEASSGLSKEEIEK		1	1	2	Q89YW6	1	1519.78	High	3.6
	FALSE	High	HGDNVQDADFEEVK		1	1	3	Q89YW6	0	1602.7	High	3.54
	FALSE	High	LIDANTTIPAR		1	1	5	Q89YW6	0	1184.66	High	3.45
	FALSE	High	FMGENWDQVQK	1xOxidation [M2]	1	1	2	Q89YW6	0	1397.62	High	2.47
	FALSE	High	NDEGADLTQDPMALQR	1xOxidation [M12]	1	1	2	Q89YW6	0	1789.8	High	4.12
	FALSE	High	KSETFSTAADNQSEVTIHVLQGERPMAAQNK	1xOxidation [M26]	1	1	1	Q89YW6	1	3403.65	High	4.41
	FALSE	High	NDEGADLTQDPMALQR		1	1	1	Q89YW6	0	1773.81	High	2.81
	FALSE	High	RIVNEPTAAALAYGLDK		1	1	1	Q89YW6	1	1801.98	High	2.92
	FALSE	High	TTPSVVAFVDGGER		1	1	3	Q89YW6	0	1434.72	High	2.9
	FALSE	High	IDKLNQADSVIFQTENQLK		1	1	1	Q89YW6	1	2204.16	High	3.46
	FALSE	High	IVNEPTAAALAYGLDK		1	1	1	Q89YW6	0	1645.88	High	2.89
	FALSE	High	LNQADSVIFQTENQLK		1	1	2	Q89YW6	0	1847.95	High	4.15
	FALSE	High	SIGQFNLSGIAPAR		1	1	2	Q89YW6	0	1430.78	High	3.35
	FALSE	High	AMSDAGLSNSDIDEVILVGGSSR	1xOxidation [M2]	1	1	2	Q89YW6	0	2309.09	High	4.63
	FALSE	High	AMSDAGLSNSDIDEVILVGGSSR		1	1	2	Q89YW6	0	2293.1	High	2.95
	FALSE	High	GVNPDEVVAVGAAVQGAVLTDEIK		1	1	4	Q89YW6	0	2351.25	High	5.35
	FALSE	High	GVVLLDVTPLSMGIETLGGVMTK	2xOxidation [M12; M21]	1	1	3	Q89YW6	0	2362.26	High	4.9
FALSE	Master Protein	Q8A9B8	Chaperone protein HtpG OS=Bacteroides thetaiotaomicron (strain ATCC 29148 / DSM 2079 / JCM 5827 / CCUG 10774 / NCTC 10582 / VPI-5482 / E50) OX=226186 GN=htpG PE=3 SV=1	40	20	36	20	681	78.4	5.06	126.05	20	1
	Checked	Confidence	Sequence	Modifications	# Protein Groups	# Proteins	# PSMs	Master Protein Accessions	# Missed Cleavages	Theo. MH+ [Da]	Confidence (by Search Engine): Sequest HT	XCorr (by Search Engine): Sequest HT
	FALSE	High	KPSELSDEDYK		1	1	1	Q8A9B8	0	1310.61	High	2.58
	FALSE	High	SYRDEAQAIK		1	1	2	Q8A9B8	1	1180.6	High	2.57
	FALSE	High	KISTYITK		1	1	1	Q8A9B8	1	953.567	High	2.17
	FALSE	High	SYLQSDSNVK		1	1	1	Q8A9B8	0	1140.55	High	2
	FALSE	High	ELVSNAVDATQK		1	1	2	Q8A9B8	0	1274.66	High	3.84
	FALSE	High	KNETLEGEKQEAITTAFK		1	1	3	Q8A9B8	2	2037.05	High	3.87
	FALSE	High	NETLEGEKQEAITTAFK		1	1	1	Q8A9B8	1	1908.95	High	3.44
	FALSE	High	GIGLTAEEIEK		1	1	1	Q8A9B8	0	1159.62	High	2.66
	FALSE	High	LNTLASIGEFK		1	1	1	Q8A9B8	0	1192.66	High	3.55
	FALSE	High	FLYSDHEIFLR		1	1	1	Q8A9B8	0	1439.73	High	4.04
	FALSE	High	VDSDVIDNLIIKEDK		1	1	2	Q8A9B8	1	1715.91	High	3.8
	FALSE	High	DNQTDKDGNLIYLYANNKDEQFSYIEAATNK		1	1	1	Q8A9B8	2	3595.68	High	6.67
	FALSE	High	YINQIAFSGANDFLEK		1	1	4	Q8A9B8	0	1829.91	High	4.44
	FALSE	High	FALFTDTDNKHYTFEEYQTLIK		1	1	3	Q8A9B8	1	2724.32	High	4.28
	FALSE	High	VDSDVIDNLIIK		1	1	2	Q8A9B8	0	1343.74	High	3.46
	FALSE	High	IFINYGMLTQEDFYEK	1xOxidation [M7]	1	1	2	Q8A9B8	0	2026.95	High	3.67
	FALSE	High	GNIGVTTENIFPIIK		1	1	1	Q8A9B8	0	1615.91	High	4.14
	FALSE	High	QIETTEDNIINDTTPLWTR		1	1	2	Q8A9B8	0	2260.11	High	4.46
	FALSE	High	QLIDLALLQNNMLK	1xOxidation [M12]	1	1	1	Q8A9B8	0	1642.92	High	2.14
	FALSE	High	GYNVLLMDGQLDVAMVSMLEQK	3xOxidation [M7; M15; M18]	1	1	2	Q8A9B8	0	2502.19	High	3.95
	FALSE	High	QIETTEDNIINDTTPLWTR	1xGln->pyro-Glu [N-Term]	1	1	2	Q8A9B8	0	2243.08	High	3.48
FALSE	Master Protein	Q8A651	Putative ABC transporter ATP-binding protein OS=Bacteroides thetaiotaomicron (strain ATCC 29148 / DSM 2079 / JCM 5827 / CCUG 10774 / NCTC 10582 / VPI-5482 / E50) OX=226186 GN=BT_2035 PE=4 SV=1	36	16	38	16	545	61.9	5.47	123.19	16	1
	Checked	Confidence	Sequence	Modifications	# Protein Groups	# Proteins	# PSMs	Master Protein Accessions	# Missed Cleavages	Theo. MH+ [Da]	Confidence (by Search Engine): Sequest HT	XCorr (by Search Engine): Sequest HT
	FALSE	High	KKMDSLQELEK	1xOxidation [M3]	1	1	1	Q8A651	2	1364.71	High	2.18
	FALSE	High	SGSYPVTMEGVGK	1xOxidation [M8]	1	1	2	Q8A651	0	1327.62	High	2.46
	FALSE	High	MDSLQELEK	1xOxidation [M1]	1	1	1	Q8A651	0	1108.52	High	2.73
	FALSE	High	SGSYPVTMEGVGK		1	1	2	Q8A651	0	1311.62	High	2.44
	FALSE	High	MDSLQELEK		1	1	1	Q8A651	0	1092.52	High	2.51
	FALSE	High	TVFAETAQAFAHLHEMEAR	1xOxidation [M16]	1	1	3	Q8A651	0	2175.03	High	3.47
	FALSE	High	FIAETEAFIER		1	1	2	Q8A651	0	1325.67	High	3.09
	FALSE	High	FYSIDATNYEEDVEK		1	1	2	Q8A651	0	1822.8	High	4.5
	FALSE	High	VNYSQYLQLR		1	1	1	Q8A651	0	1283.67	High	2.97
	FALSE	High	TVFAETAQAFAHLHEMEAR		1	1	2	Q8A651	0	2159.03	High	3.81
	FALSE	High	SLLGLGFTR		1	1	1	Q8A651	0	963.562	High	2.57
	FALSE	High	MLEKLELLEVDEEDTSALR	1xOxidation [M1]	1	1	1	Q8A651	1	2249.12	High	3.39
	FALSE	High	IRDLLGAFMFGGPEESMK	2xOxidation [M9; M17]	1	1	2	Q8A651	1	2029.97	High	3.24
	FALSE	High	DLLGAFMFGGPEESMKK	2xOxidation [M7; M15]	1	1	1	Q8A651	1	1888.88	High	3.41
	FALSE	High	LELLEVDEEDTSALR		1	1	2	Q8A651	0	1731.86	High	4.31
	FALSE	High	DLLGAFMFGGPEESMK	2xOxidation [M7; M15]	1	1	2	Q8A651	0	1760.79	High	3.64
	FALSE	High	QALMDFDGTLIVVSHDRDFLDGLVTK	1xOxidation [M4]	1	1	1	Q8A651	1	2921.47	High	3.91
	FALSE	High	LLLEPVNLLILDEPTNHLDMK	1xOxidation [M20]	1	1	2	Q8A651	0	2446.33	High	5.52
	FALSE	High	DLLGAFMFGGPEESMK	1xOxidation [M]	1	1	3	Q8A651	0	1744.79	High	3.22
	FALSE	High	TDYESDSYMALIEEVSALSEK	1xOxidation [M9]	1	1	2	Q8A651	0	2396.07	High	4.62
	FALSE	High	QALMDFDGTLIVVSHDRDFLDGLVTK	1xGln->pyro-Glu [N-Term]; 1xOxidation [M4]	1	1	1	Q8A651	1	2904.44	High	3.15
	FALSE	High	TDYESDSYMALIEEVSALSEK		1	1	3	Q8A651	0	2380.07	High	4.37
FALSE	Master Protein	Q8A1U6	Endonuclease YhcR N-terminal domain-containing protein OS=Bacteroides thetaiotaomicron (strain ATCC 29148 / DSM 2079 / JCM 5827 / CCUG 10774 / NCTC 10582 / VPI-5482 / E50) OX=226186 GN=BT_3562 PE=4 SV=1	40	20	36	20	654	70.1	4.78	118.81	20	1
	Checked	Confidence	Sequence	Modifications	# Protein Groups	# Proteins	# PSMs	Master Protein Accessions	# Missed Cleavages	Theo. MH+ [Da]	Confidence (by Search Engine): Sequest HT	XCorr (by Search Engine): Sequest HT
	FALSE	High	QGDANEYMLK	1xOxidation [M8]	1	1	1	Q8A1U6	0	1184.53	High	2.75
	FALSE	High	TDKYIQATSYGGTGEK		1	1	3	Q8A1U6	1	1718.82	High	3.54
	FALSE	High	YIQATSYGGTGEK		1	1	1	Q8A1U6	0	1374.65	High	2.95
	FALSE	High	YTSTSSSEALSYR		1	1	2	Q8A1U6	0	1451.66	High	3.73
	FALSE	High	QGDANEYMLK		1	1	1	Q8A1U6	0	1168.53	High	2.4
	FALSE	High	WEIQNVK		1	1	2	Q8A1U6	0	916.489	High	2.11
	FALSE	High	AGPAEGGEDPDPSGETVVVTK		1	1	3	Q8A1U6	0	2011.95	High	5.89
	FALSE	High	ENPYDIASAMTK	1xOxidation [M10]	1	1	1	Q8A1U6	0	1355.61	High	2.47
	FALSE	High	VPGLTNPTEYK		1	1	1	Q8A1U6	0	1218.64	High	3.13
	FALSE	High	QGDANEYMLK	1xGln->pyro-Glu [N-Term]; 1xOxidation [M8]	1	1	1	Q8A1U6	0	1167.5	High	2.16
	FALSE	High	DIGDGGDPEPGDKDNPLGLDDSKK		1	1	2	Q8A1U6	2	2454.13	High	4.22
	FALSE	High	STLGAYFK		1	1	1	Q8A1U6	0	886.467	High	2
	FALSE	High	AALNLVDNGGNLGK		1	1	2	Q8A1U6	0	1355.73	High	3.93
	FALSE	High	QNTNIVIADSK	1xGln->pyro-Glu [N-Term]	1	1	1	Q8A1U6	0	1185.61	High	2.77
	FALSE	High	DIGDGGDPEPGDKDNPLGLDDSK		1	1	1	Q8A1U6	1	2326.03	High	3.74
	FALSE	High	SGLNLYNNPTNLGK		1	1	2	Q8A1U6	0	1504.78	High	4.04
	FALSE	High	IQLAFVYK		1	1	1	Q8A1U6	0	981.577	High	2.23
	FALSE	High	ENPYDIASAMTK		1	1	1	Q8A1U6	0	1339.62	High	2.34
	FALSE	High	DQSYEETFASAFGK		1	1	2	Q8A1U6	0	1579.69	High	3.87
	FALSE	High	NVSDNGAWENLTFEQPEAGFK		1	1	3	Q8A1U6	0	2353.07	High	5.17
	FALSE	High	YFGVAGLKSPTAAVLDGKDIGDGGDPEPGDK		1	1	1	Q8A1U6	2	3046.5	High	3.17
	FALSE	High	ELGGLEAVWTIDASYK		1	1	1	Q8A1U6	0	1751.89	High	3.27
	FALSE	High	GYIIGFASSATSFVFSNFTDK		1	1	2	Q8A1U6	0	2259.1	High	3.41
FALSE	Master Protein	Q8A155	Bifunctional purine biosynthesis protein PurH OS=Bacteroides thetaiotaomicron (strain ATCC 29148 / DSM 2079 / JCM 5827 / CCUG 10774 / NCTC 10582 / VPI-5482 / E50) OX=226186 GN=purH PE=3 SV=1	45	19	36	19	507	55.8	5.19	118.12	19	1
	Checked	Confidence	Sequence	Modifications	# Protein Groups	# Proteins	# PSMs	Master Protein Accessions	# Missed Cleavages	Theo. MH+ [Da]	Confidence (by Search Engine): Sequest HT	XCorr (by Search Engine): Sequest HT
	FALSE	High	YGENPHQK		1	1	1	Q8A155	0	972.453	High	3.03
	FALSE	High	TALVSVYHK		1	1	2	Q8A155	0	1017.57	High	2.54
	FALSE	High	SNAIVLAK		1	1	2	Q8A155	0	815.499	High	2.2
	FALSE	High	QLLASGVGQTSR		1	1	2	Q8A155	0	1216.66	High	3.58
	FALSE	High	EGITAVIQPGGSVK		1	1	2	Q8A155	0	1355.75	High	2.87
	FALSE	High	RDLEQDIQQIEK		1	1	1	Q8A155	1	1514.78	High	2.93
	FALSE	High	EGLDEIITK		1	1	2	Q8A155	0	1017.55	High	2.88
	FALSE	High	DMNIETVADLR	1xOxidation [M2]	1	1	1	Q8A155	0	1292.62	High	2
	FALSE	High	ALLNGVLVQDK		1	1	1	Q8A155	0	1169.69	High	2.81
	FALSE	High	QLLASGVGQTSR	1xGln->pyro-Glu [N-Term]	1	1	1	Q8A155	0	1199.64	High	2.51
	FALSE	High	GYFYGNLDAMFDQIHGK	1xOxidation [M10]	1	1	1	Q8A155	0	1991.9	High	2.94
	FALSE	High	LYEEGVEFLSTGGTR		1	1	2	Q8A155	0	1657.81	High	4.31
	FALSE	High	DMNIETVADLR		1	1	1	Q8A155	0	1276.62	High	2.31
	FALSE	High	DLEQDIQQIEK		1	1	1	Q8A155	0	1358.68	High	3.64
	FALSE	High	AVEDLTTYPSILGGR		1	1	2	Q8A155	0	1591.83	High	3.45
	FALSE	High	ALLNGVLVQDKDMNIETVADLR	1xOxidation [M13]	1	1	2	Q8A155	1	2443.29	High	6.41
	FALSE	High	IDIGGISLIR		1	1	1	Q8A155	0	1056.64	High	2.76
	FALSE	High	GYFYGNLDAMFDQIHGK		1	1	3	Q8A155	0	1975.9	High	4
	FALSE	High	TVTDKAPTPEEVEDLLFANK		1	1	2	Q8A155	1	2217.13	High	4.29
	FALSE	High	NYNDVIIVASQAQYKPLLDMLMEHGATSSLEER	2xOxidation [M20; M22]	1	1	1	Q8A155	0	3767.83	High	3.66
	FALSE	High	APTPEEVEDLLFANK		1	1	1	Q8A155	0	1672.84	High	3.6
	FALSE	High	EAFAVSSHYDSAIFNYFDAGEGSAFR		1	1	3	Q8A155	0	2858.27	High	5.54
	FALSE	High	NYNDVIIVASQAQYKPLLDMLMEHGATSSLEER	1xOxidation [M20]	1	1	1	Q8A155	0	3751.83	High	3.1
FALSE	Master Protein	Q8A123	Peptidyl-prolyl cis-trans isomerase OS=Bacteroides thetaiotaomicron (strain ATCC 29148 / DSM 2079 / JCM 5827 / CCUG 10774 / NCTC 10582 / VPI-5482 / E50) OX=226186 GN=BT_3848 PE=4 SV=1	38	19	39	19	460	53	6.4	116.02	19	1
	Checked	Confidence	Sequence	Modifications	# Protein Groups	# Proteins	# PSMs	Master Protein Accessions	# Missed Cleavages	Theo. MH+ [Da]	Confidence (by Search Engine): Sequest HT	XCorr (by Search Engine): Sequest HT
	FALSE	High	MEEYFNK		1	1	1	Q8A123	0	960.413	High	2.01
	FALSE	High	NNHGLMVNTNER	1xOxidation [M6]	1	1	3	Q8A123	0	1414.65	High	3.73
	FALSE	High	MNVGEISR	1xOxidation [M1]	1	1	1	Q8A123	0	921.446	High	2.13
	FALSE	High	EKMEEYFNK	1xOxidation [M3]	1	1	1	Q8A123	1	1233.55	High	2.1
	FALSE	High	DGLTVQK		1	1	1	Q8A123	0	760.42	High	2.25
	FALSE	High	LYSEDKASAIK		1	1	1	Q8A123	1	1224.65	High	2.63
	FALSE	High	NNHGLMVNTNER		1	1	1	Q8A123	0	1398.65	High	2.27
	FALSE	High	MDALYNGR	1xOxidation [M1]	1	1	1	Q8A123	0	955.43	High	2.3
	FALSE	High	MNVGEISR		1	1	1	Q8A123	0	905.451	High	2.57
	FALSE	High	GGELDFMGR		1	1	1	Q8A123	0	981.446	High	2.62
	FALSE	High	VDMMTNMYIQQIGSK	3xOxidation [M3; M4; M7]	1	1	3	Q8A123	0	1806.81	High	3.28
	FALSE	High	FQMQDLPQDVAK	1xOxidation [M3]	1	1	1	Q8A123	0	1435.69	High	3.68
	FALSE	High	IPIAEIEDVKR		1	1	2	Q8A123	1	1282.74	High	2.77
	FALSE	High	ATIAEDYQDLK		1	1	1	Q8A123	0	1266.62	High	3.59
	FALSE	High	VDMMTNMYIQQIGSK	2xOxidation [M4; M]	1	1	3	Q8A123	0	1790.81	High	2.93
	FALSE	High	FTFDEAASVISQDKDTR		1	1	3	Q8A123	1	1929.92	High	5.04
	FALSE	High	IPIAEIEDVK		1	1	1	Q8A123	0	1126.64	High	2.61
	FALSE	High	FQMQDLPQDVAK		1	1	2	Q8A123	0	1419.69	High	3.02
	FALSE	High	GEIDFSTLAR		1	1	2	Q8A123	0	1108.56	High	2.85
	FALSE	High	VDMMTNMYIQQIGSK	1xOxidation [M3]	1	1	1	Q8A123	0	1774.82	High	2.59
	FALSE	High	GMLDPAYANVAFSLQDPKK	1xOxidation [M2]	1	1	1	Q8A123	1	2081.04	High	2.58
	FALSE	High	FTFDEAASVISQDK		1	1	1	Q8A123	0	1557.74	High	3.29
	FALSE	High	GMLDPAYANVAFSLQDPK	1xOxidation [M2]	1	1	2	Q8A123	0	1952.94	High	4.69
	FALSE	High	GMLDPAYANVAFSLQDPK		1	1	2	Q8A123	0	1936.95	High	4.15
	FALSE	High	IVESEFGYHIIQLIEK		1	1	2	Q8A123	0	1918.03	High	4.85
FALSE	Master Protein	Q8A688	Anaerobic ribonucleoside-triphosphate reductase OS=Bacteroides thetaiotaomicron (strain ATCC 29148 / DSM 2079 / JCM 5827 / CCUG 10774 / NCTC 10582 / VPI-5482 / E50) OX=226186 GN=BT_1998 PE=4 SV=1	40	23	38	23	797	90.3	8.02	112.6	23	1
	Checked	Confidence	Sequence	Modifications	# Protein Groups	# Proteins	# PSMs	Master Protein Accessions	# Missed Cleavages	Theo. MH+ [Da]	Confidence (by Search Engine): Sequest HT	XCorr (by Search Engine): Sequest HT
	FALSE	High	REDFSISK		1	1	1	Q8A688	1	981.5	High	2.32
	FALSE	High	VKDGVSYSEKDFEK		1	1	1	Q8A688	2	1630.8	High	2.86
	FALSE	High	VFENVAGEK		1	1	1	Q8A688	0	992.505	High	2.07
	FALSE	High	DTHQAMEGFIHNLNTMHSR	2xOxidation [M6; M16]	1	1	1	Q8A688	0	2271	High	3.63
	FALSE	High	ATIEGLGTR		1	1	2	Q8A688	0	917.505	High	2.4
	FALSE	High	IKAENLIEGER		1	1	2	Q8A688	1	1271.7	High	2.92
	FALSE	High	DGVSYSEKDFEK		1	1	1	Q8A688	1	1403.63	High	2.77
	FALSE	High	AENIEDAMR		1	1	1	Q8A688	0	1048.47	High	2.02
	FALSE	High	GGHITYVELDGEAQK		1	1	1	Q8A688	0	1616.79	High	2.56
	FALSE	High	NDVNLSNANMSSHTPAGQMMTFASEVTK	3xOxidation [M10; M19; M20]	1	1	1	Q8A688	0	3030.32	High	2.54
	FALSE	High	GGGALNPNEQVGDALR		1	1	2	Q8A688	0	1567.78	High	3.23
	FALSE	High	FAEAHQLGDVHIHDLDYYPTK		1	1	2	Q8A688	0	2469.18	High	3.93
	FALSE	High	GNLSFTTLNMPR	1xOxidation [M10]	1	1	2	Q8A688	0	1366.68	High	3.14
	FALSE	High	NMATLVADQLYER	1xOxidation [M2]	1	1	4	Q8A688	0	1539.75	High	3.63
	FALSE	High	GGNQVVFSSINYGTDTSAEGR		1	1	3	Q8A688	0	2159	High	5.12
	FALSE	High	SGTLGIGFIGGHNAMVALYGEGHGHSQK		1	1	1	Q8A688	0	2795.37	High	3.94
	FALSE	High	GNLSFTTLNMPR		1	1	1	Q8A688	0	1350.68	High	2.23
	FALSE	High	ITGYLTGDLSSWNSAK		1	1	1	Q8A688	0	1712.85	High	2.66
	FALSE	High	LVIEELLK		1	1	1	Q8A688	0	956.603	High	2.56
	FALSE	High	YNLNYSVLATPAEGLSGR		1	1	3	Q8A688	0	1924.98	High	4.01
	FALSE	High	GTYEAPNFDLLLR		1	1	2	Q8A688	0	1508.77	High	3.09
	FALSE	High	ITGYLTGDLSSWNSAKRAEEK		1	1	1	Q8A688	2	2326.17	High	2.54
	FALSE	High	GEVPVFPIQIFK		1	1	2	Q8A688	0	1373.78	High	2.71
	FALSE	High	ALFPNFMFLDTPFNK		1	1	1	Q8A688	0	1801.9	High	2.27
FALSE	Master Protein	Q8A3W8	2-oxoglutarate synthase subunit korA OS=Bacteroides thetaiotaomicron (strain ATCC 29148 / DSM 2079 / JCM 5827 / CCUG 10774 / NCTC 10582 / VPI-5482 / E50) OX=226186 GN=BT_2836 PE=4 SV=1	44	18	32	18	616	66.8	5.99	112.14	18	1
	Checked	Confidence	Sequence	Modifications	# Protein Groups	# Proteins	# PSMs	Master Protein Accessions	# Missed Cleavages	Theo. MH+ [Da]	Confidence (by Search Engine): Sequest HT	XCorr (by Search Engine): Sequest HT
	FALSE	High	GGPSTGLPTK		1	1	1	Q8A3W8	0	914.494	High	2.38
	FALSE	High	SNETGAISTEPENHNK		1	1	3	Q8A3W8	0	1727.78	High	4.4
	FALSE	High	KPEIAEANIK		1	1	1	Q8A3W8	0	1112.63	High	2.66
	FALSE	High	VLNDGYNYGANTHASTSTYK		1	1	2	Q8A3W8	0	2175.99	High	4.77
	FALSE	High	YWATPGTEGFMHR	1xOxidation [M11]	1	1	1	Q8A3W8	0	1568.7	High	2.76
	FALSE	High	ATSYGLIAAAEK		1	1	2	Q8A3W8	0	1194.64	High	2.71
	FALSE	High	MKVPGLNISQFNQVK	1xOxidation [M1]	1	1	1	Q8A3W8	1	1718.93	High	4.35
	FALSE	High	YWATPGTEGFMHR		1	1	1	Q8A3W8	0	1552.7	High	2.55
	FALSE	High	ELIDAFTK		1	1	2	Q8A3W8	0	936.504	High	2.56
	FALSE	High	VPGLNISQFNQVK		1	1	1	Q8A3W8	0	1443.8	High	3.31
	FALSE	High	VAFAHFQYINPLPK		1	1	1	Q8A3W8	0	1644.89	High	3.57
	FALSE	High	APQGSLTGVSGFQIHVGAGQVYTPGDR		1	1	1	Q8A3W8	0	2699.35	High	3.07
	FALSE	High	KIVVAEQNLGQFAGYLR		1	1	1	Q8A3W8	1	1906.05	High	2.64
	FALSE	High	IVVAEQNLGQFAGYLR		1	1	3	Q8A3W8	0	1777.96	High	4.53
	FALSE	High	SEQTDLLQALYGR		1	1	3	Q8A3W8	0	1493.76	High	3.91
	FALSE	High	LPDLNDYPAINPPYVTPDMAGNWTPYQR	1xOxidation [M19]	1	1	1	Q8A3W8	0	3234.52	High	3.06
	FALSE	High	IALEHMTPVVLLTDAFVANGSAAWK	1xOxidation [M6]	1	1	1	Q8A3W8	0	2670.4	High	4.83
	FALSE	High	LPDLNDYPAINPPYVTPDMAGNWTPYQR		1	1	1	Q8A3W8	0	3218.53	High	2.59
	FALSE	High	AGLELYLGSYPITPATDILHELAK		1	1	2	Q8A3W8	0	2585.39	High	5.48
	FALSE	High	SEAMNLAVIGELPLVIVNVQR	1xOxidation [M4]	1	1	3	Q8A3W8	0	2281.26	High	5.03
FALSE	Master Protein	Q8A5T4	Putative long-chain-fatty-acid--CoA ligase OS=Bacteroides thetaiotaomicron (strain ATCC 29148 / DSM 2079 / JCM 5827 / CCUG 10774 / NCTC 10582 / VPI-5482 / E50) OX=226186 GN=BT_2154 PE=4 SV=1	44	19	35	19	557	63.1	6.42	109.62	19	1
	Checked	Confidence	Sequence	Modifications	# Protein Groups	# Proteins	# PSMs	Master Protein Accessions	# Missed Cleavages	Theo. MH+ [Da]	Confidence (by Search Engine): Sequest HT	XCorr (by Search Engine): Sequest HT
	FALSE	High	NLNNNVAAYEK		1	1	1	Q8A5T4	0	1249.62	High	2.58
	FALSE	High	VLDIMEAR	1xOxidation [M5]	1	1	1	Q8A5T4	0	962.498	High	2.29
	FALSE	High	IYKENPEAETGEIQVR		1	1	1	Q8A5T4	1	1875.94	High	3.73
	FALSE	High	ENPEAETGEIQVR		1	1	1	Q8A5T4	0	1471.7	High	2.8
	FALSE	High	EDIQYTTLSNDK		1	1	1	Q8A5T4	0	1426.67	High	3.97
	FALSE	High	GENVMVGYYK		1	1	1	Q8A5T4	0	1159.55	High	2.53
	FALSE	High	FLVHLNDEMYAAYPK	1xOxidation [M9]	1	1	3	Q8A5T4	0	1826.88	High	4.35
	FALSE	High	VMLLNYTSGTTGFSK	1xOxidation [M2]	1	1	2	Q8A5T4	0	1634.81	High	2.79
	FALSE	High	IQLYPTEFEK		1	1	2	Q8A5T4	0	1267.66	High	2.52
	FALSE	High	FLVHLNDEMYAAYPK		1	1	2	Q8A5T4	0	1810.88	High	3.22
	FALSE	High	VMLLNYTSGTTGFSK		1	1	1	Q8A5T4	0	1618.81	High	3.27
	FALSE	High	YLYNSIAVD		1	1	1	Q8A5T4	0	1057.52	High	2.05
	FALSE	High	SMILSSSGQNIFPEELEAK	1xOxidation [M2]	1	1	1	Q8A5T4	0	2096.02	High	5.13
	FALSE	High	GVMLTGNNLAGNVTFGIR	1xOxidation [M3]	1	1	2	Q8A5T4	0	1849.96	High	4.19
	FALSE	High	GVFSLTDFR		1	1	1	Q8A5T4	0	1041.54	High	2.16
	FALSE	High	EDIQYTTLSNDKVMLLNYTSGTTGFSK	1xOxidation [M14]	1	1	1	Q8A5T4	1	3042.46	High	2.8
	FALSE	High	GVMLTGNNLAGNVTFGIR		1	1	1	Q8A5T4	0	1833.96	High	2.84
	FALSE	High	SMILSSSGQNIFPEELEAK		1	1	3	Q8A5T4	0	2080.03	High	5
	FALSE	High	AFEEVKPNLIITVPLVIEK		1	1	2	Q8A5T4	0	2152.26	High	4.41
	FALSE	High	EIIIGGAAMNQEVEEFFYK	1xOxidation [M9]	1	1	1	Q8A5T4	0	2204.06	High	2.27
	FALSE	High	LVALVYADYEALDSLGLNNPDNLK		1	1	1	Q8A5T4	0	2620.35	High	4.41
	FALSE	High	WALNIPLLDTQIYNQIR		1	1	3	Q8A5T4	0	2071.13	High	4.07
	FALSE	High	LNNLPFILESLVIER		1	1	2	Q8A5T4	0	1770.02	High	3.47
FALSE	Master Protein	Q8A0N7	SusD homolog OS=Bacteroides thetaiotaomicron (strain ATCC 29148 / DSM 2079 / JCM 5827 / CCUG 10774 / NCTC 10582 / VPI-5482 / E50) OX=226186 GN=BT_3984 PE=1 SV=1	46	15	30	15	537	59.3	5.2	108.31	15	1
	Checked	Confidence	Sequence	Modifications	# Protein Groups	# Proteins	# PSMs	Master Protein Accessions	# Missed Cleavages	Theo. MH+ [Da]	Confidence (by Search Engine): Sequest HT	XCorr (by Search Engine): Sequest HT
	FALSE	High	WNDSADKEEK		1	1	3	Q8A0N7	1	1221.54	High	2.54
	FALSE	High	SEWAGQDYVGMR		1	1	2	Q8A0N7	0	1398.61	High	2.7
	FALSE	High	SEWAGQDYVGMR	1xOxidation [M11]	1	1	2	Q8A0N7	0	1414.61	High	3.17
	FALSE	High	RMPYPLDEFVSNK	1xOxidation [M2]	1	1	1	Q8A0N7	1	1611.78	High	3.01
	FALSE	High	MPYPLDEFVSNK	1xOxidation [M1]	1	1	1	Q8A0N7	0	1455.68	High	2.51
	FALSE	High	SDKIIPTLYSNLTQVK		1	1	1	Q8A0N7	1	1820.02	High	2.55
	FALSE	High	IIPTLYSNLTQVK		1	1	2	Q8A0N7	0	1489.86	High	2.85
	FALSE	High	DDVNKPTAYTDPAGTNTYQNALSNITIK		1	1	1	Q8A0N7	0	3025.47	High	5.62
	FALSE	High	AEGQAVFNFSMGGTAESFYNQGIR	1xOxidation [M11]	1	1	3	Q8A0N7	0	2597.17	High	4.98
	FALSE	High	LVSQNTNDPVPYAIAQVIK		1	1	2	Q8A0N7	0	2070.12	High	4.02
	FALSE	High	AQQMAEEAVNPANGGVIESNADNATWNYFETSQNPIYVATR	1xOxidation [M4]	1	1	1	Q8A0N7	0	4487.05	High	4.96
	FALSE	High	LSFEQWGADGVEDYLK		1	1	1	Q8A0N7	0	1856.87	High	2.22
	FALSE	High	ANVEYAIANYLHGADNMATDVWWASK	1xOxidation [M17]	1	1	3	Q8A0N7	0	2926.35	High	7.63
	FALSE	High	LSFEQWGADGVEDYLKDDVNKPTAYTDPAGTNTYQNALSNITIK		1	1	2	Q8A0N7	1	4863.33	High	6.67
	FALSE	High	WIANWQLGNEAWADFR		1	1	1	Q8A0N7	0	1976.94	High	3.51
	FALSE	High	YSGVNIAPTSPLYWMNAAEVAFLR	1xOxidation [M15]	1	1	2	Q8A0N7	0	2686.33	High	4.08
	FALSE	High	YSGVNIAPTSPLYWMNAAEVAFLR		1	1	2	Q8A0N7	0	2670.34	High	4.55
FALSE	Master Protein	Q8A7H5	Dipeptidase OS=Bacteroides thetaiotaomicron (strain ATCC 29148 / DSM 2079 / JCM 5827 / CCUG 10774 / NCTC 10582 / VPI-5482 / E50) OX=226186 GN=BT_1549 PE=3 SV=1	40	14	31	14	545	61.5	5.88	108.21	14	1
	Checked	Confidence	Sequence	Modifications	# Protein Groups	# Proteins	# PSMs	Master Protein Accessions	# Missed Cleavages	Theo. MH+ [Da]	Confidence (by Search Engine): Sequest HT	XCorr (by Search Engine): Sequest HT
	FALSE	High	YLGEIEQAR		1	1	2	Q8A7H5	0	1078.55	High	2.77
	FALSE	High	NSIGQPAGVIRPGYPK		1	1	3	Q8A7H5	0	1653.91	High	2.93
	FALSE	High	GAVWVAVR		1	1	1	Q8A7H5	0	857.499	High	2.25
	FALSE	High	EMETTFNNAQEGIEEMAAK	2xOxidation [M2; M16]	1	1	2	Q8A7H5	0	2174.92	High	3.48
	FALSE	High	VWSYFNK		1	1	1	Q8A7H5	0	943.467	High	2.36
	FALSE	High	YTDHGNDYLPYIEGK		1	1	2	Q8A7H5	0	1784.81	High	3.25
	FALSE	High	YDLMIGDVR	1xOxidation [M4]	1	1	1	Q8A7H5	0	1097.53	High	2.2
	FALSE	High	EFLEEYVK		1	1	1	Q8A7H5	0	1056.52	High	2.22
	FALSE	High	VGDKEYFNERPISTQQSGFVFVAQMR	1xOxidation [M25]	1	1	1	Q8A7H5	1	3049.48	High	4.3
	FALSE	High	YDLMIGDVR		1	1	1	Q8A7H5	0	1081.53	High	2.53
	FALSE	High	EMETTFNNAQEGIEEMAAK	1xOxidation [M2]	1	1	2	Q8A7H5	0	2158.93	High	3.28
	FALSE	High	QLGTFLIVK		1	1	1	Q8A7H5	0	1018.63	High	2.08
	FALSE	High	DHYEGTPLDISNDFGAGPYK		1	1	3	Q8A7H5	0	2195.99	High	5.79
	FALSE	High	NASTDGSTIVSYSADSYGLFGELYHYPAATYPK		1	1	4	Q8A7H5	0	3545.64	High	6.93
	FALSE	High	DKNAAIAFLTNYTNMTAQSTFDTWK	1xOxidation [M15]	1	1	2	Q8A7H5	1	2868.35	High	5.16
	FALSE	High	DKNAAIAFLTNYTNMTAQSTFDTWK		1	1	1	Q8A7H5	1	2852.36	High	3.3
	FALSE	High	QLGTFLIVK	1xGln->pyro-Glu [N-Term]	1	1	1	Q8A7H5	0	1001.6	High	2.68
	FALSE	High	DFSFAEAYAPLDFGAR		1	1	2	Q8A7H5	0	1776.82	High	4.45
FALSE	Master Protein	Q8A1G1	TonB-dependent receptor SusC OS=Bacteroides thetaiotaomicron (strain ATCC 29148 / DSM 2079 / JCM 5827 / CCUG 10774 / NCTC 10582 / VPI-5482 / E50) OX=226186 GN=susC PE=1 SV=1	39	27	34	26	1003	111.1	5.99	108.07	27	1
	Checked	Confidence	Sequence	Modifications	# Protein Groups	# Proteins	# PSMs	Master Protein Accessions	# Missed Cleavages	Theo. MH+ [Da]	Confidence (by Search Engine): Sequest HT	XCorr (by Search Engine): Sequest HT
	FALSE	High	KTDDLLNSVK		1	1	1	Q8A1G1	1	1132.62	High	2.71
	FALSE	High	SGIDANPYPR		1	1	1	Q8A1G1	0	1089.53	High	2.86
	FALSE	High	GITTNAQDMLSGK	1xOxidation [M9]	1	1	1	Q8A1G1	0	1351.65	High	3.34
	FALSE	High	DASATAIYGSR		2	6	1	Q8A365; Q8A1G1	0	1111.54	High	2.88
	FALSE	High	LTGGDDSDYYVEAGDK		1	1	1	Q8A1G1	0	1704.72	High	3.65
	FALSE	High	TDDLLNSVK		1	1	1	Q8A1G1	0	1004.53	High	2.19
	FALSE	High	NGFEEGQGWDSYTQEPHDAK		1	1	1	Q8A1G1	0	2294.96	High	3.22
	FALSE	High	YDVLSGDEYR		1	1	1	Q8A1G1	0	1216.55	High	2.18
	FALSE	High	LNYSLLNR		1	1	1	Q8A1G1	0	992.552	High	2.41
	FALSE	High	VSLGYTDDNGIVK		1	1	1	Q8A1G1	0	1380.7	High	2.37
	FALSE	High	IAGVSVISNDGTPGGGAQIR		1	1	3	Q8A1G1	0	1868.98	High	4.33
	FALSE	High	SLGANDFDIMVGGEEQHFHR	1xOxidation [M10]	1	1	3	Q8A1G1	0	2275.02	High	3.77
	FALSE	High	ANSNDFVGNVDVDYK		1	1	1	Q8A1G1	0	1656.75	High	3.54
	FALSE	High	ITGGIDGYFR		1	1	1	Q8A1G1	0	1098.56	High	2.67
	FALSE	High	NTLVSYFGR		1	1	1	Q8A1G1	0	1056.55	High	2.69
	FALSE	High	FHFLPDLR		1	1	1	Q8A1G1	0	1044.56	High	2.29
	FALSE	High	VYATVQNPFIISK		1	1	1	Q8A1G1	0	1479.82	High	2.23
	FALSE	High	GTTTGTITDFDGNFQLSAK		1	1	1	Q8A1G1	0	1973.95	High	2.67
	FALSE	High	YTSNPNSPQNPLAALELK		1	1	2	Q8A1G1	0	1957	High	4.41
	FALSE	High	FTASVNLAPSFFEDHLK		1	1	1	Q8A1G1	0	1922.96	High	3.47
	FALSE	High	VGYAANSFYVYQQVYDENGKPIENMFVDR	1xOxidation [M25]	1	1	1	Q8A1G1	0	3432.58	High	2.65
	FALSE	High	YNLSYNIYVQYIK		1	1	1	Q8A1G1	0	1680.86	High	3.49
	FALSE	High	ASLNNYVYYDFLSNK		1	1	1	Q8A1G1	0	1810.86	High	3.09
	FALSE	High	LPADLGTANTDWQDQIFR		1	1	1	Q8A1G1	0	2061	High	3.88
	FALSE	High	WGTFPSLALGWK		1	1	1	Q8A1G1	0	1362.72	High	3.18
	FALSE	High	TTTWNAGLDFGFLNGR		1	1	1	Q8A1G1	0	1769.86	High	3.21
	FALSE	High	GGSSLNASNDPLIVIDGLAIDNEGIK		1	1	3	Q8A1G1	0	2582.33	High	5.27
FALSE	Master Protein	Q8A9S8	Formate--tetrahydrofolate ligase OS=Bacteroides thetaiotaomicron (strain ATCC 29148 / DSM 2079 / JCM 5827 / CCUG 10774 / NCTC 10582 / VPI-5482 / E50) OX=226186 GN=fhs PE=3 SV=1	45	21	34	21	555	60.4	6.67	107.09	21	1
	Checked	Confidence	Sequence	Modifications	# Protein Groups	# Proteins	# PSMs	Master Protein Accessions	# Missed Cleavages	Theo. MH+ [Da]	Confidence (by Search Engine): Sequest HT	XCorr (by Search Engine): Sequest HT
	FALSE	High	GGAAGGGYAQVLPMEK		1	1	1	Q8A9S8	0	1505.74	High	3.34
	FALSE	High	IKEPNMEGLK	1xOxidation [M6]	1	1	1	Q8A9S8	1	1174.61	High	3.34
	FALSE	High	EEVENYGR		1	1	1	Q8A9S8	0	995.443	High	2.19
	FALSE	High	YTYKEEDSIQQK		1	1	1	Q8A9S8	1	1531.73	High	3.6
	FALSE	High	TQYSFSADPK		1	1	1	Q8A9S8	0	1143.53	High	2.01
	FALSE	High	FATDTDEEMEMLR	2xOxidation [M9; M11]	1	1	2	Q8A9S8	0	1619.66	High	2.6
	FALSE	High	IPEQLIDEEKVK		1	1	2	Q8A9S8	1	1440.79	High	3.54
	FALSE	High	GGAAGGGYAQVLPMEK	1xOxidation [M14]	1	1	1	Q8A9S8	0	1521.74	High	3.23
	FALSE	High	IPEQLIDEEK		1	1	2	Q8A9S8	0	1213.63	High	2.67
	FALSE	High	KSNLVLVTAITATK		1	1	1	Q8A9S8	1	1458.89	High	3.21
	FALSE	High	LTVIVATAQGLK		1	1	2	Q8A9S8	0	1213.75	High	2.69
	FALSE	High	LVVDTIENNPSEPLR		1	1	4	Q8A9S8	0	1695.89	High	4.2
	FALSE	High	IYGAVNNFEFHIK		1	1	2	Q8A9S8	0	1551.8	High	3.81
	FALSE	High	SFGQTVVVAFNK		1	1	1	Q8A9S8	0	1296.69	High	2.91
	FALSE	High	QVAESIGIPR	1xGln->pyro-Glu [N-Term]	1	1	1	Q8A9S8	0	1052.57	High	2.17
	FALSE	High	SNLVLVTAITATK		1	1	1	Q8A9S8	0	1330.79	High	2.8
	FALSE	High	VATNLYGASVITYSSIAR		1	1	2	Q8A9S8	0	1886	High	4.11
	FALSE	High	EPQALHIDIVDGEIEGLS		1	1	2	Q8A9S8	0	1934.97	High	4.03
	FALSE	High	RIENILLGFTYDDQPFTVK		1	1	2	Q8A9S8	1	2269.19	High	5.97
	FALSE	High	LAMSFGDYVITEAGFGADLGAEK	1xOxidation [M3]	1	1	1	Q8A9S8	0	2378.12	High	4.02
	FALSE	High	IENILLGFTYDDQPFTVK		1	1	2	Q8A9S8	0	2113.09	High	3.57
	FALSE	High	DLGVAGAITVLLK		1	1	1	Q8A9S8	0	1269.78	High	2.04
FALSE	Master Protein	Q8A6Z6	Peptide chain release factor 3 OS=Bacteroides thetaiotaomicron (strain ATCC 29148 / DSM 2079 / JCM 5827 / CCUG 10774 / NCTC 10582 / VPI-5482 / E50) OX=226186 GN=prfC PE=3 SV=1	44	20	35	20	532	60.9	5.95	106.04	20	1
	Checked	Confidence	Sequence	Modifications	# Protein Groups	# Proteins	# PSMs	Master Protein Accessions	# Missed Cleavages	Theo. MH+ [Da]	Confidence (by Search Engine): Sequest HT	XCorr (by Search Engine): Sequest HT
	FALSE	High	EVKPDEPK		1	1	1	Q8A6Z6	0	941.494	High	2.13
	FALSE	High	ITANIDPNHR		1	1	1	Q8A6Z6	0	1150.6	High	2.1
	FALSE	High	KLDLYQPSK		1	1	1	Q8A6Z6	1	1091.61	High	2.75
	FALSE	High	TFAIIAHPDAGK		1	1	1	Q8A6Z6	0	1240.67	High	2.9
	FALSE	High	FSSPTQFMAQR	1xOxidation [M8]	1	1	1	Q8A6Z6	0	1315.61	High	2.16
	FALSE	High	VEVDIHTEELDK		1	1	2	Q8A6Z6	0	1426.71	High	2.53
	FALSE	High	KTPVIIFVNK		1	1	1	Q8A6Z6	1	1158.72	High	2.7
	FALSE	High	TATSDWMEIEK	1xOxidation [M7]	1	1	1	Q8A6Z6	0	1326.59	High	3.31
[truncated: 4,233 more rows]

## Sheet: Bt B1Rr membrane fraction
Checked	Master	Accession	Description	Coverage [%]	# Peptides	# PSMs	# Unique Peptides	# AAs	MW [kDa]	calc. pI	Score Sequest HT: Sequest HT	# Peptides (by Search Engine): Sequest HT	# Protein Groups
FALSE	Master Protein	E1WTV0	Conserved hypothetical exported protein OS=Bacteroides fragilis (strain 638R) OX=862962 GN=BF638R_1645 PE=4 SV=1	80	36	374	34	527	59.6	8.28	1249.63	36	1
	Checked	Confidence	Sequence	Modifications	# Protein Groups	# Proteins	# PSMs	Master Protein Accessions	# Missed Cleavages	Theo. MH+ [Da]	Confidence (by Search Engine): Sequest HT	XCorr (by Search Engine): Sequest HT
	FALSE	High	ELKDMNQNR	1xOxidation [M5]	2	2	2	E1WTV0	1	1163.55	High	2.59
	FALSE	High	ELKDMNQNR	1xGlu->pyro-Glu [N-Term]; 1xOxidation [M5]	2	2	1	E1WTV0	1	1145.54	High	2.64
	FALSE	High	QNYNIGSMNR		2	2	1	E1WTV0	0	1196.55	High	2.69
	FALSE	High	MEFETNAAK	1xOxidation [M1]	2	2	1	E1WTV0	0	1056.47	High	2.74
	FALSE	High	IGNHTPLR		2	2	1	E1WTV0	0	907.511	High	2.11
	FALSE	High	FRYPEGDK		2	2	2	E1WTV0	1	1011.49	High	2.63
	FALSE	High	QNYNIGSMNR	1xOxidation [M8]	2	2	3	E1WTV0	0	1212.54	High	2.49
	FALSE	High	QNYNIGSMNR	1xGln->pyro-Glu [N-Term]; 1xOxidation [M8]	2	2	2	E1WTV0	0	1195.52	High	2.98
	FALSE	High	EDFYPFYNEFNDR	1xGlu->pyro-Glu [N-Term]	1	1	1	E1WTV0	0	1737.72	High	2.83
	FALSE	High	YPEGDKMEFETNAAK	1xOxidation [M7]	2	2	5	E1WTV0	1	1745.77	High	4.98
	FALSE	High	MEFETNAAK		2	2	2	E1WTV0	0	1040.47	High	2.29
	FALSE	High	GIVTPNVTK		1	2	1	E1WTV0	0	928.546	High	2.08
	FALSE	High	FRYPEGDKMEFETNAAK	1xOxidation [M9]	2	2	9	E1WTV0	2	2048.94	High	6.4
	FALSE	High	YPEGDKMEFETNAAK		2	2	2	E1WTV0	1	1729.77	High	2.91
	FALSE	High	GTMIYADLAYK	1xOxidation [M3]	2	2	4	E1WTV0	0	1261.61	High	2.1
	FALSE	High	SYYYSEDYGDKQNYNIGSMNR	1xOxidation [M19]	2	2	8	E1WTV0	1	2583.07	High	5.45
	FALSE	High	SYYYSEDYGDK		2	2	1	E1WTV0	0	1389.55	High	2.13
	FALSE	High	YLPYNSVNTDTDFANSK		2	2	6	E1WTV0	0	1948.89	High	3.8
	FALSE	High	FRYPEGDKMEFETNAAK		2	2	5	E1WTV0	2	2032.94	High	6.1
	FALSE	High	SQVLFTLGMR	1xOxidation [M9]	2	2	6	E1WTV0	0	1167.62	High	3.36
	FALSE	High	SNDVMTSFSFSTYGTESK	1xOxidation [M5]	2	2	32	E1WTV0	0	2003.85	High	4.62
	FALSE	High	YVNFGFNYHR		2	2	3	E1WTV0	0	1316.62	High	2.77
	FALSE	High	ISGSGFDFK		2	2	1	E1WTV0	0	957.468	High	2.02
	FALSE	High	MGAIIRPFEDSPFR	1xOxidation [M1]	2	2	4	E1WTV0	0	1651.83	High	3.01
	FALSE	High	SYYYSEDYGDKQNYNIGSMNR		2	2	4	E1WTV0	1	2567.08	High	6.09
	FALSE	High	SLSNYTLGIGYR		2	2	6	E1WTV0	0	1343.7	High	3.19
	FALSE	High	QNYNIGSMNR	1xGln->pyro-Glu [N-Term]	2	2	1	E1WTV0	0	1179.52	High	2.63
	FALSE	High	IGLAVHTPTFYR		2	2	2	E1WTV0	0	1374.75	High	2.85
	FALSE	High	LGYNYSSSIFK		2	2	6	E1WTV0	0	1278.64	High	3.06
	FALSE	High	GTMIYADLAYK		2	2	2	E1WTV0	0	1245.62	High	3.25
	FALSE	High	GGIDQYDFNIAFNISDR		2	2	23	E1WTV0	0	1944.91	High	4.8
	FALSE	High	FVGMGGAMGALGGDISTMGTNPAGIGIYR	3xOxidation [M4; M8; M18]	3	3	46	E1WTV0	0	2819.32	High	7.4
	FALSE	High	LTYTTSAYLESNIWMHNNDTGK	1xOxidation [M15]	2	2	1	E1WTV0	0	2575.18	High	5.8
	FALSE	High	VYLGLTIGAYDVDYTK		2	2	22	E1WTV0	0	1790.92	High	4.14
	FALSE	High	ITNTRSQVLFTLGMRF	1xOxidation [M14]	2	2	1	E1WTV0	2	1900.01	High	3
	FALSE	High	MGAIIRPFEDSPFR		2	2	1	E1WTV0	0	1635.83	High	2.52
	FALSE	High	SQVLFTLGMR		2	2	2	E1WTV0	0	1151.62	High	2.68
	FALSE	High	LTYTTSAYLESNIWMHNNDTGK		2	2	1	E1WTV0	0	2559.18	High	3.16
	FALSE	High	FVGMGGAMGALGGDISTMGTNPAGIGIYR		3	3	5	E1WTV0	0	2771.33	High	7.93
	FALSE	High	WSYDNIGIVFASK		2	2	9	E1WTV0	0	1499.75	High	4.23
	FALSE	High	SNDVMTSFSFSTYGTESK		2	2	5	E1WTV0	0	1987.86	High	4.49
	FALSE	High	NGEYIGVLPQTPYSTFR		2	2	6	E1WTV0	0	1941.97	High	3.38
	FALSE	High	SQVLFTLGMRF	1xOxidation [M9]	2	2	3	E1WTV0	1	1314.69	High	3.2
	FALSE	High	FSSYKEDFYPFYNEFNDR		1	1	9	E1WTV0	1	2368.02	High	5.35
	FALSE	High	EKGGIDQYDFNIAFNISDR		2	2	13	E1WTV0	1	2202.05	High	5.3
	FALSE	High	NMFMEGALNYSQIDYMTGQANGMLANGVSLK	3xOxidation [M4; M16; M]	2	2	5	E1WTV0	0	3416.53	High	4.95
	FALSE	High	FVGMGGAMGALGGDISTMGTNPAGIGIYR	2xOxidation [M8; M]	3	3	18	E1WTV0	0	2803.32	High	6.31
	FALSE	High	DELLNSYFDTYK		2	2	4	E1WTV0	0	1507.7	High	3.38
	FALSE	High	LTYTTSAYLESNIWMHNNDTGKDELLNSYFDTYK	1xOxidation [M15]	2	2	10	E1WTV0	1	4063.85	High	7.96
	FALSE	High	EDFYPFYNEFNDR		1	1	5	E1WTV0	0	1755.73	High	3.88
	FALSE	High	FVGMGGAMGALGGDISTMGTNPAGIGIYR	1xOxidation [M]	3	3	15	E1WTV0	0	2787.33	High	7.77
	FALSE	High	NMFMEGALNYSQIDYMTGQANGMLANGVSLK	2xOxidation [M]	2	2	3	E1WTV0	0	3400.53	High	5.6
	FALSE	High	YNVSLGYTVGQNLAIGAEYEYEDYSSVK		2	2	40	E1WTV0	0	3132.47	High	5.46
	FALSE	High	NMFMEGALNYSQIDYMTGQANGMLANGVSLK	1xOxidation [M]	2	2	2	E1WTV0	0	3384.54	High	3.08
	FALSE	High	LNPYSDNGVGWLGALGWDGLLFDFK		2	2	1	E1WTV0	0	2754.36	High	3.4
FALSE	Master Protein	Q8A130	FKBP-type peptidyl-prolyl cis-transisomerase (Trigger factor) OS=Bacteroides thetaiotaomicron (strain ATCC 29148 / DSM 2079 / JCM 5827 / CCUG 10774 / NCTC 10582 / VPI-5482 / E50) OX=226186 GN=BT_3841 PE=4 SV=1	67	36	181	36	451	51.6	4.82	660.15	36	1
	Checked	Confidence	Sequence	Modifications	# Protein Groups	# Proteins	# PSMs	Master Protein Accessions	# Missed Cleavages	Theo. MH+ [Da]	Confidence (by Search Engine): Sequest HT	XCorr (by Search Engine): Sequest HT
	FALSE	High	MNVSLQNIDK	1xAcetyl [N-Term]	1	1	1	Q8A130	0	1203.6	High	2.39
	FALSE	High	GMVPMSLVK	2xOxidation [M2; M5]	1	1	1	Q8A130	0	993.511	High	2.04
	FALSE	High	KKDTINNLVSR		1	1	3	Q8A130	2	1287.74	High	3.51
	FALSE	High	KGMVPMSLVK	2xOxidation [M3; M6]	1	1	1	Q8A130	1	1121.61	High	2.29
	FALSE	High	VSAQLTVK		1	1	2	Q8A130	0	845.509	High	2.47
	FALSE	High	VEQEDVLK		1	1	2	Q8A130	0	959.504	High	3.18
	FALSE	High	YDKVDVYEDNDMLK		1	1	2	Q8A130	1	1746.79	High	4.13
	FALSE	High	SVIAEEVNK		1	1	2	Q8A130	0	988.531	High	2.54
	FALSE	High	KDTINNLVSR		1	1	3	Q8A130	1	1159.64	High	3.22
	FALSE	High	KGMVPMSLVK	1xOxidation [M6]	1	1	1	Q8A130	1	1105.61	High	2.32
	FALSE	High	GEEYVAENYDK		1	1	2	Q8A130	0	1316.56	High	2.87
	FALSE	High	ENKVNMLGEPLPNEEK	1xOxidation [M6]	1	1	2	Q8A130	1	1856.91	High	3.67
	FALSE	High	MNVSLQNIDK	1xOxidation [M1]	1	1	1	Q8A130	0	1177.59	High	2.29
	FALSE	High	EQLVEANDIK		1	1	1	Q8A130	0	1158.6	High	2.05
	FALSE	High	IMLLNNEEK	1xOxidation [M2]	1	1	1	Q8A130	0	1119.57	High	2.06
	FALSE	High	NVSMEEFNK		1	1	1	Q8A130	0	1097.49	High	2.11
	FALSE	High	VDVYEDNDMLK	1xOxidation [M9]	1	1	1	Q8A130	0	1356.6	High	3.51
	FALSE	High	YDKVDVYEDNDMLK	1xOxidation [M12]	1	1	4	Q8A130	1	1762.78	High	5.08
	FALSE	High	VNMLGEPLPNEEK	1xOxidation [M3]	1	1	4	Q8A130	0	1485.73	High	3.04
	FALSE	High	ENKVNMLGEPLPNEEK		1	1	1	Q8A130	1	1840.91	High	2.54
	FALSE	High	GLLAQLDEEGNTK		1	1	8	Q8A130	0	1387.71	High	3.46
	FALSE	High	NVSMEEFNKMFE	2xOxidation [M4; M10]	1	1	2	Q8A130	1	1536.63	High	3.88
	FALSE	High	MNVSLQNIDK		1	1	2	Q8A130	0	1161.59	High	2.93
	FALSE	High	VGKLEFSDALLKR		1	1	1	Q8A130	2	1475.86	High	4.52
	FALSE	High	RIMLLNNEEKGEEYVAENYDK	1xOxidation [M3]	1	1	3	Q8A130	2	2573.22	High	6.17
	FALSE	High	VDVYEDNDMLK		1	1	1	Q8A130	0	1340.6	High	2.75
	FALSE	High	VNMLGEPLPNEEK		1	1	2	Q8A130	0	1469.73	High	3.16
	FALSE	High	IMLLNNEEKGEEYVAENYDK	1xOxidation [M2]	1	1	7	Q8A130	1	2417.12	High	6.19
	FALSE	High	LEFSDALLKR		1	1	2	Q8A130	1	1191.67	High	3.66
	FALSE	High	VGKLEFSDALLK		1	1	3	Q8A130	1	1319.76	High	4.71
	FALSE	High	EQLVEANDIKVEQEDVLK		1	1	5	Q8A130	1	2099.09	High	6.56
	FALSE	High	EGGIQVEGAVLMPSYMK	2xOxidation [M12; M16]	1	1	6	Q8A130	0	1840.88	High	4.81
	FALSE	High	EGGIQVEGAVLMPSYMK	1xGlu->pyro-Glu [N-Term]; 2xOxidation [M12; M16]	1	1	3	Q8A130	0	1822.87	High	3.6
	FALSE	High	DKVDYYTIEVSDEMIENQVK		1	1	7	Q8A130	1	2418.14	High	7.6
	FALSE	High	IMLLNNEEKGEEYVAENYDK		1	1	4	Q8A130	1	2401.12	High	7.27
	FALSE	High	VLQEAVYNYIK		1	1	2	Q8A130	0	1339.73	High	3.49
	FALSE	High	NVSMEEFNKMFE	1xOxidation [M10]	1	1	1	Q8A130	1	1520.64	High	2.82
	FALSE	High	DKVDYYTIEVSDEMIENQVK	1xOxidation [M14]	1	1	8	Q8A130	1	2434.13	High	7.12
	FALSE	High	EGGIQVEGAVLMPSYMK	1xOxidation [M]	1	1	7	Q8A130	0	1824.89	High	4.12
	FALSE	High	SIEELTWHLIK		1	1	5	Q8A130	0	1368.75	High	3.62
	FALSE	High	SDFSFQVEEITR		1	1	11	Q8A130	0	1457.69	High	3.92
	FALSE	High	VDYYTIEVSDEMIENQVK	1xOxidation [M12]	1	1	2	Q8A130	0	2191.01	High	3.96
	FALSE	High	FVPGELTQEVFDQAFGEGVVK		1	1	9	Q8A130	0	2296.15	High	4.3
	FALSE	High	EGGIQVEGAVLMPSYMK		1	1	2	Q8A130	0	1808.89	High	3.8
	FALSE	High	AQFAQYGMLSVPEDVLDNYAQEMLK	2xOxidation [M8; M23]	1	1	7	Q8A130	0	2892.34	High	6.67
	FALSE	High	AQFAQYGMLSVPEDVLDNYAQEMLKK	2xOxidation [M8; M23]	1	1	3	Q8A130	1	3020.44	High	5.32
	FALSE	High	VNDVLVFNPNVAYDGHAAELGSLLK		1	1	12	Q8A130	0	2655.38	High	5.86
	FALSE	High	IMLLNNEEKGEEYVAENYDKSIEELTWHLIK	1xOxidation [M2]	1	1	1	Q8A130	2	3766.85	High	5.12
	FALSE	High	AQFAQYGMLSVPEDVLDNYAQEMLKK	1xOxidation [M23]	1	1	1	Q8A130	1	3004.44	High	3.5
	FALSE	High	AQFAQYGMLSVPEDVLDNYAQEMLK	1xOxidation [M]	1	1	10	Q8A130	0	2876.35	High	5.18
	FALSE	High	FVPGELTQEVFDQAFGEGVVKTEEEFR		1	1	3	Q8A130	1	3087.49	High	7.03
	FALSE	High	AQFAQYGMLSVPEDVLDNYAQEMLKK		1	1	2	Q8A130	1	2988.45	High	3.27
	FALSE	High	AQFAQYGMLSVPEDVLDNYAQEMLK		1	1	3	Q8A130	0	2860.35	High	3.33
FALSE	Master Protein	Q8A3W0	TPR domain protein OS=Bacteroides thetaiotaomicron (strain ATCC 29148 / DSM 2079 / JCM 5827 / CCUG 10774 / NCTC 10582 / VPI-5482 / E50) OX=226186 GN=BT_2844 PE=4 SV=1	78	43	156	43	553	60.3	8.38	608.53	43	1
	Checked	Confidence	Sequence	Modifications	# Protein Groups	# Proteins	# PSMs	Master Protein Accessions	# Missed Cleavages	Theo. MH+ [Da]	Confidence (by Search Engine): Sequest HT	XCorr (by Search Engine): Sequest HT
	FALSE	High	SDEEITK		1	1	2	Q8A3W0	0	821.389	High	2.15
	FALSE	High	WNGGEAK		1	1	1	Q8A3W0	0	761.358	High	2.41
	FALSE	High	EVANINEAANKK		1	1	2	Q8A3W0	1	1300.69	High	3.57
	FALSE	High	SAVAKEPALAK		1	1	1	Q8A3W0	1	1084.64	High	2.17
	FALSE	High	TNNSSMVTSSLK	1xOxidation [M6]	1	1	1	Q8A3W0	0	1284.61	High	2.54
	FALSE	High	AKIDAPVDAK		1	1	2	Q8A3W0	1	1027.58	High	2.96
	FALSE	High	EVANINEAANK		1	1	2	Q8A3W0	0	1172.59	High	3.59
	FALSE	High	GQSAVFQGEK		1	1	2	Q8A3W0	0	1050.52	High	3.49
	FALSE	High	VEGNDQTISYK		1	1	2	Q8A3W0	0	1253.6	High	3.61
	FALSE	High	KAATDLEFSK		1	1	1	Q8A3W0	1	1109.58	High	2.26
	FALSE	High	EFNKEVANINEAANKK		1	1	3	Q8A3W0	2	1818.93	High	4.71
	FALSE	High	GDKAAAEAYFGK		1	1	1	Q8A3W0	1	1227.6	High	2.88
	FALSE	High	TNNSSMVTSSLK		1	1	1	Q8A3W0	0	1268.62	High	3.39
	FALSE	High	VLSMYQDPAQR	1xOxidation [M4]	1	1	1	Q8A3W0	0	1323.64	High	2.15
	FALSE	High	AAAEAYFGK		1	1	2	Q8A3W0	0	927.457	High	2.85
	FALSE	High	EFNKEVANINEAANK		1	1	3	Q8A3W0	1	1690.84	High	3.88
	FALSE	High	AATDLEFSK		1	1	2	Q8A3W0	0	981.489	High	2.38
	FALSE	High	KAVVEVTPVLK		1	1	2	Q8A3W0	1	1182.75	High	3.3
	FALSE	High	QEAIYTQATK	1xGln->pyro-Glu [N-Term]	1	1	2	Q8A3W0	0	1135.56	High	2.49
	FALSE	High	SNIQDKELILR		1	1	4	Q8A3W0	1	1328.75	High	3.38
	FALSE	High	LAYQAGNVDKAESYLKK		1	1	1	Q8A3W0	2	1898	High	3.14
	FALSE	High	GQSAVFQGEKVEGNDQTISYK		1	1	2	Q8A3W0	1	2285.1	High	6.39
	FALSE	High	VLSMYQDPAQR		1	1	2	Q8A3W0	0	1307.64	High	2.86
	FALSE	High	TSFDYVPEMAK	1xOxidation [M9]	1	1	3	Q8A3W0	0	1303.59	High	2.79
	FALSE	High	AVVEVTPVLK		1	1	2	Q8A3W0	0	1054.65	High	3.27
	FALSE	High	LAYQAGNVDKAESYLK		1	1	3	Q8A3W0	1	1769.91	High	5.16
	FALSE	High	ELGESMGNLYIAQGQYER	1xOxidation [M6]	1	1	4	Q8A3W0	0	2073.95	High	5.34
	FALSE	High	TNSAALAQILAK		1	1	3	Q8A3W0	0	1200.69	High	4.25
	FALSE	High	TSFDYVPEMAK		1	1	3	Q8A3W0	0	1287.59	High	2.85
	FALSE	High	EKHDANIMFLIQQANIR	1xOxidation [M8]	1	1	2	Q8A3W0	1	2057.06	High	4.72
	FALSE	High	LTLNYEIIGK		1	1	1	Q8A3W0	0	1163.67	High	2.49
	FALSE	High	KISNIEVSAYASPDGGVSLNTTLAENR		1	1	5	Q8A3W0	1	2806.42	High	4.14
	FALSE	High	HDANIMFLIQQANIR	1xOxidation [M6]	1	1	3	Q8A3W0	0	1799.92	High	4.53
	FALSE	High	ELGESMGNLYIAQGQYER		1	1	3	Q8A3W0	0	2057.96	High	4.91
	FALSE	High	EKHDANIMFLIQQANIR		1	1	2	Q8A3W0	1	2041.06	High	3.41
	FALSE	High	NLADDILPQLR		1	1	3	Q8A3W0	0	1267.7	High	3.14
	FALSE	High	VADGVISTSELVNNTLGSANPALGEDAFQR		1	1	9	Q8A3W0	0	3045.51	High	7.51
	FALSE	High	KAASVNAAPEVNMNLGLISLIK	1xOxidation [M13]	1	1	2	Q8A3W0	1	2269.26	High	3.42
	FALSE	High	SELWLEFK		1	1	2	Q8A3W0	0	1051.55	High	2.26
	FALSE	High	ISNIEVSAYASPDGGVSLNTTLAENR		1	1	13	Q8A3W0	0	2678.33	High	4.6
	FALSE	High	FFTNADFMSIIK	1xOxidation [M8]	1	1	3	Q8A3W0	0	1449.71	High	3.78
	FALSE	High	KMGPLSADYFTVTPQVLEAVGGK	1xOxidation [M2]	1	1	2	Q8A3W0	1	2424.25	High	4.48
	FALSE	High	YTAQDWEGFQELVSK		1	1	4	Q8A3W0	0	1800.84	High	5.34
	FALSE	High	KAASVNAAPEVNMNLGLISLIK		1	1	2	Q8A3W0	1	2253.26	High	4.75
	FALSE	High	AASVNAAPEVNMNLGLISLIK	1xOxidation [M12]	1	1	4	Q8A3W0	0	2141.16	High	6.13
	FALSE	High	NTLAGVEKPDAYTDYLMAVLGAR	1xOxidation [M17]	1	1	5	Q8A3W0	0	2484.24	High	6.46
	FALSE	High	FFTNADFMSIIK		1	1	2	Q8A3W0	0	1433.71	High	3.85
	FALSE	High	MGPLSADYFTVTPQVLEAVGGK	1xOxidation [M1]	1	1	4	Q8A3W0	0	2296.15	High	5.87
	FALSE	High	AASVNAAPEVNMNLGLISLIK		1	1	3	Q8A3W0	0	2125.17	High	5.63
	FALSE	High	NTLAGVEKPDAYTDYLMAVLGAR		1	1	5	Q8A3W0	0	2468.25	High	6.7
	FALSE	High	MGPLSADYFTVTPQVLEAVGGK		1	1	6	Q8A3W0	0	2280.16	High	4.63
	FALSE	High	LASSNPSELNIEELLYAATLTNDPAKQEAIYTQATK		1	1	5	Q8A3W0	1	3907.98	High	10.17
	FALSE	High	LASSNPSELNIEELLYAATLTNDPAK		1	1	6	Q8A3W0	0	2774.41	High	7.64
FALSE	Master Protein	Q8A862	Serine protease OS=Bacteroides thetaiotaomicron (strain ATCC 29148 / DSM 2079 / JCM 5827 / CCUG 10774 / NCTC 10582 / VPI-5482 / E50) OX=226186 GN=BT_1312 PE=4 SV=1	79	31	117	31	511	54.1	7.5	454.92	31	1
	Checked	Confidence	Sequence	Modifications	# Protein Groups	# Proteins	# PSMs	Master Protein Accessions	# Missed Cleavages	Theo. MH+ [Da]	Confidence (by Search Engine): Sequest HT	XCorr (by Search Engine): Sequest HT
	FALSE	High	SGTTLADK		1	1	1	Q8A862	0	792.41	High	2
	FALSE	High	ANDQPMR		1	1	1	Q8A862	0	831.378	High	2.13
	FALSE	High	LLQSNEAAK		1	1	2	Q8A862	0	973.531	High	2.67
	FALSE	High	KVSDLEEAMK	1xOxidation [M9]	1	1	1	Q8A862	1	1165.58	High	2.95
	FALSE	High	VSDLEEAMK	1xOxidation [M8]	1	1	2	Q8A862	0	1037.48	High	2.71
	FALSE	High	GGSIGSSLMDDR	1xOxidation [M9]	1	1	2	Q8A862	0	1210.54	High	3.81
	FALSE	High	EKTVEVTLK		1	1	1	Q8A862	1	1046.61	High	2.01
	FALSE	High	KVSDLEEAMK		1	1	2	Q8A862	1	1149.58	High	2.82
	FALSE	High	GGSIGSSLMDDRQPIDK	1xOxidation [M9]	1	1	1	Q8A862	1	1791.85	High	3.12
	FALSE	High	KVSNMADLQEALAK	1xOxidation [M5]	1	1	1	Q8A862	1	1533.79	High	4.23
	FALSE	High	KGFIILK		1	1	2	Q8A862	1	818.55	High	3.08
	FALSE	High	ETSFNEMFK	1xOxidation [M7]	1	1	1	Q8A862	0	1148.49	High	3.48
	FALSE	High	VSNMADLQEALAK	1xOxidation [M4]	1	1	5	Q8A862	0	1405.7	High	4.96
	FALSE	High	GGSIGSSLMDDRQPIDK		1	1	1	Q8A862	1	1775.86	High	3.32
	FALSE	High	VDDVIIGLDNKK		1	1	3	Q8A862	1	1328.74	High	4.15
	FALSE	High	GGSIGSSLMDDR		1	1	2	Q8A862	0	1194.54	High	4.06
	FALSE	High	KVSNMADLQEALAK		1	1	2	Q8A862	1	1517.8	High	3.83
	FALSE	High	VIGTDPSTDLALVK		1	1	3	Q8A862	0	1428.79	High	3.58
	FALSE	High	VGFGSGVIISK		1	1	1	Q8A862	0	1063.61	High	3.64
	FALSE	High	ETSFNEMFK		1	1	2	Q8A862	0	1132.5	High	2.55
	FALSE	High	VDDVIIGLDNK		1	1	4	Q8A862	0	1200.65	High	3.71
	FALSE	High	DGYIVTNNHVIEGADEISVK		1	1	10	Q8A862	0	2173.08	High	6.82
	FALSE	High	RGYFAVDLTQE		1	1	1	Q8A862	1	1298.64	High	3.15
	FALSE	High	QLNLGYGLQVTGVSSGK		1	1	8	Q8A862	0	1720.92	High	4.94
	FALSE	High	SPNQVLFLTGVFPSGK		1	1	4	Q8A862	0	1690.92	High	3.55
	FALSE	High	DAGMDILGAAFK	1xOxidation [M4]	1	1	6	Q8A862	0	1224.59	High	3.49
	FALSE	High	IEGDDLPTIPVGDSDALK		1	1	5	Q8A862	0	1854.93	High	4.75
	FALSE	High	GYFAVDLTQE		1	1	1	Q8A862	0	1142.54	High	2.68
	FALSE	High	DAGMDILGAAFK		1	1	2	Q8A862	0	1208.6	High	3.12
	FALSE	High	LAAFDAVNAQPVDLTQAAENSLHAVVHIR		1	1	5	Q8A862	0	3070.61	High	6.34
	FALSE	High	SLGVYNGGIESFIQTDAAINQGNSGGALVNAK		1	1	4	Q8A862	0	3165.58	High	9.28
	FALSE	High	QLNLGYGLQVTGVSSGK	1xGln->pyro-Glu [N-Term]	1	1	3	Q8A862	0	1703.9	High	5.56
	FALSE	High	VIGTDPSTDLALVKIEGDDLPTIPVGDSDALK		1	1	2	Q8A862	1	3264.71	High	4.21
	FALSE	High	GELVGINSVLSSPTGAYAGYGFAIPTSIMTK	1xOxidation [M29]	1	1	8	Q8A862	0	3117.58	High	6.48
	FALSE	High	ALGVVEGVWVSEIVEGGSAAGADIK		1	1	3	Q8A862	0	2413.26	High	6.98
	FALSE	High	TIQQAPDIFDFFFGDGR		1	1	4	Q8A862	0	1973.94	High	5.01
	FALSE	High	GELVGINSVLSSPTGAYAGYGFAIPTSIMTK		1	1	3	Q8A862	0	3101.59	High	7.52
	FALSE	High	VGEWVLAVGNPFNLNSTVTAGIVSAK		1	1	6	Q8A862	0	2643.41	High	6.16
	FALSE	High	NILGVGAIILLSSGVAGLTTYK		1	1	2	Q8A862	0	2160.26	High	4.99
FALSE	Master Protein	Q8AAZ6	Putative hemin receptor OS=Bacteroides thetaiotaomicron (strain ATCC 29148 / DSM 2079 / JCM 5827 / CCUG 10774 / NCTC 10582 / VPI-5482 / E50) OX=226186 GN=BT_0316 PE=4 SV=1	57	21	127	20	534	59.6	5.91	454.65	21	1
	Checked	Confidence	Sequence	Modifications	# Protein Groups	# Proteins	# PSMs	Master Protein Accessions	# Missed Cleavages	Theo. MH+ [Da]	Confidence (by Search Engine): Sequest HT	XCorr (by Search Engine): Sequest HT
	FALSE	High	LGYNYMSAAFK	1xOxidation [M6]	1	1	2	Q8AAZ6	0	1280.6	High	3.41
	FALSE	High	IDGSGVDFK		1	1	2	Q8AAZ6	0	937.463	High	2.78
	FALSE	High	GSFDNIGFVFSSK		1	1	2	Q8AAZ6	0	1404.68	High	3.06
	FALSE	High	AVTYTPDFDSKK		1	1	1	Q8AAZ6	1	1371.68	High	2.85
	FALSE	High	SNDIMGTFGFSSFGSESK	1xOxidation [M5]	1	1	2	Q8AAZ6	0	1913.82	High	4.36
	FALSE	High	AVTYTPDFDSK		1	1	2	Q8AAZ6	0	1243.58	High	3.04
	FALSE	High	ANNNYTLGIGYR		1	1	2	Q8AAZ6	0	1355.67	High	3.61
	FALSE	High	IGVSVHTPTFYNLK		1	1	2	Q8AAZ6	0	1575.85	High	4.08
	FALSE	High	EDFYPFDDGALKK		1	1	2	Q8AAZ6	1	1544.73	High	3.06
	FALSE	High	FVGMGGAMGALGGDISTMGTNPAGIGIYR	3xOxidation [M4; M8; M18]	3	3	46	E1WTV0	0	2819.32	High	7.4
	FALSE	High	LGYNYMSAAFK		1	1	1	Q8AAZ6	0	1264.6	High	2.75
	FALSE	High	YVNFGFSYTR		1	1	2	Q8AAZ6	0	1253.59	High	2.7
	FALSE	High	DLSYNSINTDTDFANAK		1	1	2	Q8AAZ6	0	1888.86	High	5.88
	FALSE	High	FGAIVRPFEDSPFR		1	1	1	Q8AAZ6	0	1637.84	High	2.91
	FALSE	High	FVGMGGAMGALGGDISTMGTNPAGIGIYR		3	3	5	E1WTV0; Q8AAZ6	0	2771.33	High	7.93
	FALSE	High	GSTFYADLAYMYSTYK	1xOxidation [M11]	1	1	2	Q8AAZ6	0	1896.84	High	3.63
	FALSE	High	FVGMGGAMGALGGDISTMGTNPAGIGIYR	2xOxidation [M8; M]	3	3	18	E1WTV0; Q8AAZ6	0	2803.32	High	6.31
	FALSE	High	VYLGLTIGAYDVNYSK		1	1	1	Q8AAZ6	0	1775.92	High	3.52
	FALSE	High	ISTYGEEYGEYIVENVNYGTPSYEMTTENK	1xOxidation [M25]	1	1	4	Q8AAZ6	0	3496.53	High	5.87
	FALSE	High	GGINQYDFNVAFNISDR		1	1	2	Q8AAZ6	0	1929.91	High	2.85
	FALSE	High	ISTYGEEYGEYIVENVNYGTPSYEMTTENK		1	1	3	Q8AAZ6	0	3480.53	High	4.14
	FALSE	High	SNDIMGTFGFSSFGSESK		1	1	1	Q8AAZ6	0	1897.83	High	3.78
	FALSE	High	YMTMEGLINLGPGGTILSQTNQMTNQANTMIK	3xOxidation [M4; M23; M30]	1	1	1	Q8AAZ6	0	3518.66	High	4.33
	FALSE	High	FVGMGGAMGALGGDISTMGTNPAGIGIYR	1xOxidation [M]	3	3	15	E1WTV0; Q8AAZ6	0	2787.33	High	7.77
	FALSE	High	LSEAVVDSYDFTNGVDYGYDFR		1	1	2	Q8AAZ6	0	2532.12	High	3.98
	FALSE	High	GSTFYADLAYMYSTYKEDFYPFDDGALKK	1xOxidation [M11]	1	1	2	Q8AAZ6	2	3422.54	High	4.45
	FALSE	High	GSTFYADLAYMYSTYK		1	1	1	Q8AAZ6	0	1880.84	High	2.14
	FALSE	High	GSTFYADLAYMYSTYKEDFYPFDDGALK	1xOxidation [M11]	1	1	1	Q8AAZ6	1	3294.45	High	4.53
FALSE	Master Protein	Q8A414	Phosphoenolpyruvate carboxykinase (ATP) OS=Bacteroides thetaiotaomicron (strain ATCC 29148 / DSM 2079 / JCM 5827 / CCUG 10774 / NCTC 10582 / VPI-5482 / E50) OX=226186 GN=pckA PE=3 SV=1	59	28	111	28	535	59.1	5.64	397.4	28	1
	Checked	Confidence	Sequence	Modifications	# Protein Groups	# Proteins	# PSMs	Master Protein Accessions	# Missed Cleavages	Theo. MH+ [Da]	Confidence (by Search Engine): Sequest HT	XCorr (by Search Engine): Sequest HT
	FALSE	High	YGEELVKK		1	1	2	Q8A414	1	965.53	High	2.69
	FALSE	High	MANLDLSK	1xMet-loss [N-Term]	1	1	4	Q8A414	0	760.42	High	2.32
	FALSE	High	MANLDLSK	1xOxidation [M1]	1	1	2	Q8A414	0	907.455	High	2.92
	FALSE	High	DKFFVK		1	1	1	Q8A414	1	783.44	High	2.13
	FALSE	High	GQVTNMGAVNVMTGVYTGR	2xOxidation [M6; M12]	1	1	8	Q8A414	0	1986.94	High	4.92
	FALSE	High	MANLDLSK		1	1	1	Q8A414	0	891.46	High	2.1
	FALSE	High	DETSENTVWWTSEEYKNDNKPVDAK		1	1	4	Q8A414	1	2985.34	High	6
	FALSE	High	ALVAAGPKL		1	1	1	Q8A414	1	839.535	High	2.16
	FALSE	High	AYLVNTGWNGTGK		1	1	3	Q8A414	0	1380.69	High	2.64
	FALSE	High	GQVTNMGAVNVMTGVYTGR	1xOxidation [M]	1	1	7	Q8A414	0	1970.94	High	5.4
	FALSE	High	VSYPIYHIENIVKPVSK		1	1	6	Q8A414	0	1986.11	High	4.22
	FALSE	High	ESEPDIWNAIKR		1	1	1	Q8A414	1	1457.74	High	3.31
	FALSE	High	FFVKDETSENTVWWTSEEYKNDNKPVDAK		1	1	2	Q8A414	2	3506.64	High	6.37
	FALSE	High	IQVILNTWYGGEMKK	1xOxidation [M13]	1	1	2	Q8A414	1	1795.94	High	3.93
	FALSE	High	GIIDAILDGSIDKAPTK		1	1	8	Q8A414	1	1726.96	High	5.28
	FALSE	High	GITEPTPTFSACFGAAFLSLHPTK		1	1	1	Q8A414	0	2493.25	High	2.89
	FALSE	High	GQVTNMGAVNVMTGVYTGR		1	1	3	Q8A414	0	1954.95	High	5
	FALSE	High	DKFFVKDETSENTVWWTSEEYK		1	1	1	Q8A414	2	2768.27	High	3.85
	FALSE	High	ESEPDIWNAIK		1	1	1	Q8A414	0	1301.64	High	2.7
	FALSE	High	SSAIFFGLSGTGK		1	1	2	Q8A414	0	1271.66	High	3.46
	FALSE	High	VINLDKESEPDIWNAIK		1	1	5	Q8A414	1	1984.04	High	5.58
	FALSE	High	IQVILNTWYGGEMK	1xOxidation [M13]	1	1	4	Q8A414	0	1667.85	High	3.46
	FALSE	High	YYFLSGFTAK		1	1	3	Q8A414	0	1196.6	High	2.79
	FALSE	High	FFVKDETSENTVWWTSEEYK		1	1	1	Q8A414	1	2525.15	High	3.96
	FALSE	High	DETSENTVWWTSEEYK		1	1	3	Q8A414	0	2003.85	High	4.71
	FALSE	High	VENYKELGLNSETAVVFNLTEK		1	1	1	Q8A414	1	2497.28	High	5.93
	FALSE	High	IQVILNTWYGGEMK		1	1	3	Q8A414	0	1651.85	High	2.73
	FALSE	High	YGITGVTEIVHNPSYDVLFAEETKPGLEGFEK		1	1	3	Q8A414	0	3539.76	High	7.64
	FALSE	High	ELGLNSETAVVFNLTEK		1	1	12	Q8A414	0	1863.97	High	5.29
	FALSE	High	GIIDAILDGSIDK		1	1	4	Q8A414	0	1329.73	High	3.81
	FALSE	High	LFVVDAFCGANENSR		1	1	2	Q8A414	0	1641.77	High	4.06
	FALSE	High	VMPYFDFVVPTELPGVDPK	1xOxidation [M2]	1	1	2	Q8A414	0	2166.08	High	4.16
	FALSE	High	VMPYFDFVVPTELPGVDPK		1	1	1	Q8A414	0	2150.09	High	4.51
	FALSE	High	QVIFLSADAFGVLPPVSILNAEQTK		1	1	4	Q8A414	0	2657.45	High	4.58
	FALSE	High	QVIFLSADAFGVLPPVSILNAEQTK	1xGln->pyro-Glu [N-Term]	1	1	3	Q8A414	0	2640.43	High	3.23
FALSE	Master Protein	Q8A1G2	Starch-binding protein SusD OS=Bacteroides thetaiotaomicron (strain ATCC 29148 / DSM 2079 / JCM 5827 / CCUG 10774 / NCTC 10582 / VPI-5482 / E50) OX=226186 GN=susD PE=1 SV=1	60	29	107	29	551	62.3	5.05	394.82	29	1
	Checked	Confidence	Sequence	Modifications	# Protein Groups	# Proteins	# PSMs	Master Protein Accessions	# Missed Cleavages	Theo. MH+ [Da]	Confidence (by Search Engine): Sequest HT	XCorr (by Search Engine): Sequest HT
	FALSE	High	NMSQNEGYK	1xOxidation [M2]	1	1	1	Q8A1G2	0	1086.45	High	2.59
	FALSE	High	AEEYASK		1	1	1	Q8A1G2	0	797.368	High	2.13
	FALSE	High	QRAEIR	1xGln->pyro-Glu [N-Term]	1	1	1	Q8A1G2	1	755.416	High	2.08
	FALSE	High	EFYLEGR		1	1	1	Q8A1G2	0	913.441	High	2.15
	FALSE	High	GGAMNGTSVASYYNK	1xOxidation [M4]	1	1	2	Q8A1G2	0	1535.68	High	4.29
	FALSE	High	FGMFTTNK	1xOxidation [M3]	1	1	3	Q8A1G2	0	961.445	High	2.67
	FALSE	High	EHFSNDLPVEK		1	1	3	Q8A1G2	0	1314.63	High	3.41
	FALSE	High	EHFSNDLPVEK	1xGlu->pyro-Glu [N-Term]	1	1	1	Q8A1G2	0	1296.62	High	2.5
	FALSE	High	GYAMLGVTGQK	1xOxidation [M4]	1	1	4	Q8A1G2	0	1140.57	High	3.29
	FALSE	High	QGGDATGDINELR		1	1	3	Q8A1G2	0	1345.63	High	4.8
	FALSE	High	LAEAYLTR		1	1	2	Q8A1G2	0	936.515	High	2.91
	FALSE	High	QGGDATGDINELR	1xGln->pyro-Glu [N-Term]	1	1	2	Q8A1G2	0	1328.61	High	3.78
	FALSE	High	APFKEHFSNDLPVEK		1	1	3	Q8A1G2	1	1757.89	High	4.53
	FALSE	High	GGAMNGTSVASYYNK		1	1	2	Q8A1G2	0	1519.68	High	2.46
	FALSE	High	QGGDATGDINELRK	1xGln->pyro-Glu [N-Term]	1	1	1	Q8A1G2	1	1456.7	High	3.14
	FALSE	High	ALLYSGVGGGR		1	1	2	Q8A1G2	0	1049.57	High	3.17
	FALSE	High	GYAMLGVTGQK		1	1	1	Q8A1G2	0	1124.58	High	2.93
	FALSE	High	FGMFTTNK		1	1	1	Q8A1G2	0	945.45	High	2.58
	FALSE	High	SDGKPVSHATYPDTDIPLFR		1	1	6	Q8A1G2	0	2216.1	High	5.31
	FALSE	High	YPIPVSDINNNR		1	1	1	Q8A1G2	0	1401.71	High	2.5
	FALSE	High	GIDGSPDLDGQDEGESGFYR		1	1	5	Q8A1G2	0	2113.89	High	4.51
	FALSE	High	AANWLLR		1	1	1	Q8A1G2	0	843.484	High	2.57
	FALSE	High	GLDTDEQIDAFDAEHGIR		1	1	7	Q8A1G2	0	2001.91	High	5.82
	FALSE	High	NYGGSTYLVCGTR		1	1	1	Q8A1G2	0	1390.64	High	3.31
	FALSE	High	LYLNAGVYTGQTDYAK		1	1	4	Q8A1G2	0	1776.88	High	5.07
	FALSE	High	KIQTDAISGFTDGLSIVK		1	1	3	Q8A1G2	1	1893.03	High	6.27
	FALSE	High	KVQTVTEQELIDEWAR		1	1	3	Q8A1G2	1	1945	High	5.77
	FALSE	High	IQTDAISGFTDGLSIVK		1	1	8	Q8A1G2	0	1764.94	High	5.4
	FALSE	High	VQTVTEQELIDEWAR		1	1	3	Q8A1G2	0	1816.91	High	4.93
	FALSE	High	FFSNLEDVPMLPADVEIPTK	1xOxidation [M10]	1	1	7	Q8A1G2	0	2278.13	High	5.62
	FALSE	High	KGTELYTYIQNELNEIEADMYEPR	1xOxidation [M20]	1	1	3	Q8A1G2	1	2935.37	High	7.75
	FALSE	High	FFSNLEDVPMLPADVEIPTK		1	1	4	Q8A1G2	0	2262.14	High	4.21
	FALSE	High	LGYDITQYNFFLDQTEGMTDAETLR	1xOxidation [M18]	1	1	5	Q8A1G2	0	2957.35	High	6.72
	FALSE	High	ALHYWYFLDLFGK		1	1	4	Q8A1G2	0	1672.85	High	4.12
	FALSE	High	LGYDITQYNFFLDQTEGMTDAETLR		1	1	1	Q8A1G2	0	2941.36	High	2.4
	FALSE	High	KGTELYTYIQNELNEIEADMYEPR		1	1	2	Q8A1G2	1	2919.37	High	4.46
	FALSE	High	GTELYTYIQNELNEIEADMYEPR	1xOxidation [M19]	1	1	4	Q8A1G2	0	2807.27	High	7.25
	FALSE	High	GTELYTYIQNELNEIEADMYEPR		1	1	1	Q8A1G2	0	2791.28	High	3.57
FALSE	Master Protein	Q8A6P8	Chaperonin GroEL OS=Bacteroides thetaiotaomicron (strain ATCC 29148 / DSM 2079 / JCM 5827 / CCUG 10774 / NCTC 10582 / VPI-5482 / E50) OX=226186 GN=groEL PE=3 SV=1	65	31	98	31	545	58.2	5.27	365.73	31	1
	Checked	Confidence	Sequence	Modifications	# Protein Groups	# Proteins	# PSMs	Master Protein Accessions	# Missed Cleavages	Theo. MH+ [Da]	Confidence (by Search Engine): Sequest HT	XCorr (by Search Engine): Sequest HT
	FALSE	High	EGAVVVQK		1	1	2	Q8A6P8	0	829.478	High	2.44
	FALSE	High	KEDKPEMPMGAPGMGGMGGMM	3xOxidation [M14; M17; M20]	1	1	1	Q8A6P8	1	2186.87	High	2.6
	FALSE	High	NVTAGASPMDIKR	1xOxidation [M9]	1	1	1	Q8A6P8	1	1375.7	High	2.53
	FALSE	High	AQAETVGDNYDK		1	1	2	Q8A6P8	0	1310.59	High	3.09
	FALSE	High	DRVDDALR		1	1	2	Q8A6P8	1	959.49	High	2.69
	FALSE	High	NVTAGASPMDIK	1xOxidation [M9]	1	1	2	Q8A6P8	0	1219.6	High	2.68
	FALSE	High	KGVDALANAVK		1	1	2	Q8A6P8	1	1085.63	High	3.89
	FALSE	High	NVTAGASPMDIK		1	1	2	Q8A6P8	0	1203.6	High	3.52
	FALSE	High	GVDALANAVK		1	1	1	Q8A6P8	0	957.536	High	2.86
	FALSE	High	DGVITIEEAK		1	1	4	Q8A6P8	0	1074.57	High	3.29
	FALSE	High	AIDSLEGMKGDNADETTGIGIIKR	1xOxidation [M8]	1	1	2	Q8A6P8	2	2520.26	High	4.76
	FALSE	High	IEQVATVSANNDPVIGK		1	1	3	Q8A6P8	0	1754.93	High	4.84
	FALSE	High	GDNADETTGIGIIK		1	1	2	Q8A6P8	0	1403.7	High	4.43
	FALSE	High	LEQATIEMLGTADK	1xOxidation [M8]	1	1	2	Q8A6P8	0	1535.76	High	3.98
	FALSE	High	TDVYENLHAAGVVDPAK		1	1	4	Q8A6P8	0	1798.9	High	5.72
	FALSE	High	LEQATIEMLGTADKVTVSK	1xOxidation [M8]	1	1	3	Q8A6P8	1	2050.07	High	5.65
	FALSE	High	MAKEILFNIDAR	1xMet-loss [N-Term]	1	1	2	Q8A6P8	1	1289.72	High	3.52
	FALSE	High	DYTTIVNGAGVK		1	1	3	Q8A6P8	0	1237.64	High	2.62
	FALSE	High	AIDSLEGMKGDNADETTGIGIIK	1xOxidation [M8]	1	1	4	Q8A6P8	1	2364.16	High	5.32
	FALSE	High	GTDTTIGVVEGMQFDR	1xOxidation [M12]	1	1	6	Q8A6P8	0	1741.81	High	5.03
	FALSE	High	GLKLEQATIEMLGTADK	1xOxidation [M11]	1	1	2	Q8A6P8	1	1833.96	High	4.92
	FALSE	High	AQAETVGDNYDKIEQVATVSANNDPVIGK		1	1	5	Q8A6P8	1	3046.5	High	7.32
	FALSE	High	AIEEPLREIVANAGK		1	1	3	Q8A6P8	1	1609.89	High	4.18
	FALSE	High	LEQATIEMLGTADK		1	1	2	Q8A6P8	0	1519.77	High	4.51
	FALSE	High	EIELADAYQNTGAQLVK		1	1	6	Q8A6P8	0	1862.95	High	5.63
	FALSE	High	LSGGVAVLYVGAASEVEMKEK	1xOxidation [M18]	1	1	1	Q8A6P8	1	2153.12	High	3.24
	FALSE	High	GYLSAYFVTNTEK		1	1	2	Q8A6P8	0	1492.73	High	3.86
	FALSE	High	GTDTTIGVVEGMQFDR		1	1	1	Q8A6P8	0	1725.81	High	2.26
	FALSE	High	GLKLEQATIEMLGTADK		1	1	1	Q8A6P8	1	1817.97	High	3.59
	FALSE	High	AAIEEGIIPGGGVAYIR		1	1	4	Q8A6P8	0	1685.92	High	3.82
	FALSE	High	LSGGVAVLYVGAASEVEMK	1xOxidation [M18]	1	1	5	Q8A6P8	0	1895.98	High	6.08
	FALSE	High	KEMLEDIAILTGGVVISEEK	1xOxidation [M3]	1	1	1	Q8A6P8	1	2190.16	High	3.58
	FALSE	High	EIELADAYQNTGAQLVK	1xGlu->pyro-Glu [N-Term]	1	1	1	Q8A6P8	0	1844.94	High	2.95
	FALSE	High	KEMLEDIAILTGGVVISEEK		1	1	1	Q8A6P8	1	2174.16	High	2.73
	FALSE	High	EMLEDIAILTGGVVISEEK	1xOxidation [M2]	1	1	5	Q8A6P8	0	2062.06	High	4.46
	FALSE	High	TGDDAGDGTTTATVLAQAIVAEGLK		1	1	5	Q8A6P8	0	2375.19	High	6.97
	FALSE	High	EMLEDIAILTGGVVISEEK		1	1	2	Q8A6P8	0	2046.07	High	3.96
	FALSE	High	VALENAASIAGMFLTTECVIVEK	1xOxidation [M12]	1	1	1	Q8A6P8	0	2425.24	High	2.55
FALSE	Master Protein	Q89ZG0	Ribonuclease Y OS=Bacteroides thetaiotaomicron (strain ATCC 29148 / DSM 2079 / JCM 5827 / CCUG 10774 / NCTC 10582 / VPI-5482 / E50) OX=226186 GN=rny PE=3 SV=1	57	45	106	45	511	57.2	6.93	361.47	45	1
	Checked	Confidence	Sequence	Modifications	# Protein Groups	# Proteins	# PSMs	Master Protein Accessions	# Missed Cleavages	Theo. MH+ [Da]	Confidence (by Search Engine): Sequest HT	XCorr (by Search Engine): Sequest HT
	FALSE	High	LQHQEIEK		1	1	1	Q89ZG0	0	1024.54	High	2.01
	FALSE	High	KLEAEAVK		1	1	1	Q89ZG0	1	887.52	High	2.1
	FALSE	High	AGLLHDIGK		1	1	1	Q89ZG0	0	923.531	High	2.68
	FALSE	High	IEEVVSK		1	1	1	Q89ZG0	0	803.451	High	2.11
	FALSE	High	SKYDSVLK		1	1	1	Q89ZG0	1	939.515	High	2.09
	FALSE	High	LVESLKEEAK		1	1	3	Q89ZG0	1	1145.64	High	3.92
	FALSE	High	QTESLSGEIAKK		1	1	1	Q89ZG0	1	1290.69	High	2.51
	FALSE	High	KEELDKLQHQEIEK		1	1	2	Q89ZG0	2	1766.93	High	2.96
	FALSE	High	KIQDEMTYPGQVK	1xOxidation [M6]	1	1	1	Q89ZG0	1	1552.77	High	3.28
	FALSE	High	DAETEAEVIKK		1	1	3	Q89ZG0	1	1232.64	High	3.36
	FALSE	High	KQVEEEIIETGKR		1	1	5	Q89ZG0	2	1558.84	High	5.3
	FALSE	High	VIVGADKIDDK		1	1	3	Q89ZG0	1	1172.65	High	3.52
	FALSE	High	QVEEEIIETGK		1	1	1	Q89ZG0	0	1274.65	High	3.03
	FALSE	High	RIVIQSIQR		1	1	1	Q89ZG0	1	1112.69	High	2.05
	FALSE	High	IQDEMTYPGQVK	1xOxidation [M5]	1	1	1	Q89ZG0	0	1424.67	High	3.84
	FALSE	High	IDDKQTESLSGEIAKK		1	1	1	Q89ZG0	2	1761.92	High	3.68
	FALSE	High	QTESLSGEIAK		1	1	2	Q89ZG0	0	1162.6	High	3.11
	FALSE	High	KQVEEEIIETGK		1	1	1	Q89ZG0	1	1402.74	High	3.38
	FALSE	High	QVEEEIIETGKR		1	1	2	Q89ZG0	1	1430.75	High	4.07
	FALSE	High	SSYGQNLLQHAR		1	1	3	Q89ZG0	0	1373.69	High	3.67
	FALSE	High	DAETEAEVIK		1	1	1	Q89ZG0	0	1104.54	High	2.28
	FALSE	High	REIVEAYIK		1	1	1	Q89ZG0	1	1120.64	High	2.42
	FALSE	High	IDDKQTESLSGEIAK		1	1	2	Q89ZG0	1	1633.83	High	4.18
	FALSE	High	KIQDEMTYPGQVK		1	1	2	Q89ZG0	1	1536.77	High	3.19
	FALSE	High	IVIQSIQR		1	1	2	Q89ZG0	0	956.589	High	2.49
	FALSE	High	QTESLSGEIAKK	1xGln->pyro-Glu [N-Term]	1	1	1	Q89ZG0	1	1273.66	High	2.24
	FALSE	High	LEAISGLSADEAKER		1	1	3	Q89ZG0	1	1588.82	High	3.71
	FALSE	High	IQDEMTYPGQVK		1	1	2	Q89ZG0	0	1408.68	High	2.69
	FALSE	High	EIVEAYIK		1	1	2	Q89ZG0	0	964.535	High	2.17
	FALSE	High	VIVGADKIDDKQTESLSGEIAK		1	1	4	Q89ZG0	2	2316.23	High	4.99
	FALSE	High	LEAISGLSADEAK		1	1	2	Q89ZG0	0	1303.67	High	3.93
	FALSE	High	ENLEAQLVIVDKK		1	1	3	Q89ZG0	1	1498.85	High	3.75
	FALSE	High	QVEEEIIETGKR	1xGln->pyro-Glu [N-Term]	1	1	1	Q89ZG0	1	1413.72	High	3.07
	FALSE	High	YDSVLKDAETEAEVIKK		1	1	2	Q89ZG0	2	1938.01	High	4.1
	FALSE	High	VPDEEPELPHALLGMK	1xOxidation [M15]	1	1	2	Q89ZG0	0	1790.9	High	3.28
	FALSE	High	TQAQSFINDIMDDAK	1xOxidation [M11]	1	1	3	Q89ZG0	0	1712.78	High	5.03
	FALSE	High	LQHQEIEKLEAISGLSADEAK		1	1	3	Q89ZG0	1	2309.2	High	6.17
	FALSE	High	RAGLLHDIGKVPDEEPELPHALLGMK	1xOxidation [M25]	1	1	3	Q89ZG0	2	2851.51	High	4.24
	FALSE	High	TTIDLGIHGLHPELIR		1	1	3	Q89ZG0	0	1785	High	4.42
	FALSE	High	ENLEAQLVIVDK		1	1	4	Q89ZG0	0	1370.75	High	3.98
	FALSE	High	RLNDLEQLAMAYPGVTK	1xOxidation [M10]	1	1	2	Q89ZG0	1	1935	High	5.67
	FALSE	High	AGLLHDIGKVPDEEPELPHALLGMK	1xOxidation [M24]	1	1	4	Q89ZG0	1	2695.41	High	5.49
	FALSE	High	KLEAEAVKENLEAQLVIVDK		1	1	2	Q89ZG0	2	2239.25	High	4.66
	FALSE	High	VATETAIENSVTVFHIESDEIKGR		1	1	1	Q89ZG0	1	2645.34	High	4.31
	FALSE	High	AGLLHDIGKVPDEEPELPHALLGMK		1	1	2	Q89ZG0	1	2679.42	High	4.45
	FALSE	High	RLNDLEQLAMAYPGVTK		1	1	1	Q89ZG0	1	1919.01	High	3.31
	FALSE	High	LEAEAVKENLEAQLVIVDK		1	1	1	Q89ZG0	1	2111.16	High	3.42
	FALSE	High	LNDLEQLAMAYPGVTK	1xOxidation [M9]	1	1	4	Q89ZG0	0	1778.9	High	4.74
	FALSE	High	VATETAIENSVTVFHIESDEIK		1	1	5	Q89ZG0	0	2432.22	High	7.97
	FALSE	High	TQAQSFINDIMDDAK		1	1	1	Q89ZG0	0	1696.78	High	3.65
	FALSE	High	ALEAATGVEIVVDDTPEAIVLSAFDPVRR		1	1	1	Q89ZG0	1	3053.62	High	2.75
	FALSE	High	ALEAATGVEIVVDDTPEAIVLSAFDPVR		1	1	1	Q89ZG0	0	2897.51	High	2.65
FALSE	Master Protein	Q8A9V4	ATP synthase subunit beta OS=Bacteroides thetaiotaomicron (strain ATCC 29148 / DSM 2079 / JCM 5827 / CCUG 10774 / NCTC 10582 / VPI-5482 / E50) OX=226186 GN=atpD PE=3 SV=1	75	31	90	31	505	55.3	5.22	329.52	31	1
	Checked	Confidence	Sequence	Modifications	# Protein Groups	# Proteins	# PSMs	Master Protein Accessions	# Missed Cleavages	Theo. MH+ [Da]	Confidence (by Search Engine): Sequest HT	XCorr (by Search Engine): Sequest HT
	FALSE	High	TGAYSIHR		1	1	2	Q8A9V4	0	904.464	High	2.63
	FALSE	High	TVAMDSTDGLQR	1xOxidation [M4]	1	1	2	Q8A9V4	0	1309.61	High	2.69
	FALSE	High	HNGFSVFAGVGER		1	1	1	Q8A9V4	0	1376.67	High	2.19
	FALSE	High	VDYNELEK		1	1	1	Q8A9V4	0	1009.48	High	2.04
	FALSE	High	LMNVVGDSIDGMK	2xOxidation [M2; M12]	1	1	2	Q8A9V4	0	1410.66	High	3
	FALSE	High	KHNGFSVFAGVGER		1	1	1	Q8A9V4	1	1504.77	High	2.5
	FALSE	High	ILDPHIVGQEHYDVAQR		1	1	5	Q8A9V4	0	1990.01	High	4.37
	FALSE	High	MPSAVGYQPTLATEMGAMQER	3xOxidation [M1; M15; M18]	1	1	3	Q8A9V4	0	2316.03	High	6.6
	FALSE	High	ILVVEVQQHIGENTVR		1	1	3	Q8A9V4	0	1834.02	High	5.21
	FALSE	High	MPSAVGYQPTLATEMGAMQER	2xOxidation [M15; M]	1	1	5	Q8A9V4	0	2300.04	High	6.51
	FALSE	High	IGLFGGAGVGK		1	1	2	Q8A9V4	0	975.562	High	2.56
	FALSE	High	VYPTGGPITMPIGEQIK	1xOxidation [M10]	1	1	5	Q8A9V4	0	1816.95	High	3.6
	FALSE	High	MPSAVGYQPTLATEMGAMQER	1xOxidation [M15]	1	1	1	Q8A9V4	0	2284.04	High	3.91
	FALSE	High	SQVSLIFGQMNEPPGAR	1xOxidation [M10]	1	1	2	Q8A9V4	0	1846.91	High	3.72
	FALSE	High	GDWDLSKVDYNELEK		1	1	3	Q8A9V4	1	1810.85	High	3.07
	FALSE	High	FTQAGSEVSALLGR		1	1	4	Q8A9V4	0	1435.75	High	3.51
	FALSE	High	VIDLLEPYAK		1	1	2	Q8A9V4	0	1160.66	High	3.1
	FALSE	High	VYPTGGPITMPIGEQIK		1	1	1	Q8A9V4	0	1800.96	High	4.15
	FALSE	High	KITELGIYPAVDPLASTSR		1	1	4	Q8A9V4	1	2031.11	High	5
	FALSE	High	SQVSLIFGQMNEPPGAR		1	1	1	Q8A9V4	0	1830.92	High	3.67
	FALSE	High	KGSITSVQAVYVPADDLTDPAPATTFSHLDATTVLDRK		1	1	3	Q8A9V4	2	4001.05	High	5.58
	FALSE	High	ASVALSGLTVAESFR		1	1	2	Q8A9V4	0	1507.81	High	3.71
	FALSE	High	TGAYSIHRDPPKFEDLTTVQEVLFTGIK		1	1	1	Q8A9V4	2	3162.65	High	4.03
	FALSE	High	KGSITSVQAVYVPADDLTDPAPATTFSHLDATTVLDR		1	1	2	Q8A9V4	1	3872.96	High	6.72
	FALSE	High	ITELGIYPAVDPLASTSR		1	1	4	Q8A9V4	0	1903.02	High	4.15
	FALSE	High	GSITSVQAVYVPADDLTDPAPATTFSHLDATTVLDR		1	1	4	Q8A9V4	0	3744.86	High	4.25
	FALSE	High	NKELQDIISILGMEELSEEDKLVVNR	1xOxidation [M13]	1	1	2	Q8A9V4	2	3030.57	High	6.6
	FALSE	High	TVLIQELINNIAK		1	1	2	Q8A9V4	0	1468.87	High	3.74
	FALSE	High	DPPKFEDLTTVQEVLFTGIK		1	1	2	Q8A9V4	1	2277.2	High	5.7
	FALSE	High	FEDLTTVQEVLFTGIK		1	1	3	Q8A9V4	0	1839.97	High	3.53
	FALSE	High	ELQDIISILGMEELSEEDKLVVNR	1xOxidation [M11]	1	1	3	Q8A9V4	1	2788.43	High	7.08
	FALSE	High	ELQDIISILGMEELSEEDK	1xOxidation [M11]	1	1	2	Q8A9V4	0	2207.06	High	3.36
	FALSE	High	FLSQPFAVAEQFTGVPGVMVGIEDTIK	1xOxidation [M19]	1	1	1	Q8A9V4	0	2896.48	High	3.52
	FALSE	High	MILDGEVDNLPEQAFLNVGTIEEAIEK	1xOxidation [M1]	1	1	2	Q8A9V4	0	3003.49	High	3.09
	FALSE	High	FLSQPFAVAEQFTGVPGVMVGIEDTIK		1	1	3	Q8A9V4	0	2880.49	High	5.07
	FALSE	High	MILDGEVDNLPEQAFLNVGTIEEAIEK		1	1	3	Q8A9V4	0	2987.49	High	4
	FALSE	High	DILFFIDNIFR		1	1	1	Q8A9V4	0	1412.76	High	2.52
FALSE	Master Protein	Q8A6W6	Glycoside hydrolase family 32 OS=Bacteroides thetaiotaomicron (strain ATCC 29148 / DSM 2079 / JCM 5827 / CCUG 10774 / NCTC 10582 / VPI-5482 / E50) OX=226186 GN=BT_1760 PE=1 SV=1	67	27	77	27	523	59.2	5.21	295.77	27	1
	Checked	Confidence	Sequence	Modifications	# Protein Groups	# Proteins	# PSMs	Master Protein Accessions	# Missed Cleavages	Theo. MH+ [Da]	Confidence (by Search Engine): Sequest HT	XCorr (by Search Engine): Sequest HT
	FALSE	High	KYTSAQEVK		1	1	1	Q8A6W6	1	1053.56	High	2.87
	FALSE	High	DGNMIESGK	1xOxidation [M4]	1	1	1	Q8A6W6	0	966.42	High	2.87
	FALSE	High	KVQYFK		1	1	1	Q8A6W6	1	812.466	High	2.32
	FALSE	High	GDTYGYDKNDFR		1	1	3	Q8A6W6	1	1450.62	High	2.94
	FALSE	High	GHIAEFTSADLK		1	1	2	Q8A6W6	0	1288.65	High	3.77
	FALSE	High	ATTANDAGIWPDNR		1	1	2	Q8A6W6	0	1501.7	High	3.5
	FALSE	High	FNIPADNEYR		1	1	2	Q8A6W6	0	1238.58	High	2.29
	FALSE	High	FKPSSDQNAQVVMVATSPDFK	1xOxidation [M13]	1	1	4	Q8A6W6	0	2312.12	High	5.83
	FALSE	High	GTDSASWYSIHVNADEGK		1	1	3	Q8A6W6	0	1936.87	High	5.9
	FALSE	High	LIQHEDGTLTLGVPDAIDRK		1	1	4	Q8A6W6	1	2191.17	High	5.83
	FALSE	High	DEQDAAIGTGGTIYNPADK		1	1	4	Q8A6W6	0	1935.89	High	5.08
	FALSE	High	FKPSSDQNAQVVMVATSPDFK		1	1	3	Q8A6W6	0	2296.13	High	4.56
	FALSE	High	LYYTFYTGNK		1	1	2	Q8A6W6	0	1269.62	High	2.73
	FALSE	High	FGISFVR		1	1	1	Q8A6W6	0	825.462	High	2.24
	FALSE	High	LIQHEDGTLTLGVPDAIDR		1	1	5	Q8A6W6	0	2063.08	High	5.54
	FALSE	High	VMYLQDYRPNPEATYHPIFGVATK	1xOxidation [M2]	1	1	1	Q8A6W6	0	2826.39	High	4.23
	FALSE	High	EWESAGTFMTMMWDR	3xOxidation [M9; M11; M12]	1	1	1	Q8A6W6	0	1925.75	High	2.23
	FALSE	High	VMYLQDYRPNPEATYHPIFGVATK		1	1	1	Q8A6W6	0	2810.4	High	4.64
	FALSE	High	DGATYESLGELISCGGR	1xPropionamide [C14]	1	1	1	Q8A6W6	0	1798.83	High	2.56
	FALSE	High	GEITVSDVQVSTY		1	1	2	Q8A6W6	0	1397.68	High	4.09
	FALSE	High	AGNDNGNVGDVEPEWAGNLVAQR		1	1	5	Q8A6W6	0	2382.11	High	6.43
	FALSE	High	TYTLGEGASVIFNR		1	1	5	Q8A6W6	0	1527.78	High	4.27
	FALSE	High	GHIAEFTSADLKEWESAGTFMTMMWDR	3xOxidation [M21; M23; M24]	1	1	1	Q8A6W6	1	3195.39	High	4.78
	FALSE	High	GDTYGYDKNDFRDPFLFQTEDGVYHMLIATR	1xOxidation [M26]	1	1	1	Q8A6W6	2	3700.7	High	6.06
	FALSE	High	NDFRDPFLFQTEDGVYHMLIATR	1xOxidation [M18]	1	1	4	Q8A6W6	1	2801.34	High	5.75
	FALSE	High	DEQDAAIGTGGTIYNPADKLYYTFYTGNK		1	1	2	Q8A6W6	1	3186.49	High	5.36
	FALSE	High	DPFLFQTEDGVYHMLIATR	1xOxidation [M14]	1	1	2	Q8A6W6	0	2269.1	High	4.21
	FALSE	High	NWDGTATYFQSSDEHGFSMYYKPQVGFVGDPMPFYDPVAK	2xOxidation [M19; M32]	1	1	2	Q8A6W6	0	4611.02	High	4.5
	FALSE	High	NWDGTATYFQSSDEHGFSMYYKPQVGFVGDPMPFYDPVAK	1xOxidation [M32]	1	1	1	Q8A6W6	0	4595.03	High	3.2
	FALSE	High	GDTYGYDKNDFRDPFLFQTEDGVYHMLIATR		1	1	2	Q8A6W6	2	3684.71	High	4.44
	FALSE	High	NDFRDPFLFQTEDGVYHMLIATR		1	1	4	Q8A6W6	1	2785.34	High	6.05
	FALSE	High	DPFLFQTEDGVYHMLIATR		1	1	2	Q8A6W6	0	2253.1	High	4.71
	FALSE	High	MGDWWYLIYSEQASFMR	2xOxidation [M1; M16]	1	1	2	Q8A6W6	0	2214.96	High	3.09
FALSE	Master Protein	Q8A126	Inosine-5'-monophosphate dehydrogenase OS=Bacteroides thetaiotaomicron (strain ATCC 29148 / DSM 2079 / JCM 5827 / CCUG 10774 / NCTC 10582 / VPI-5482 / E50) OX=226186 GN=guaB PE=3 SV=1	64	25	77	25	492	52.5	7.5	277.93	25	1
	Checked	Confidence	Sequence	Modifications	# Protein Groups	# Proteins	# PSMs	Master Protein Accessions	# Missed Cleavages	Theo. MH+ [Da]	Confidence (by Search Engine): Sequest HT	XCorr (by Search Engine): Sequest HT
	FALSE	High	NMSIEEQAR	1xOxidation [M2]	1	1	2	Q8A126	0	1093.49	High	2.27
	FALSE	High	GMGSLEAMENGSKDR	2xOxidation [M2; M8]	1	1	1	Q8A126	1	1613.69	High	2.96
	FALSE	High	GMGSLEAMENGSK	2xOxidation [M2; M8]	1	1	2	Q8A126	0	1342.56	High	3.48
	FALSE	High	YFQSGTADVKK		1	1	3	Q8A126	1	1243.63	High	2.5
	FALSE	High	MAIAIAR	1xOxidation [M1]	1	1	2	Q8A126	0	761.434	High	2.25
	FALSE	High	NMSIEEQAR		1	1	1	Q8A126	0	1077.5	High	2.18
	FALSE	High	GMGSLEAMENGSK	1xOxidation [M2]	1	1	1	Q8A126	0	1326.57	High	2.7
	FALSE	High	KLVPEGIAAR		1	1	1	Q8A126	1	1053.64	High	2.5
	FALSE	High	HIDLVMTPK	1xOxidation [M6]	1	1	1	Q8A126	0	1069.57	High	2.14
	FALSE	High	LPIVGMDGK	1xOxidation [M6]	1	1	2	Q8A126	0	945.507	High	2.21
	FALSE	High	ITNAGVMESHPHDVTITSESPNYSRPE	1xOxidation [M7]	1	1	3	Q8A126	0	2984.37	High	6.61
	FALSE	High	HIDLVMTPK		1	1	2	Q8A126	0	1053.58	High	2.68
	FALSE	High	RAENGMIYDPVTIK	1xOxidation [M6]	1	1	2	Q8A126	1	1622.82	High	3.48
	FALSE	High	ITNAGVMESHPHDVTITSESPNYSRPE		1	1	3	Q8A126	0	2968.37	High	7.31
	FALSE	High	GMGSLEAMENGSK		1	1	1	Q8A126	0	1310.57	High	2.42
	FALSE	High	VAAGVGVTADTLDR		1	1	3	Q8A126	0	1344.71	High	3.87
	FALSE	High	LPIVGMDGK		1	1	1	Q8A126	0	929.512	High	2.12
	FALSE	High	AENGMIYDPVTIK	1xOxidation [M5]	1	1	1	Q8A126	0	1466.72	High	3.56
	FALSE	High	LIGLVTYK		1	1	1	Q8A126	0	906.566	High	2.04
	FALSE	High	GSTVSDALGIMAEYK	1xOxidation [M11]	1	1	2	Q8A126	0	1557.75	High	2.89
	FALSE	High	GTGVPLIADGGLR		1	1	1	Q8A126	0	1225.69	High	2.21
	FALSE	High	KRFPNIDIVVGNIATGEAAK		1	1	2	Q8A126	2	2113.18	High	3.61
	FALSE	High	MQALVDAGADAIVIDTAHGHSMYVIEK	2xOxidation [M1; M22]	1	1	5	Q8A126	0	2887.4	High	8.28
	FALSE	High	IPFVTAAMDTVTEAK	1xOxidation [M8]	1	1	6	Q8A126	0	1609.81	High	3.74
	FALSE	High	LVTTNQSTDLESAAQILQK		1	1	4	Q8A126	0	2060.09	High	7.36
	FALSE	High	RFPNIDIVVGNIATGEAAK		1	1	2	Q8A126	1	1985.08	High	5.92
	FALSE	High	VVAGVGVPQLSAVYDVAK		1	1	3	Q8A126	0	1772	High	3.52
	FALSE	High	GSTVSDALGIMAEYK		1	1	2	Q8A126	0	1541.75	High	3.83
	FALSE	High	IPFVTAAMDTVTEAK		1	1	1	Q8A126	0	1593.82	High	2.34
	FALSE	High	FPNIDIVVGNIATGEAAK		1	1	2	Q8A126	0	1828.98	High	3.59
	FALSE	High	IGGIPVVDDEGYLVGIVTNR		1	1	3	Q8A126	0	2086.12	High	5.34
	FALSE	High	GTLYEVVYQLSGGLR		1	1	4	Q8A126	0	1654.88	High	4.54
	FALSE	High	IVMDGLTYDDVLLIPAYSEVLPR	1xOxidation [M3]	1	1	3	Q8A126	0	2608.36	High	5.38
	FALSE	High	IVMDGLTYDDVLLIPAYSEVLPR		1	1	4	Q8A126	0	2592.36	High	3.57
FALSE	Master Protein	Q8A6W4	SusD homolog OS=Bacteroides thetaiotaomicron (strain ATCC 29148 / DSM 2079 / JCM 5827 / CCUG 10774 / NCTC 10582 / VPI-5482 / E50) OX=226186 GN=BT_1762 PE=1 SV=1	56	25	77	25	570	64.9	4.94	274.97	25	1
	Checked	Confidence	Sequence	Modifications	# Protein Groups	# Proteins	# PSMs	Master Protein Accessions	# Missed Cleavages	Theo. MH+ [Da]	Confidence (by Search Engine): Sequest HT	XCorr (by Search Engine): Sequest HT
	FALSE	High	NDDWSR		1	1	1	Q8A6W4	0	792.327	High	2.04
	FALSE	High	RVEFGMESSR	1xOxidation [M6]	1	1	2	Q8A6W4	1	1213.56	High	2.99
	FALSE	High	RVEFGMESSR		1	1	1	Q8A6W4	1	1197.57	High	2.3
	FALSE	High	GRPAQAAAAAYLAK		1	1	2	Q8A6W4	0	1358.75	High	2.93
	FALSE	High	VTPYDLK		1	1	2	Q8A6W4	0	835.456	High	2.33
	FALSE	High	ANTALQSLDQMDEK	1xOxidation [M11]	1	1	3	Q8A6W4	0	1579.73	High	3.91
	FALSE	High	YNEGYIIQK		1	1	2	Q8A6W4	0	1127.57	High	3.33
	FALSE	High	EDYGVNFK		1	1	1	Q8A6W4	0	971.447	High	2.55
	FALSE	High	YADVLLMR	1xOxidation [M7]	1	1	1	Q8A6W4	0	996.518	High	2.1
	FALSE	High	AEALIQLNDGR		1	1	2	Q8A6W4	0	1199.64	High	3.3
	FALSE	High	LFHTVGMPGFPYK	1xOxidation [M7]	1	1	2	Q8A6W4	0	1509.76	High	3.81
	FALSE	High	ANTALQSLDQMDEK		1	1	2	Q8A6W4	0	1563.73	High	4.19
	FALSE	High	YTDPLIMAK		1	1	1	Q8A6W4	0	1051.55	High	2
	FALSE	High	KGSYWASSLNHIVIR		1	1	3	Q8A6W4	1	1730.93	High	3.55
	FALSE	High	QDGADNALTGINEEDLK		1	1	4	Q8A6W4	0	1802.84	High	4.2
	FALSE	High	AAGSTMLIFNYK	1xOxidation [M6]	1	1	2	Q8A6W4	0	1331.67	High	4.49
	FALSE	High	QDGADNALTGINEEDLK	1xGln->pyro-Glu [N-Term]	1	1	3	Q8A6W4	0	1785.81	High	4.48
	FALSE	High	YADVLLMR		1	1	1	Q8A6W4	0	980.523	High	2.31
	FALSE	High	TDSQGKPLFSTYDNENYEVATDNVDPR		1	1	6	Q8A6W4	0	3075.38	High	3.93
	FALSE	High	LFHTVGMPGFPYK		1	1	2	Q8A6W4	0	1493.76	High	2.91
	FALSE	High	DVINAYYVTEASR		1	1	2	Q8A6W4	0	1500.73	High	3.72
	FALSE	High	GSYWASSLNHIVIR		1	1	4	Q8A6W4	0	1602.84	High	3.97
	FALSE	High	KIVIVNDENMEPDAYNELSNTTYTNDEQWQK	1xOxidation [M10]	1	1	3	Q8A6W4	1	3717.69	High	6.15
	FALSE	High	AAGSTMLIFNYK		1	1	2	Q8A6W4	0	1315.67	High	3.61
	FALSE	High	AAGSTMLIFNYKEDYGVNFK	1xOxidation [M6]	1	1	2	Q8A6W4	1	2284.1	High	5.3
	FALSE	High	GGSGTEDGGVFNALEISK		1	1	5	Q8A6W4	0	1737.83	High	5.75
	FALSE	High	IVIVNDENMEPDAYNELSNTTYTNDEQWQK	1xOxidation [M9]	1	1	4	Q8A6W4	0	3589.59	High	6.53
	FALSE	High	ITDAISLINEVR		1	1	3	Q8A6W4	0	1343.75	High	4.05
	FALSE	High	IVIVNDENMEPDAYNELSNTTYTNDEQWQK		1	1	3	Q8A6W4	0	3573.6	High	4.96
	FALSE	High	IADDFQFAYDNLPEVQIEK		1	1	1	Q8A6W4	0	2255.09	High	5.27
	FALSE	High	GINTTDWNINDIWK		1	1	2	Q8A6W4	0	1689.82	High	4.17
	FALSE	High	NAGFTENKNEYLPVPFEQISASNGNYTQNFGW		1	1	3	Q8A6W4	1	3636.67	High	3.27
FALSE	Master Protein	Q8A1C4	DUF5018 domain-containing protein OS=Bacteroides thetaiotaomicron (strain ATCC 29148 / DSM 2079 / JCM 5827 / CCUG 10774 / NCTC 10582 / VPI-5482 / E50) OX=226186 GN=BT_3742 PE=4 SV=1	60	21	70	21	505	54.1	4.89	271.87	21	1
	Checked	Confidence	Sequence	Modifications	# Protein Groups	# Proteins	# PSMs	Master Protein Accessions	# Missed Cleavages	Theo. MH+ [Da]	Confidence (by Search Engine): Sequest HT	XCorr (by Search Engine): Sequest HT
	FALSE	High	TDASDQLNSTK		1	1	2	Q8A1C4	0	1179.55	High	3.39
	FALSE	High	YTPGDNYVDGSDKK		1	1	1	Q8A1C4	1	1558.7	High	2.11
	FALSE	High	TVTYTVIAEDGTTKK		1	1	2	Q8A1C4	1	1626.86	High	2.85
	FALSE	High	GGFPVVEDKDGYSGSSAK		1	1	4	Q8A1C4	1	1799.84	High	4.44
	FALSE	High	VAVAVLEDGGAK		1	1	5	Q8A1C4	0	1128.63	High	3.62
	FALSE	High	LAIVCSSSK		1	1	1	Q8A1C4	0	907.492	High	2.3
	FALSE	High	EVILTGHDIASSEYR		1	1	2	Q8A1C4	0	1689.84	High	4.41
	FALSE	High	TVTYTVIAEDGTTK		1	1	3	Q8A1C4	0	1498.76	High	3.4
	FALSE	High	EVILTGHDIASSEYR	1xGlu->pyro-Glu [N-Term]	1	1	2	Q8A1C4	0	1671.83	High	4.69
	FALSE	High	YPVDSELAGAYK		1	1	2	Q8A1C4	0	1312.64	High	3.68
	FALSE	High	YVASIAGSQNFLK		1	1	2	Q8A1C4	0	1397.74	High	4.27
	FALSE	High	SLTPIIEISEK		1	1	2	Q8A1C4	0	1229.7	High	3.23
	FALSE	High	GTMDVYYVGVSTPIASDMVQK	2xOxidation [M3; M18]	1	1	4	Q8A1C4	0	2293.07	High	6.24
	FALSE	High	YSFDTWVVQHEGLK		1	1	2	Q8A1C4	0	1708.83	High	4.37
	FALSE	High	DAVDMVIDVDVEGGMK	2xOxidation [M5; M15]	1	1	4	Q8A1C4	0	1724.77	High	3.73
	FALSE	High	GTMDVYYVGVSTPIASDMVQK	1xOxidation [M]	1	1	7	Q8A1C4	0	2277.08	High	4.48
	FALSE	High	VNDEATDDDLKSLTPIIEISEK		1	1	3	Q8A1C4	1	2445.22	High	6.41
	FALSE	High	GAGFGLAPAITSGSLFTGSFK		1	1	3	Q8A1C4	0	1986.03	High	4.58
	FALSE	High	GTMDVYYVGVSTPIASDMVQK		1	1	2	Q8A1C4	0	2261.08	High	3.81
	FALSE	High	ITSFTIDNEVVTVAPVIDEEK		1	1	4	Q8A1C4	0	2319.2	High	4.8
	FALSE	High	ITSFTIDNEVVTVAPVIDEEKGTILFK		1	1	2	Q8A1C4	1	2978.6	High	8.48
	FALSE	High	AEWTTFELPFNNLDGK		1	1	4	Q8A1C4	0	1881.9	High	4.71
	FALSE	High	NEYWNPAPVDQLSTSNEGAGLLATLGFK		1	1	5	Q8A1C4	0	2992.47	High	5.84
	FALSE	High	GAVNSTLIIDELEVIGE		1	1	2	Q8A1C4	0	1771.93	High	4.18
FALSE	Master Protein	Q8AB05	Pyrophosphate--fructose 6-phosphate 1-phosphotransferase OS=Bacteroides thetaiotaomicron (strain ATCC 29148 / DSM 2079 / JCM 5827 / CCUG 10774 / NCTC 10582 / VPI-5482 / E50) OX=226186 GN=pfp PE=3 SV=1	59	26	74	26	548	59.6	5.69	263.51	26	1
	Checked	Confidence	Sequence	Modifications	# Protein Groups	# Proteins	# PSMs	Master Protein Accessions	# Missed Cleavages	Theo. MH+ [Da]	Confidence (by Search Engine): Sequest HT	XCorr (by Search Engine): Sequest HT
	FALSE	High	KLNPESK		1	1	1	Q8AB05	1	815.462	High	2.31
	FALSE	High	EDGKYVGK		1	1	1	Q8AB05	1	895.452	High	2.3
	FALSE	High	HGEMKPVIQK	1xOxidation [M4]	1	1	3	Q8AB05	0	1182.63	High	3.54
	FALSE	High	TGYMSSVR	1xOxidation [M4]	1	1	2	Q8AB05	0	916.419	High	2.41
	FALSE	High	TKLETEAQFEK		1	1	3	Q8AB05	1	1323.68	High	5.13
	FALSE	High	SALQIAR		1	1	1	Q8AB05	0	758.452	High	2.62
	FALSE	High	TLQLEQAK		1	1	2	Q8AB05	0	930.525	High	2.37
	FALSE	High	LLSEMVATK	1xOxidation [M5]	1	1	2	Q8AB05	0	1007.54	High	2.48
	FALSE	High	LETEAQFEK		1	1	2	Q8AB05	0	1094.54	High	2.11
	FALSE	High	AVAGAATQSVADQEAIK		1	1	3	Q8AB05	0	1629.84	High	5.18
	FALSE	High	FAAQHHFFGYEGR		1	1	4	Q8AB05	0	1566.72	High	4.84
	FALSE	High	NTGGFDIIGSGR		1	1	2	Q8AB05	0	1193.59	High	3.69
	FALSE	High	LLSEMVATK		1	1	1	Q8AB05	0	991.549	High	2.39
	FALSE	High	DPHGNVQVSLIETEK		1	1	2	Q8AB05	0	1665.84	High	4.5
	FALSE	High	TYAEVIGNIQR		1	1	1	Q8AB05	0	1263.67	High	2.95
	FALSE	High	QLTLDRDPHGNVQVSLIETEK		1	1	5	Q8AB05	1	2392.25	High	6.26
	FALSE	High	KLSPENSAIYASLPEGVAR		1	1	4	Q8AB05	1	2002.06	High	5.62
	FALSE	High	LSPENSAIYASLPEGVAR		1	1	5	Q8AB05	0	1873.97	High	4.74
	FALSE	High	QLTLDRDPHGNVQVSLIETEK	1xGln->pyro-Glu [N-Term]	1	1	1	Q8AB05	1	2375.22	High	3.59
	FALSE	High	DMSLDDVVTSIAK	1xOxidation [M2]	1	1	1	Q8AB05	0	1409.68	High	3.56
	FALSE	High	NTTAPAAEWIAGGVPITMMMNMER	3xOxidation [M19; M20; M22]	1	1	2	Q8AB05	0	2640.19	High	3.79
	FALSE	High	SASHIALECALQVQPNVCIVSEEVEEK		1	1	1	Q8AB05	0	2925.43	High	2.98
	FALSE	High	NTTAPAAEWIAGGVPITMMMNMER	2xOxidation [M]	1	1	3	Q8AB05	0	2624.2	High	3.14
	FALSE	High	DMSLDDVVTSIAK		1	1	1	Q8AB05	0	1393.69	High	2.58
	FALSE	High	RLIAELNDFLAANAEEFSQIKK		1	1	1	Q8AB05	2	2520.35	High	3.25
	FALSE	High	NTTAPAAEWIAGGVPITMMMNMER	1xOxidation [M]	1	1	4	Q8AB05	0	2608.2	High	4.03
	FALSE	High	LIAELNDFLAANAEEFSQIKK		1	1	3	Q8AB05	1	2364.24	High	6.3
	FALSE	High	WAVETDYVYPGPIQYFGPTEVCDQATK	1xPropionamide [C22]	1	1	1	Q8AB05	0	3148.46	High	2.73
	FALSE	High	AAQGNNFGTVLIPEGLVEFIPAMK	1xOxidation [M23]	1	1	3	Q8AB05	0	2532.32	High	3.17
	FALSE	High	LIAELNDFLAANAEEFSQIK		1	1	4	Q8AB05	0	2236.15	High	6.78
	FALSE	High	LYGFILGPGGLVDHNYMELTADIIDEYR	1xOxidation [M17]	1	1	2	Q8AB05	0	3200.56	High	5.69
	FALSE	High	AAQGNNFGTVLIPEGLVEFIPAMK		1	1	3	Q8AB05	0	2516.32	High	3.35
FALSE	Master Protein	G8JZS6	Outer membrane protein SusF OS=Bacteroides thetaiotaomicron (strain ATCC 29148 / DSM 2079 / JCM 5827 / CCUG 10774 / NCTC 10582 / VPI-5482 / E50) OX=226186 GN=susF PE=1 SV=1	59	18	66	18	485	52.1	4.54	247.63	18	1
	Checked	Confidence	Sequence	Modifications	# Protein Groups	# Proteins	# PSMs	Master Protein Accessions	# Missed Cleavages	Theo. MH+ [Da]	Confidence (by Search Engine): Sequest HT	XCorr (by Search Engine): Sequest HT
	FALSE	High	GNGGDQAAVQGK		1	1	3	G8JZS6	0	1101.53	High	3.26
	FALSE	High	VYLNFGNGTGR		1	1	1	G8JZS6	0	1197.6	High	2.78
	FALSE	High	DLAGLSDEGGNLK		1	1	6	G8JZS6	0	1288.64	High	3.34
	FALSE	High	AVSAGDWWK		1	1	1	G8JZS6	0	1019.49	High	2.84
	FALSE	High	VYLNFGNGTGRIE		1	1	1	G8JZS6	1	1439.73	High	2.02
	FALSE	High	VALAQLDSVTQEAYK		1	1	1	G8JZS6	0	1635.86	High	3.72
	FALSE	High	ISFDAFNYR		1	1	2	G8JZS6	0	1132.54	High	3.15
	FALSE	High	IAVNSLTLNENHTIPFSMTEDHVFK	1xOxidation [M18]	1	1	3	G8JZS6	0	2873.41	High	7.64
	FALSE	High	IAVNSLTLNENHTIPFSMTEDHVFK		1	1	3	G8JZS6	0	2857.42	High	6.08
	FALSE	High	IFPASAINGNDIDWTK		1	1	4	G8JZS6	0	1761.88	High	4.11
	FALSE	High	DWADPQSNPQEESAGQLTATFTAGK		1	1	3	G8JZS6	0	2649.21	High	4.86
	FALSE	High	TEFIIFDGQIAYR		1	1	7	G8JZS6	0	1572.81	High	3.17
	FALSE	High	DNSAPTELYMTGSAYNWGTPAGDPNAWK	1xOxidation [M10]	1	1	5	G8JZS6	0	3030.32	High	5.26
	FALSE	High	FAPQANWGNDFGFVDAISQESK		1	1	3	G8JZS6	0	2428.12	High	5.08
	FALSE	High	ALGSSVDGDDSGDNFVSWTNAGAINTALDGK		1	1	6	G8JZS6	0	3054.39	High	5.52
	FALSE	High	DNSAPTELYMTGSAYNWGTPAGDPNAWK		1	1	4	G8JZS6	0	3014.33	High	5.04
	FALSE	High	KDALDENLYILEAEIESTSNFK		1	1	4	G8JZS6	1	2542.26	High	6.19
	FALSE	High	GTFWGIFYFAANDQVK		1	1	4	G8JZS6	0	1863.91	High	4.38
	FALSE	High	VGIAGWYLVYVSVIGDDK		1	1	1	G8JZS6	0	1954.03	High	3.55
	FALSE	High	DALDENLYILEAEIESTSNFK		1	1	4	G8JZS6	0	2414.16	High	5.65
FALSE	Master Protein	Q8A0W6	Putative alkaline protease aprF OS=Bacteroides thetaiotaomicron (strain ATCC 29148 / DSM 2079 / JCM 5827 / CCUG 10774 / NCTC 10582 / VPI-5482 / E50) OX=226186 GN=BT_3905 PE=3 SV=1	60	22	68	22	487	53.9	8.34	244.59	22	1
	Checked	Confidence	Sequence	Modifications	# Protein Groups	# Proteins	# PSMs	Master Protein Accessions	# Missed Cleavages	Theo. MH+ [Da]	Confidence (by Search Engine): Sequest HT	XCorr (by Search Engine): Sequest HT
	FALSE	High	INAAHYQHK		1	1	2	Q8A0W6	0	1081.55	High	3.42
	FALSE	High	MIAEGVATK	1xOxidation [M1]	1	1	2	Q8A0W6	0	935.487	High	2.24
	FALSE	High	ALALANNK		1	1	2	Q8A0W6	0	814.478	High	2.62
	FALSE	High	VNEAEMTLTK	1xOxidation [M6]	1	1	2	Q8A0W6	0	1151.56	High	3.48
	FALSE	High	KLAEGYLK		1	1	1	Q8A0W6	1	921.54	High	2.02
	FALSE	High	MIAEGVATK		1	1	1	Q8A0W6	0	919.492	High	2.13
	FALSE	High	VKVNEAEMTLTK	1xOxidation [M8]	1	1	2	Q8A0W6	1	1378.72	High	3.35
	FALSE	High	IAQYQLQDAR		1	1	1	Q8A0W6	0	1205.63	High	3.71
	FALSE	High	LTEIYLKK		1	1	1	Q8A0W6	1	1007.61	High	2.21
	FALSE	High	VKVNEAEMTLTK		1	1	3	Q8A0W6	1	1362.73	High	3.38
	FALSE	High	VNEAEMTLTK		1	1	1	Q8A0W6	0	1135.57	High	3.14
	FALSE	High	LLQQLDSDVEK		1	1	3	Q8A0W6	0	1287.68	High	3.13
	FALSE	High	LTEIYLK		1	1	2	Q8A0W6	0	879.519	High	2.71
	FALSE	High	EKIELQVNQSAFK		1	1	2	Q8A0W6	1	1533.83	High	3.66
	FALSE	High	ALALANNKDLLISNEK		1	1	2	Q8A0W6	1	1726.97	High	5.01
	FALSE	High	EFSLLNNDQK		1	1	2	Q8A0W6	0	1207.6	High	3.06
	FALSE	High	IELQVNQSAFK		1	1	2	Q8A0W6	0	1276.69	High	3.67
	FALSE	High	SLELATQIYK		1	1	1	Q8A0W6	0	1165.65	High	3.56
	FALSE	High	LGAALPALDQAGNSLVDALR		1	1	2	Q8A0W6	0	1965.08	High	4.67
	FALSE	High	NVYAGAITLTQPLYMGGK	1xOxidation [M15]	1	1	3	Q8A0W6	0	1912.98	High	5.12
	FALSE	High	AEHLPSIALMGNYMVTNPSVFNSFENK	2xOxidation [M10; M14]	1	1	3	Q8A0W6	0	3042.43	High	5.46
	FALSE	High	NVYAGAITLTQPLYMGGK		1	1	3	Q8A0W6	0	1896.99	High	4.44
	FALSE	High	AAFTNYLPSFSATGTYMR	1xOxidation [M17]	1	1	3	Q8A0W6	0	2013.94	High	3.5
	FALSE	High	AEHLPSIALMGNYMVTNPSVFNSFENK	1xOxidation [M]	1	1	4	Q8A0W6	0	3026.44	High	5.07
	FALSE	High	EGVIATSNVLEAQTAWLSAQSEK		1	1	4	Q8A0W6	0	2432.23	High	6.99
	FALSE	High	YAEELAQQQHQGGMQEVIMSTDQAYWQVISLVNK	2xOxidation [M14; M19]	1	1	4	Q8A0W6	0	3954.86	High	4.61
	FALSE	High	AEHLPSIALMGNYMVTNPSVFNSFENK		1	1	2	Q8A0W6	0	3010.44	High	5.54
	FALSE	High	YAEELAQQQHQGGMQEVIMSTDQAYWQVISLVNK	1xOxidation [M]	1	1	5	Q8A0W6	0	3938.87	High	4.04
	FALSE	High	AALSGLGTNLAGPIQQTATEIATAHPELRPLIASLSEK		1	1	2	Q8A0W6	0	3840.09	High	6.06
	FALSE	High	YAEELAQQQHQGGMQEVIMSTDQAYWQVISLVNK		1	1	1	Q8A0W6	0	3922.87	High	3.26
FALSE	Master Protein	Q8A5I3	Fumarate hydratase class I OS=Bacteroides thetaiotaomicron (strain ATCC 29148 / DSM 2079 / JCM 5827 / CCUG 10774 / NCTC 10582 / VPI-5482 / E50) OX=226186 GN=BT_2256 PE=3 SV=1	59	29	71	29	544	59.9	6.15	237.94	29	1
	Checked	Confidence	Sequence	Modifications	# Protein Groups	# Proteins	# PSMs	Master Protein Accessions	# Missed Cleavages	Theo. MH+ [Da]	Confidence (by Search Engine): Sequest HT	XCorr (by Search Engine): Sequest HT
	FALSE	High	SHNEQVAK		1	1	1	Q8A5I3	0	912.453	High	2.22
	FALSE	High	QVLEEAHK		1	1	2	Q8A5I3	0	953.505	High	2.85
	FALSE	High	QVLEEAHK	1xGln->pyro-Glu [N-Term]	1	1	1	Q8A5I3	0	936.479	High	2.49
	FALSE	High	QAGEGDVVK		1	1	1	Q8A5I3	0	902.458	High	2.15
	FALSE	High	TPAGMACGSMGPTTAGR	2xOxidation [M5; M10]	1	1	1	Q8A5I3	0	1597.68	High	3.47
	FALSE	High	TYTEENLR		1	1	2	Q8A5I3	0	1025.49	High	2.54
	FALSE	High	ILSDPEASENDK		1	1	1	Q8A5I3	0	1317.62	High	3.02
	FALSE	High	DHPIYYAGPAK		1	1	2	Q8A5I3	0	1231.61	High	2.75
	FALSE	High	LDRGEDLPQYIK		1	1	1	Q8A5I3	1	1446.76	High	2.75
	FALSE	High	GKDTTEYYLLTK		1	1	4	Q8A5I3	1	1431.74	High	4.61
	FALSE	High	YSQNAPLNMYDEVNTK	1xOxidation [M9]	1	1	2	Q8A5I3	0	1902.85	High	4.01
	FALSE	High	EGLTAMANAAFR	1xOxidation [M6]	1	1	1	Q8A5I3	0	1267.61	High	3.91
	FALSE	High	IGLGAQFGGK		1	1	2	Q8A5I3	0	947.531	High	2.68
	FALSE	High	GEDLPQYIK		1	1	2	Q8A5I3	0	1062.55	High	2.32
	FALSE	High	IDLNRPMAEILK	1xOxidation [M7]	1	1	4	Q8A5I3	0	1428.79	High	3.24
	FALSE	High	DGIWIEK		1	1	1	Q8A5I3	0	860.451	High	2.29
	FALSE	High	DYVSVSEFEGNPILK		1	1	2	Q8A5I3	0	1696.84	High	4.03
	FALSE	High	YSQNAPLNMYDEVNTK		1	1	1	Q8A5I3	0	1886.86	High	4.07
	FALSE	High	LDRGEDLPQYIKDHPIYYAGPAK		1	1	3	Q8A5I3	2	2659.35	High	4.78
	FALSE	High	LASTHFYDNLPTTGNEFGR		1	1	3	Q8A5I3	0	2140.01	High	4.87
	FALSE	High	GEDLPQYIKDHPIYYAGPAK		1	1	2	Q8A5I3	1	2275.14	High	3.16
	FALSE	High	LSLNGTIIVGR		1	1	1	Q8A5I3	0	1142.69	High	3.69
	FALSE	High	DTTEYYLLTK		1	1	2	Q8A5I3	0	1246.62	High	2.48
	FALSE	High	IDLNRPMAEILK		1	1	1	Q8A5I3	0	1412.79	High	2.93
	FALSE	High	MDSYVELFQSHGGSMVMLAK	3xOxidation [M1; M15; M17]	1	1	3	Q8A5I3	0	2278.02	High	6.2
	FALSE	High	MDSYVELFQSHGGSMVMLAK	2xOxidation [M15; M17]	1	1	2	Q8A5I3	0	2262.02	High	3.62
	FALSE	High	LDSNPGSLIPAELR		1	1	2	Q8A5I3	0	1481.8	High	3.16
	FALSE	High	ILSDPEASENDKYVALTFLR		1	1	4	Q8A5I3	1	2281.17	High	5.56
	FALSE	High	MDSYVELFQSHGGSMVMLAK	1xOxidation [M15]	1	1	1	Q8A5I3	0	2246.03	High	2.92
	FALSE	High	GQQVWTGYTDEEALSLGVYK		1	1	3	Q8A5I3	0	2244.08	High	4.75
	FALSE	High	MDSYVELFQSHGGSMVMLAK		1	1	1	Q8A5I3	0	2230.03	High	3.85
	FALSE	High	YGGFYLGSIGGPAAILAQNNIK		1	1	2	Q8A5I3	0	2224.18	High	4.78
	FALSE	High	AILNPGTLVPFLVEK		1	1	3	Q8A5I3	0	1610.95	High	2.88
	FALSE	High	IEVEDFPAFILVDDK		1	1	4	Q8A5I3	0	1749.89	High	4.69
	FALSE	High	IEVEDFPAFILVDDKGNDFFK		1	1	3	Q8A5I3	1	2458.22	High	5.7
FALSE	Master Protein	Q8A2A2	Transcription termination/antitermination protein NusA OS=Bacteroides thetaiotaomicron (strain ATCC 29148 / DSM 2079 / JCM 5827 / CCUG 10774 / NCTC 10582 / VPI-5482 / E50) OX=226186 GN=nusA PE=3 SV=1	70	27	63	27	439	49.9	4.6	233.36	27	1
	Checked	Confidence	Sequence	Modifications	# Protein Groups	# Proteins	# PSMs	Master Protein Accessions	# Missed Cleavages	Theo. MH+ [Da]	Confidence (by Search Engine): Sequest HT	XCorr (by Search Engine): Sequest HT
	FALSE	High	RAILNLR		1	1	1	Q8A2A2	1	855.552	High	2.27
	FALSE	High	TSPVFLQR		1	1	2	Q8A2A2	0	947.531	High	2.05
	FALSE	High	ILELEKDSIYNK		1	1	2	Q8A2A2	1	1464.79	High	3.77
	FALSE	High	TEQIPSDFYR		1	1	1	Q8A2A2	0	1255.6	High	2.58
	FALSE	High	NREVVADEDLTNPNMQISLTEAQK	1xOxidation [M15]	1	1	1	Q8A2A2	1	2731.32	High	5.76
	FALSE	High	KAEVFLKPEEVSLAIGK		1	1	2	Q8A2A2	1	1858.07	High	3.56
	FALSE	High	SEFEEEPAAEMEPETEAEPEAEPTQE	1xOxidation [M11]	1	1	2	Q8A2A2	0	2951.18	High	4.24
	FALSE	High	MFGTDENYDVIVNPDK		1	1	1	Q8A2A2	0	1856.84	High	2.5
	FALSE	High	TTMVSVLEESFR	1xOxidation [M3]	1	1	2	Q8A2A2	0	1414.69	High	3.29
	FALSE	High	EVVADEDLTNPNMQISLTEAQK	1xOxidation [M13]	1	1	5	Q8A2A2	0	2461.18	High	5.69
	FALSE	High	MFGTDENYDVIVNPDK	1xOxidation [M1]	1	1	2	Q8A2A2	0	1872.83	High	4.15
	FALSE	High	AEVFLKPEEVSLAIGK		1	1	1	Q8A2A2	0	1729.97	High	4.19
	FALSE	High	SEFEEEPAAEMEPETEAEPEAEPTQE		1	1	1	Q8A2A2	0	2935.18	High	3.52
	FALSE	High	KEMLLLDDEGNELLLPK	1xOxidation [M3]	1	1	2	Q8A2A2	1	1986.05	High	3.71
	FALSE	High	TDLEEETVDEVIR		1	1	3	Q8A2A2	0	1547.74	High	4.09
	FALSE	High	EMLIEKTDLEEETVDEVIR	1xOxidation [M2]	1	1	2	Q8A2A2	1	2307.13	High	4.18
	FALSE	High	EVVADEDLTNPNMQISLTEAQK		1	1	1	Q8A2A2	0	2445.18	High	3.47
	FALSE	High	LFEMEVPEINDGLITIKK	1xOxidation [M4]	1	1	1	Q8A2A2	1	2105.12	High	3.26
	FALSE	High	EMLIEKTDLEEETVDEVIR		1	1	1	Q8A2A2	1	2291.13	High	3.13
	FALSE	High	KEETISLIDTFSEFK		1	1	4	Q8A2A2	1	1786.91	High	4.65
	FALSE	High	IDASYEEGEEVTDEVIFAK		1	1	3	Q8A2A2	0	2143.99	High	4.97
	FALSE	High	VGTIINAEVYQIWK		1	1	2	Q8A2A2	0	1633.89	High	4.34
	FALSE	High	EMLLLDDEGNELLLPK	1xOxidation [M2]	1	1	2	Q8A2A2	0	1857.95	High	3.56
	FALSE	High	LASMLTEYTIDVFR	1xOxidation [M4]	1	1	3	Q8A2A2	0	1674.84	High	3.98
	FALSE	High	MFGTDENYDVIVNPDKGDFEIWR	1xOxidation [M1]	1	1	2	Q8A2A2	1	2776.26	High	5.14
	FALSE	High	ELDENVADEDIYLDEFR		1	1	1	Q8A2A2	0	2084.93	High	2.22
	FALSE	High	LFEMEVPEINDGLITIK	1xOxidation [M4]	1	1	2	Q8A2A2	0	1977.02	High	4.94
	FALSE	High	ELRNENIDVINYTSNISLFIQR		1	1	1	Q8A2A2	1	2651.38	High	4.61
	FALSE	High	MFGTDENYDVIVNPDKGDFEIWR		1	1	2	Q8A2A2	1	2760.26	High	5.57
	FALSE	High	EMLLLDDEGNELLLPK		1	1	2	Q8A2A2	0	1841.96	High	4.03
	FALSE	High	LASMLTEYTIDVFR		1	1	2	Q8A2A2	0	1658.85	High	3.93
	FALSE	High	EETISLIDTFSEFK		1	1	1	Q8A2A2	0	1658.82	High	2.48
	FALSE	High	NENIDVINYTSNISLFIQR		1	1	2	Q8A2A2	0	2253.15	High	4.11
	FALSE	High	ELDENVADEDIYLDEFRDEIDGWVIDAIK		1	1	1	Q8A2A2	1	3439.61	High	3.97
FALSE	Master Protein	Q8A739	Propionyl-CoA carboxylase beta chain OS=Bacteroides thetaiotaomicron (strain ATCC 29148 / DSM 2079 / JCM 5827 / CCUG 10774 / NCTC 10582 / VPI-5482 / E50) OX=226186 GN=BT_1686 PE=4 SV=1	58	20	62	19	517	56.4	6.07	213.37	20	1
	Checked	Confidence	Sequence	Modifications	# Protein Groups	# Proteins	# PSMs	Master Protein Accessions	# Missed Cleavages	Theo. MH+ [Da]	Confidence (by Search Engine): Sequest HT	XCorr (by Search Engine): Sequest HT
	FALSE	High	IMDQAMK	2xOxidation [M2; M6]	1	1	1	Q8A739	0	868.39	High	2.16
	FALSE	High	ALQQLQTK		1	1	1	Q8A739	0	929.541	High	2.34
	FALSE	High	IKELIER		1	1	1	Q8A739	1	900.551	High	2.03
	FALSE	High	TVTGEDVSQENLGGASVHSTK		1	1	3	Q8A739	0	2116.02	High	6.27
	FALSE	High	LLYAYGEATVPK		1	1	3	Q8A739	0	1324.71	High	3.74
	FALSE	High	FNGQSVGIVANQPK		1	1	2	Q8A739	0	1458.77	High	3.93
	FALSE	High	LFANPYNAAK		1	1	1	Q8A739	0	1108.58	High	2.11
	FALSE	High	EAKDQENPAQFLAEK		1	1	4	Q8A739	1	1717.84	High	4.46
	FALSE	High	EAKDQENPAQFLAEK	1xGlu->pyro-Glu [N-Term]	1	1	1	Q8A739	1	1699.83	High	3.72
	FALSE	High	MGAPCIGINDSGGAR	1xOxidation [M1]	1	1	1	Q8A739	0	1434.65	High	3.21
	FALSE	High	TEEEGLALIR		1	1	2	Q8A739	0	1130.61	High	2.7
	FALSE	High	FLAGVLDSNASR		1	1	5	Q8A739	0	1249.65	High	2.49
	FALSE	High	DQENPAQFLAEK		1	1	5	Q8A739	0	1389.66	High	3.29
	FALSE	High	NIIIGFAR		2	2	1	Q8A6G7; Q8A739	0	903.541	High	2.24
	FALSE	High	YGYIDDVIEPR		1	1	3	Q8A739	0	1339.65	High	3.17
	FALSE	High	IAMLLDEGSFEEMDMFVEHR	3xOxidation [M3; M13; M15]	1	1	4	Q8A739	0	2447.06	High	6.97
	FALSE	High	IAMLLDEGSFEEMDMFVEHR	2xOxidation [M13; M15]	1	1	1	Q8A739	0	2431.06	High	2.62
	FALSE	High	IAMLLDEGSFEEMDMFVEHR	1xOxidation [M3]	1	1	1	Q8A739	0	2415.07	High	5.45
	FALSE	High	TLLSYIPQNNLEEAPYVDCTDPIDR	1xPropionamide [C19]	1	1	1	Q8A739	0	2950.41	High	3.66
	FALSE	High	IQEGINALAGYAEIFQR		1	1	4	Q8A739	0	1892.99	High	6.16
	FALSE	High	TLLSYIPQNNLEEAPYVDCTDPIDR		1	1	1	Q8A739	0	2879.38	High	2.88
	FALSE	High	IAMLLDEGSFEEMDMFVEHR		1	1	1	Q8A739	0	2399.07	High	4.66
	FALSE	High	LVYLFAQDFTVTAGSLSETMSLK	1xOxidation [M20]	1	1	3	Q8A739	0	2537.28	High	4.47
	FALSE	High	GDMNYAWPTAEIAVMGGAGAVEVLYAR	2xOxidation [M3; M15]	1	1	1	Q8A739	0	2844.33	High	2.82
	FALSE	High	GDMNYAWPTAEIAVMGGAGAVEVLYAR	1xOxidation [M3]	1	1	1	Q8A739	0	2828.34	High	4.5
	FALSE	High	LVYLFAQDFTVTAGSLSETMSLK		1	1	2	Q8A739	0	2521.29	High	2.87
	FALSE	High	LEDSLNDIIPDSPNKPYDMYEVISAIVDNGEFLEIQK	1xOxidation [M19]	1	1	5	Q8A739	0	4240.05	High	5.04
	FALSE	High	LEDSLNDIIPDSPNKPYDMYEVISAIVDNGEFLEIQK		1	1	3	Q8A739	0	4224.06	High	5.05
FALSE	Master Protein	Q8A0F6	NADH-quinone oxidoreductase subunit C/D OS=Bacteroides thetaiotaomicron (strain ATCC 29148 / DSM 2079 / JCM 5827 / CCUG 10774 / NCTC 10582 / VPI-5482 / E50) OX=226186 GN=nuoC PE=3 SV=2	47	18	57	18	530	60.6	5.29	203.94	18	1
	Checked	Confidence	Sequence	Modifications	# Protein Groups	# Proteins	# PSMs	Master Protein Accessions	# Missed Cleavages	Theo. MH+ [Da]	Confidence (by Search Engine): Sequest HT	XCorr (by Search Engine): Sequest HT
	FALSE	High	MDEIMESLK	2xOxidation [M1; M5]	1	1	2	Q8A0F6	0	1127.5	High	2.89
	FALSE	High	AMGIEVSDR	1xOxidation [M2]	1	1	1	Q8A0F6	0	993.467	High	2.4
	FALSE	High	LDYLGAHQNR		1	1	2	Q8A0F6	0	1186.6	High	2.97
	FALSE	High	AMGIEVSDR		1	1	1	Q8A0F6	0	977.472	High	2.32
	FALSE	High	MDEIMESLK	1xOxidation [M1]	1	1	1	Q8A0F6	0	1111.5	High	2.72
	FALSE	High	IADFYER		1	1	1	Q8A0F6	0	913.441	High	2.11
	FALSE	High	VPEGSYYAAVEGSR		1	1	3	Q8A0F6	0	1484.7	High	4.03
	FALSE	High	VSLEGEIIR		1	1	1	Q8A0F6	0	1015.58	High	2.54
	FALSE	High	MDEIMESLK		1	1	1	Q8A0F6	0	1095.51	High	2.34
	FALSE	High	LFGEEEYVVNIGPQHPATHGVMR	1xOxidation [M22]	1	1	2	Q8A0F6	0	2596.26	High	6.16
	FALSE	High	LFGEEEYVVNIGPQHPATHGVMR		1	1	2	Q8A0F6	0	2580.27	High	4.63
	FALSE	High	GEFGVFLESQGDKMPYR	1xOxidation [M14]	1	1	3	Q8A0F6	1	1975.92	High	4.22
	FALSE	High	GLGVVYHLESTVTGER		1	1	3	Q8A0F6	0	1716.89	High	4.61
	FALSE	High	GIIHEYHDIFTGNIIAQSR		1	1	4	Q8A0F6	0	2184.12	High	5.34
	FALSE	High	LIMNYNTIGGVQADLHPNFVK	1xOxidation [M3]	1	1	1	Q8A0F6	0	2360.21	High	2.17
	FALSE	High	GEFGVFLESQGDK		1	1	2	Q8A0F6	0	1412.67	High	3.57
	FALSE	High	GEFGVFLESQGDKMPYR		1	1	1	Q8A0F6	1	1959.93	High	3.69
	FALSE	High	LIMNYNTIGGVQADLHPNFVK		1	1	2	Q8A0F6	0	2344.21	High	5.43
	FALSE	High	MQEIQFIVPAALHDEMLR	2xOxidation [M1; M16]	1	1	4	Q8A0F6	0	2173.08	High	4.44
	FALSE	High	MQEIQFIVPAALHDEMLR	1xOxidation [M]	1	1	2	Q8A0F6	0	2157.08	High	4.99
	FALSE	High	IIEQLIDNIPEGPYQEK		1	1	3	Q8A0F6	0	1999.04	High	4.57
	FALSE	High	EVFDYYGIVFVGHPDMR	1xOxidation [M16]	1	1	3	Q8A0F6	0	2059.96	High	3.9
	FALSE	High	QMDFLESLTGMDWGVADEKDAPEK	2xOxidation [M2; M11]	1	1	2	Q8A0F6	1	2744.21	High	5.32
	FALSE	High	EVFDYYGIVFVGHPDMR		1	1	1	Q8A0F6	0	2043.96	High	3.74
	FALSE	High	MQEIQFIVPAALHDEMLR	1xAcetyl [N-Term]; 1xOxidation [M16]	1	1	1	Q8A0F6	0	2199.09	High	3.24
	FALSE	High	QMDFLESLTGMDWGVADEKDAPEK	1xOxidation [M11]	1	1	2	Q8A0F6	1	2728.21	High	4.35
	FALSE	High	QMDFLESLTGMDWGVADEK	2xOxidation [M2; M11]	1	1	1	Q8A0F6	0	2203.95	High	3.75
	FALSE	High	QMDFLESLTGMDWGVADEKDAPEK	1xGln->pyro-Glu [N-Term]; 2xOxidation [M2; M11]	1	1	1	Q8A0F6	1	2727.18	High	4.36
	FALSE	High	IADLIAIGGTLDYVVPDIDR		1	1	4	Q8A0F6	0	2129.15	High	4.69
FALSE	Master Protein	Q8A463	Elongation factor Tu OS=Bacteroides thetaiotaomicron (strain ATCC 29148 / DSM 2079 / JCM 5827 / CCUG 10774 / NCTC 10582 / VPI-5482 / E50) OX=226186 GN=tuf PE=3 SV=1	56	19	52	19	394	43.6	5.31	193.52	19	1
	Checked	Confidence	Sequence	Modifications	# Protein Groups	# Proteins	# PSMs	Master Protein Accessions	# Missed Cleavages	Theo. MH+ [Da]	Confidence (by Search Engine): Sequest HT	XCorr (by Search Engine): Sequest HT
	FALSE	High	TKPHVNIGTIGHVDHGK		1	1	3	Q8A463	0	1809.97	High	4.45
	FALSE	High	EHILLAR		1	1	1	Q8A463	0	851.51	High	2.23
	FALSE	High	SFDSIDNAPEEK		1	1	3	Q8A463	0	1351.6	High	2.46
	FALSE	High	GITINTSHVEYETANR		1	1	4	Q8A463	0	1804.88	High	5.31
	FALSE	High	YRPQFYLR		1	1	2	Q8A463	0	1142.61	High	3.39
	FALSE	High	AEVYILK		1	1	1	Q8A463	0	835.492	High	2.11
	FALSE	High	FKAEVYILK		1	1	1	Q8A463	1	1110.66	High	3.08
	FALSE	High	SVVTGVEMFR	1xOxidation [M8]	1	1	2	Q8A463	0	1140.57	High	2.92
	FALSE	High	LVVFLNK		1	1	1	Q8A463	0	832.529	High	2.34
	FALSE	High	SVVTGVEMFR		1	1	2	Q8A463	0	1124.58	High	2.49
	FALSE	High	KLLDQGEAGDNVGLLLR		1	1	3	Q8A463	1	1811	High	4.77
	FALSE	High	IESGIIHVGDEVEILGLGEDKK		1	1	4	Q8A463	1	2350.25	High	6.44
	FALSE	High	TVGAGQITEIID		1	1	1	Q8A463	0	1216.64	High	2.81
	FALSE	High	LLDQGEAGDNVGLLLR		1	1	7	Q8A463	0	1682.91	High	5.36
	FALSE	High	TTLTAAITTVLAK		1	1	1	Q8A463	0	1303.78	High	2.97
	FALSE	High	IESGIIHVGDEVEILGLGEDK		1	1	3	Q8A463	0	2222.16	High	5.84
	FALSE	High	VMELMDAVDNWIPLPPR	2xOxidation [M2; M5]	1	1	1	Q8A463	0	2027.99	High	2.6
	FALSE	High	DVDKPFLMPVEDVFSITGR	1xOxidation [M8]	1	1	4	Q8A463	0	2181.09	High	4.84
	FALSE	High	VMELMDAVDNWIPLPPR	1xOxidation [M2]	1	1	1	Q8A463	0	2012	High	2.27
	FALSE	High	WEDKVMELMDAVDNWIPLPPR	2xOxidation [M6; M9]	1	1	1	Q8A463	1	2586.24	High	2.83
	FALSE	High	DVDKPFLMPVEDVFSITGR		1	1	2	Q8A463	0	2165.09	High	4.71
	FALSE	High	ELLSFYDFDGDNTPIIQGSALGALNGVEK		1	1	4	Q8A463	0	3083.52	High	7.33
FALSE	Master Protein	Q8A9U7	ATP synthase subunit alpha OS=Bacteroides thetaiotaomicron (strain ATCC 29148 / DSM 2079 / JCM 5827 / CCUG 10774 / NCTC 10582 / VPI-5482 / E50) OX=226186 GN=atpA PE=3 SV=1	50	23	58	23	527	57.7	5.21	190.99	23	1
	Checked	Confidence	Sequence	Modifications	# Protein Groups	# Proteins	# PSMs	Master Protein Accessions	# Missed Cleavages	Theo. MH+ [Da]	Confidence (by Search Engine): Sequest HT	XCorr (by Search Engine): Sequest HT
	FALSE	High	VGGNAQIK		1	1	1	Q8A9U7	0	786.447	High	2.05
	FALSE	High	TGVIDDNVTK		1	1	2	Q8A9U7	0	1061.55	High	2.9
	FALSE	High	AIEETAAMVAK	1xOxidation [M8]	1	1	2	Q8A9U7	0	1149.58	High	3.19
	FALSE	High	ELEAFSK		1	1	1	Q8A9U7	0	823.42	High	2.2
	FALSE	High	QPVNQPLQTGLK		1	1	1	Q8A9U7	0	1322.74	High	3.41
	FALSE	High	VSEVSDILRK		1	1	2	Q8A9U7	1	1145.65	High	2.55
	FALSE	High	ELIIGDR		1	1	2	Q8A9U7	0	815.462	High	2.31
	FALSE	High	HALVVYDDLSK		1	1	2	Q8A9U7	0	1259.66	High	4.3
	FALSE	High	AVDAMIPIGR	1xOxidation [M5]	1	1	1	Q8A9U7	0	1058.57	High	2.95
	FALSE	High	EMNDLPESLK		1	1	1	Q8A9U7	0	1175.56	High	2.4
	FALSE	High	VSEVSDILR		1	1	1	Q8A9U7	0	1017.56	High	2.78
	FALSE	High	FSSDMDPITAMTIDK	2xOxidation [M5; M11]	1	1	2	Q8A9U7	0	1703.75	High	4.56
	FALSE	High	EVSLILR		1	1	1	Q8A9U7	0	829.514	High	2.09
	FALSE	High	AVDAMIPIGR		1	1	1	Q8A9U7	0	1042.57	High	2.31
	FALSE	High	QPVNQPLQTGLK	1xGln->pyro-Glu [N-Term]	1	1	1	Q8A9U7	0	1305.72	High	3.16
	FALSE	High	VIDPLGEPLDGK		1	1	2	Q8A9U7	0	1252.68	High	2.85
	FALSE	High	FSSDMDPITAMTIDK	1xOxidation [M]	1	1	2	Q8A9U7	0	1687.76	High	3.5
	FALSE	High	EAYPGDIFYLHSR		1	1	3	Q8A9U7	0	1567.75	High	3.55
	FALSE	High	GSTVASIVNTLR		1	1	2	Q8A9U7	0	1217.68	High	3.24
	FALSE	High	TSIAIDTIINQR		1	1	4	Q8A9U7	0	1344.75	High	3.96
	FALSE	High	GLIGGELYEMPLER	1xOxidation [M10]	1	1	2	Q8A9U7	0	1592.8	High	3.53
	FALSE	High	NAEANELLEFDNGIK		1	1	4	Q8A9U7	0	1676.81	High	4.24
	FALSE	High	FSSDMDPITAMTIDK		1	1	2	Q8A9U7	0	1671.76	High	3
	FALSE	High	GLIGGELYEMPLER		1	1	1	Q8A9U7	0	1576.8	High	3.17
	FALSE	High	AIVMNLEEDNVGAVLLGPTDR	1xOxidation [M4]	1	1	4	Q8A9U7	0	2242.14	High	4.33
	FALSE	High	KQLEGINTNVQLDEIGTVLQVSDGVVR		1	1	1	Q8A9U7	1	2924.57	High	6.74
	FALSE	High	SFIESLQLNHQEDVLDVLR		1	1	4	Q8A9U7	0	2255.17	High	4.81
	FALSE	High	AIVMNLEEDNVGAVLLGPTDR		1	1	2	Q8A9U7	0	2226.14	High	3.39
	FALSE	High	QLEGINTNVQLDEIGTVLQVSDGVVR		1	1	2	Q8A9U7	0	2796.47	High	4.77
	FALSE	High	QLEGINTNVQLDEIGTVLQVSDGVVR	1xGln->pyro-Glu [N-Term]	1	1	2	Q8A9U7	0	2779.45	High	4.09
FALSE	Master Protein	Q5LEV6	Conserved hypothetical exported protein OS=Bacteroides fragilis (strain ATCC 25285 / DSM 2151 / CCUG 4856 / JCM 11019 / LMG 10263 / NCTC 9343 / Onslow / VPI 2553 / EN-2) OX=272559 GN=BF9343_1563 PE=4 SV=1	57	20	57	19	556	62	6.98	190.38	20	1
	Checked	Confidence	Sequence	Modifications	# Protein Groups	# Proteins	# PSMs	Master Protein Accessions	# Missed Cleavages	Theo. MH+ [Da]	Confidence (by Search Engine): Sequest HT	XCorr (by Search Engine): Sequest HT
	FALSE	High	YEENNATTVLTPETTK		2	2	1	Q5LEV6	0	1810.87	High	3.17
	FALSE	High	YTYYSEAYTGANAPQNYNLR		1	2	2	Q5LEV6	0	2359.06	High	3.58
	FALSE	High	ALSNYTLGIGYR		1	2	1	Q5LEV6	0	1327.7	High	2.79
	FALSE	High	GSVFYADLAYK		1	2	2	Q5LEV6	0	1233.62	High	2.79
	FALSE	High	AGYNYTSAIFHGDAFK		1	2	1	Q5LEV6	0	1761.82	High	3.07
	FALSE	High	SNDFMTSFGFSSYGTESK	1xOxidation [M5]	1	2	4	Q5LEV6	0	2007.83	High	4.82
	FALSE	High	VESDVLNVETGKIDQWSVDTR		1	2	2	Q5LEV6	1	2390.18	High	5.21
	FALSE	High	IGLAIHTPTFYNLDYK		1	2	1	Q5LEV6	0	1865.98	High	3.09
	FALSE	High	SQVLFTLGLR		1	2	1	Q5LEV6	0	1133.67	High	2.21
	FALSE	High	SDKIQGSFDNLGFVFASK		1	2	2	Q5LEV6	1	1959.98	High	3.79
	FALSE	High	FSTYNEDFYPFVNK		1	1	1	Q5LEV6	0	1770.8	High	2.77
	FALSE	High	DLPYYSIQTDTDWANTK		1	2	2	Q5LEV6	0	2030.93	High	3.97
	FALSE	High	FVGMGGAMGALGGDISTIGTNPAGIGIYR	2xOxidation [M4; M8]	1	2	6	Q5LEV6	0	2785.36	High	5.91
	FALSE	High	FSTYNEDFYPFVNKYEENNATTVLTPETTK		1	1	2	Q5LEV6	1	3562.65	High	3.42
	FALSE	High	FVGMGGAMGALGGDISTIGTNPAGIGIYR	1xOxidation [M]	1	2	8	Q5LEV6	0	2769.37	High	7.32
	FALSE	High	SNDFMTSFGFSSYGTESK		1	2	1	Q5LEV6	0	1991.83	High	3.92
	FALSE	High	IQGSFDNLGFVFASK		1	2	2	Q5LEV6	0	1629.83	High	3.3
	FALSE	High	GGIDQYDFNVAFNFNDR		1	2	4	Q5LEV6	0	1991.89	High	4.23
	FALSE	High	SQVLFTLGLRF		1	2	1	Q5LEV6	1	1280.74	High	2.59
	FALSE	High	FYLGLTLGAYAVDYSK		1	2	5	Q5LEV6	0	1780.92	High	3.66
	FALSE	High	FVGMGGAMGALGGDISTIGTNPAGIGIYR		1	2	2	Q5LEV6	0	2753.37	High	5.53
	FALSE	High	LQTPWTYNVSLGYTIGTSLALGAEYEYQDYSTMK	1xOxidation [M33]	1	2	3	Q5LEV6	0	3879.83	High	4.5
	FALSE	High	LQTPWTYNVSLGYTIGTSLALGAEYEYQDYSTMK		1	2	1	Q5LEV6	0	3863.84	High	2.73
	FALSE	High	WGDYPYDDPEIGWLSILGYDGWLISDITTDK		1	2	2	Q5LEV6	0	3603.68	High	3.86
FALSE	Master Protein	Q8A2G8	Outer membrane protein oprM, multidrug resistance protein OS=Bacteroides thetaiotaomicron (strain ATCC 29148 / DSM 2079 / JCM 5827 / CCUG 10774 / NCTC 10582 / VPI-5482 / E50) OX=226186 GN=BT_3337 PE=3 SV=1	67	19	49	19	461	50	6.62	186.05	19	1
	Checked	Confidence	Sequence	Modifications	# Protein Groups	# Proteins	# PSMs	Master Protein Accessions	# Missed Cleavages	Theo. MH+ [Da]	Confidence (by Search Engine): Sequest HT	XCorr (by Search Engine): Sequest HT
	FALSE	High	AAEASLMSAR	1xOxidation [M7]	1	1	1	Q8A2G8	0	1022.49	High	2.42
	FALSE	High	STYTSAALAQSK		1	1	2	Q8A2G8	0	1227.62	High	3.27
	FALSE	High	NAETVQALSER		1	1	2	Q8A2G8	0	1217.61	High	3.34
	FALSE	High	SYDRPEDITASGLYR		1	1	1	Q8A2G8	0	1742.83	High	3.63
	FALSE	High	QLEITQATAEVLKR		1	1	2	Q8A2G8	1	1599.91	High	4.53
	FALSE	High	ETENALSTFLGEAPHAIKR		1	1	1	Q8A2G8	1	2084.08	High	2.59
	FALSE	High	QNTDLLSAALNVK		1	1	1	Q8A2G8	0	1386.76	High	4.38
	FALSE	High	ETENALSTFLGEAPHAIK		1	1	2	Q8A2G8	0	1927.98	High	4.17
	FALSE	High	MQAVVSLYQALGGGRED	1xOxidation [M1]	1	1	3	Q8A2G8	1	1809.88	High	4.1
	FALSE	High	QLEITQATAEVLKR	1xGln->pyro-Glu [N-Term]	1	1	1	Q8A2G8	1	1582.88	High	2.85
	FALSE	High	LAYAPSIGLSPQGTISSFDK		1	1	3	Q8A2G8	0	2052.06	High	5.66
	FALSE	High	MQAVVSLYQALGGGRED		1	1	1	Q8A2G8	1	1793.89	High	3.29
	FALSE	High	AAYAQVVASIPDIEQSIR		1	1	3	Q8A2G8	0	1931.02	High	4.68
	FALSE	High	AAFYPQITLSGSAGWTNSAGSAIINPGK		1	1	2	Q8A2G8	0	2779.4	High	4.41
	FALSE	High	QLEITQATAEVLK	1xGln->pyro-Glu [N-Term]	1	1	2	Q8A2G8	0	1426.78	High	3.12
	FALSE	High	LLASAIGSLTQPLFYR		1	1	4	Q8A2G8	0	1749.99	High	4.7
	FALSE	High	QNTDLLSAALNVK	1xGln->pyro-Glu [N-Term]	1	1	4	Q8A2G8	0	1369.73	High	2.84
	FALSE	High	EVFTDPQLQSLIEQGLK		1	1	4	Q8A2G8	0	1945.03	High	4.95
	FALSE	High	GVLEAQALPEELSAGIPLQLLSNRPDVK		1	1	3	Q8A2G8	0	2957.63	High	6.19
	FALSE	High	LSFQQTLYNAGSEVSNALSLYQNTSK		1	1	2	Q8A2G8	0	2863.41	High	5.48
	FALSE	High	QAVQTQVIANIANMYYTLLMLDR	2xOxidation [M14; M20]	1	1	2	Q8A2G8	0	2701.37	High	3.3
	FALSE	High	TYSLPVTASWQVDLFGQLLNSK		1	1	2	Q8A2G8	0	2467.29	High	4.48
	FALSE	High	QAVQTQVIANIANMYYTLLMLDR	1xOxidation [M14]	1	1	1	Q8A2G8	0	2685.37	High	2.89
FALSE	Master Protein	Q89ZP9	DUF4836 family protein OS=Bacteroides thetaiotaomicron (strain ATCC 29148 / DSM 2079 / JCM 5827 / CCUG 10774 / NCTC 10582 / VPI-5482 / E50) OX=226186 GN=BT_4327 PE=4 SV=1	57	21	53	21	515	55.8	6.44	183.3	21	1
	Checked	Confidence	Sequence	Modifications	# Protein Groups	# Proteins	# PSMs	Master Protein Accessions	# Missed Cleavages	Theo. MH+ [Da]	Confidence (by Search Engine): Sequest HT	XCorr (by Search Engine): Sequest HT
	FALSE	High	QTADNSIAK		1	1	1	Q89ZP9	0	947.479	High	2.57
	FALSE	High	SIKDAPYAADMK	1xOxidation [M11]	1	1	1	Q89ZP9	1	1325.64	High	3.11
	FALSE	High	TENYTENDAVK		1	1	2	Q89ZP9	0	1283.58	High	3.35
	FALSE	High	QMYATNDELLYK		1	1	2	Q89ZP9	0	1488.7	High	2.39
	FALSE	High	MLVGFGGK	1xOxidation [M1]	1	1	1	Q89ZP9	0	824.433	High	2
	FALSE	High	SGMNAATFQQLEK	1xOxidation [M3]	1	1	2	Q89ZP9	0	1440.68	High	4.33
	FALSE	High	VSNEDDLHASLDVMAK	1xOxidation [M14]	1	1	2	Q89ZP9	0	1759.82	High	3.55
	FALSE	High	KGEDIMELGKDEYVYK	1xOxidation [M6]	1	1	5	Q89ZP9	2	1932.93	High	5.09
	FALSE	High	DKQMYATNDELLYK	1xOxidation [M4]	1	1	1	Q89ZP9	1	1747.82	High	2.82
	FALSE	High	QMYATNDELLYK	1xOxidation [M2]	1	1	2	Q89ZP9	0	1504.7	High	3.01
	FALSE	High	GEDIMELGKDEYVYK	1xOxidation [M5]	1	1	1	Q89ZP9	1	1804.83	High	3.06
	FALSE	High	KGEDIMELGKDEYVYK		1	1	2	Q89ZP9	2	1916.93	High	4.77
	FALSE	High	NGNALEALYK		1	1	1	Q89ZP9	0	1092.57	High	2.63
	FALSE	High	SGMNAATFQQLEK		1	1	2	Q89ZP9	0	1424.68	High	4.16
	FALSE	High	QKSDINFFASMSAIPSTYR	1xOxidation [M11]	1	1	1	Q89ZP9	1	2179.05	High	3.78
	FALSE	High	QMYATNDELLYK	1xGln->pyro-Glu [N-Term]; 1xOxidation [M2]	1	1	2	Q89ZP9	0	1487.67	High	3.64
	FALSE	High	GDGLYNLLSENK		1	1	2	Q89ZP9	0	1322.66	High	3.69
	FALSE	High	SDINFFASMSAIPSTYR	1xOxidation [M9]	1	1	2	Q89ZP9	0	1922.9	High	3.96
	FALSE	High	YFPASTLMFINMGVK	2xOxidation [M8; M12]	1	1	3	Q89ZP9	0	1750.85	High	2.8
	FALSE	High	GMNIFFGIK		1	1	2	Q89ZP9	0	1026.54	High	2.28
	FALSE	High	QTEYTNVIPADATAVASIDLK		1	1	3	Q89ZP9	0	2220.14	High	3.85
	FALSE	High	SQISMGLPSEIKPEDITILGGLNFEK	1xOxidation [M5]	1	1	2	Q89ZP9	0	2832.47	High	5.17
	FALSE	High	SQISMGLPSEIKPEDITILGGLNFEK		1	1	2	Q89ZP9	0	2816.48	High	3.92
	FALSE	High	YFPASTLMFINMGVK		1	1	1	Q89ZP9	0	1718.86	High	2.6
	FALSE	High	QTEYTNVIPADATAVASIDLK	1xGln->pyro-Glu [N-Term]	1	1	1	Q89ZP9	0	2203.11	High	3.31
	FALSE	High	VINNPGASGLDPEAPIYIFSSPQISGGAFVAK		1	1	2	Q89ZP9	0	3216.66	High	8.09
	FALSE	High	TVFMAINAEAILDLPVVK	1xOxidation [M4]	1	1	3	Q89ZP9	0	1960.08	High	4.2
	FALSE	High	ELFSSFNGDISAGLINVTMNSAPTFLAYADVK	1xOxidation [M19]	1	1	2	Q89ZP9	0	3408.67	High	3.08
FALSE	Master Protein	Q8A6G7	Propionyl-CoA carboxylase beta chain OS=Bacteroides thetaiotaomicron (strain ATCC 29148 / DSM 2079 / JCM 5827 / CCUG 10774 / NCTC 10582 / VPI-5482 / E50) OX=226186 GN=BT_1917 PE=4 SV=1	52	22	56	21	511	56.3	5.82	180.07	22	1
	Checked	Confidence	Sequence	Modifications	# Protein Groups	# Proteins	# PSMs	Master Protein Accessions	# Missed Cleavages	Theo. MH+ [Da]	Confidence (by Search Engine): Sequest HT	XCorr (by Search Engine): Sequest HT
	FALSE	High	GKELEAYKEK		1	1	3	Q8A6G7	2	1194.64	High	2.54
	FALSE	High	TVIHEEVSKEELGGAMTHSSK	1xOxidation [M16]	1	1	5	Q8A6G7	1	2285.11	High	5.13
	FALSE	High	IASLGGGVEK		1	1	1	Q8A6G7	0	930.525	High	3.25
	FALSE	High	KAYGGAYIVMNSK	1xOxidation [M10]	1	1	4	Q8A6G7	1	1417.71	High	3.53
	FALSE	High	AYAMFQER	1xOxidation [M4]	1	1	1	Q8A6G7	0	1031.46	High	2.12
	FALSE	High	TVIHEEVSKEELGGAMTHSSK		1	1	2	Q8A6G7	1	2269.11	High	3.49
	FALSE	High	SHMFVTGPDVVK	1xOxidation [M3]	1	1	3	Q8A6G7	0	1332.66	High	3.54
	FALSE	High	KAYGGAYIVMNSK		1	1	1	Q8A6G7	1	1401.72	High	2.84
	FALSE	High	RLIQALEMTENK	1xOxidation [M8]	1	1	1	Q8A6G7	1	1461.77	High	2.68
	FALSE	High	AYGGAYIVMNSK	1xOxidation [M9]	1	1	1	Q8A6G7	0	1289.62	High	2.99
	FALSE	High	ERIEMLLDK	1xOxidation [M5]	1	1	2	Q8A6G7	1	1162.61	High	3.17
	FALSE	High	LIQALEMTENK	1xOxidation [M7]	1	1	1	Q8A6G7	0	1305.67	High	3.73
	FALSE	High	SHMFVTGPDVVK		1	1	2	Q8A6G7	0	1316.67	High	2.41
	FALSE	High	GTFVELDK		1	1	1	Q8A6G7	0	908.472	High	2.04
	FALSE	High	AYGGAYIVMNSK		1	1	1	Q8A6G7	0	1273.62	High	2.36
	FALSE	High	NGAPIIALNDSGGAR		1	1	2	Q8A6G7	0	1425.74	High	3.46
	FALSE	High	GTFVELDKLMVHR	1xOxidation [M10]	1	1	1	Q8A6G7	1	1560.82	High	3.04
	FALSE	High	NIIIGFAR		2	2	1	Q8A6G7; Q8A739	0	903.541	High	2.24
	FALSE	High	ELLSFLPQNNMDETKK	1xOxidation [M11]	1	1	2	Q8A6G7	1	1922.95	High	2.73
	FALSE	High	IVYAFAEATVPK		1	1	2	Q8A6G7	0	1308.72	High	3.53
	FALSE	High	ELLSFLPQNNMDETK	1xOxidation [M11]	1	1	1	Q8A6G7	0	1794.86	High	2.68
	FALSE	High	EDAVLDTIVPADPNVPYDMK	1xOxidation [M19]	1	1	2	Q8A6G7	0	2218.06	High	2.89
	FALSE	High	ELLSFLPQNNMDETK		1	1	1	Q8A6G7	0	1778.86	High	2.27
	FALSE	High	VVDNGYFFEVMTNFAK	1xOxidation [M11]	1	1	3	Q8A6G7	0	1896.88	High	3.32
	FALSE	High	SVGIVANQPAYLAGVLDIDASDK		1	1	4	Q8A6G7	0	2316.21	High	7.08
	FALSE	High	VVDNGYFFEVMTNFAK		1	1	1	Q8A6G7	0	1880.89	High	3.63
	FALSE	High	FATPYQAAELGFIDEIIYPR		1	1	3	Q8A6G7	0	2314.18	High	2.98
	FALSE	High	QTGADVNFAYPSAEIAVMGAEGAVNILFR	1xOxidation [M18]	1	1	2	Q8A6G7	0	3027.49	High	4.6
	FALSE	High	QTGADVNFAYPSAEIAVMGAEGAVNILFR		1	1	2	Q8A6G7	0	3011.49	High	3.44
FALSE	Master Protein	Q8A1P8	Glycine--tRNA ligase OS=Bacteroides thetaiotaomicron (strain ATCC 29148 / DSM 2079 / JCM 5827 / CCUG 10774 / NCTC 10582 / VPI-5482 / E50) OX=226186 GN=glyQS PE=3 SV=1	46	19	49	19	513	59.2	6.81	176.5	19	1
	Checked	Confidence	Sequence	Modifications	# Protein Groups	# Proteins	# PSMs	Master Protein Accessions	# Missed Cleavages	Theo. MH+ [Da]	Confidence (by Search Engine): Sequest HT	XCorr (by Search Engine): Sequest HT
	FALSE	High	TNFDLSQHEK		1	1	3	Q8A1P8	0	1218.57	High	2.84
	FALSE	High	ASGHVDAFNDPLIDNKDSK		1	1	4	Q8A1P8	1	2042.98	High	4.83
	FALSE	High	LPAALAPVK		1	1	1	Q8A1P8	0	879.566	High	2.48
	FALSE	High	KFGESFDEAQFR		1	1	4	Q8A1P8	1	1460.68	High	4.66
	FALSE	High	LAVMPLIK	1xOxidation [M4]	1	1	1	Q8A1P8	0	900.559	High	2.01
	FALSE	High	ALGFGDASYR		1	1	2	Q8A1P8	0	1056.51	High	2.76
	FALSE	High	MKVPFGIAQIGK	1xOxidation [M1]	1	1	2	Q8A1P8	1	1304.74	High	2.73
	FALSE	High	ASGHVDAFNDPLIDNK		1	1	3	Q8A1P8	0	1712.82	High	4.49
	FALSE	High	ADVLIEDQLAK		1	1	1	Q8A1P8	0	1214.66	High	3.32
	FALSE	High	YRADVLIEDQLAK		1	1	3	Q8A1P8	1	1533.83	High	4.37
	FALSE	High	QFNLMFSTEMGSTSDGAMK	3xOxidation [M5; M10; M18]	1	1	3	Q8A1P8	0	2129.88	High	3.72
	FALSE	High	VPFGIAQIGK		1	1	1	Q8A1P8	0	1029.61	High	2.57
	FALSE	High	FGESFDEAQFR		1	1	1	Q8A1P8	0	1332.59	High	3.43
	FALSE	High	LAVMPLIK		1	1	1	Q8A1P8	0	884.564	High	2.87
	FALSE	High	VAISELNNIIADR		1	1	2	Q8A1P8	0	1427.79	High	3.53
	FALSE	High	IYLRPETAQGIFVNYLNVQK		1	1	2	Q8A1P8	0	2366.29	High	5.29
	FALSE	High	QFNLMFSTEMGSTSDGAMK	1xGln->pyro-Glu [N-Term]; 3xOxidation [M5; M10; M18]	1	1	2	Q8A1P8	0	2112.86	High	2.94
	FALSE	High	LAHYANAATDIEFLMPFGFK	1xOxidation [M15]	1	1	2	Q8A1P8	0	2272.11	High	5.38
	FALSE	High	EFEQMEMQFFVKPGTELDWFK	2xOxidation [M5; M7]	1	1	1	Q8A1P8	0	2698.22	High	2.78
	FALSE	High	YFDPELNESYTPYVIETSIGVDR		1	1	4	Q8A1P8	0	2707.28	High	6.12
	FALSE	High	LAHYANAATDIEFLMPFGFK		1	1	2	Q8A1P8	0	2256.12	High	4.93
	FALSE	High	EYGFVFPSSDIYDGLGAVYDYGQMGVELK	1xOxidation [M24]	1	1	3	Q8A1P8	0	3235.48	High	5.32
	FALSE	High	EYGFVFPSSDIYDGLGAVYDYGQMGVELK		1	1	1	Q8A1P8	0	3219.49	High	2.92
FALSE	Master Protein	Q8A988	Proline--tRNA ligase OS=Bacteroides thetaiotaomicron (strain ATCC 29148 / DSM 2079 / JCM 5827 / CCUG 10774 / NCTC 10582 / VPI-5482 / E50) OX=226186 GN=proS PE=3 SV=1	54	26	55	26	497	56.8	5.73	170.37	26	1
	Checked	Confidence	Sequence	Modifications	# Protein Groups	# Proteins	# PSMs	Master Protein Accessions	# Missed Cleavages	Theo. MH+ [Da]	Confidence (by Search Engine): Sequest HT	XCorr (by Search Engine): Sequest HT
	FALSE	High	YDNADNKRPGFK		1	1	1	Q8A988	1	1424.69	High	2.5
	FALSE	High	DLENNTMEVMR	2xOxidation [M7; M10]	1	1	2	Q8A988	0	1383.59	High	3.32
	FALSE	High	EAEHVEGFAK		1	1	2	Q8A988	0	1116.53	High	3.9
	FALSE	High	EEAEEEAIR		1	1	2	Q8A988	0	1075.49	High	3.12
	FALSE	High	ADLAEQSAVR		1	1	2	Q8A988	0	1059.54	High	3.42
	FALSE	High	LKNAEDGSGVVVDPAAK		1	1	2	Q8A988	1	1669.88	High	3.89
	FALSE	High	YMAVPVVK	1xOxidation [M2]	1	1	1	Q8A988	0	922.507	High	2.14
	FALSE	High	QLDDMFK	1xOxidation [M5]	1	1	1	Q8A988	0	912.413	High	2.14
	FALSE	High	NAEDGSGVVVDPAAK		1	1	2	Q8A988	0	1428.7	High	2.96
	FALSE	High	TAEFLWQEGHTAHATR		1	1	3	Q8A988	0	1854.89	High	4.04
	FALSE	High	DLENNTMEVMR	1xOxidation [M10]	1	1	1	Q8A988	0	1367.59	High	2.98
	FALSE	High	ITTVDTYEEFKEK		1	1	3	Q8A988	1	1602.79	High	3.8
	FALSE	High	NWIQSYR		1	1	1	Q8A988	0	966.479	High	2.04
	FALSE	High	ALQSGTSHFLGQNFAK		1	1	3	Q8A988	0	1705.87	High	5.92
	FALSE	High	TAEFLWQEGHTAHATREEAEEEAIR		1	1	1	Q8A988	1	2911.36	High	3.84
	FALSE	High	ITTVDTYEEFK		1	1	1	Q8A988	0	1345.65	High	2.49
	FALSE	High	LLEEIQANIYKK		1	1	1	Q8A988	1	1461.83	High	2.67
	FALSE	High	AFDVQFVNK		1	1	2	Q8A988	0	1067.55	High	2.28
	FALSE	High	MLNVYGEFAEK	1xOxidation [M1]	1	1	2	Q8A988	0	1316.62	High	3.08
	FALSE	High	FAGALDTYTIEAMMQDGK	2xOxidation [M13; M14]	1	1	3	Q8A988	0	1993.89	High	4.83
	FALSE	High	LLEEIQANIYK		1	1	1	Q8A988	0	1333.74	High	3.87
	FALSE	High	RSENYSQWYNDLVVK		1	1	1	Q8A988	1	1900.92	High	3.82
	FALSE	High	IEEGGFILAHWDGTTETEEK		1	1	2	Q8A988	0	2262.06	High	4.62
	FALSE	High	ETGHVNAYFPLLIPK		1	1	3	Q8A988	0	1698.92	High	3.9
	FALSE	High	FAGALDTYTIEAMMQDGK	1xOxidation [M]	1	1	8	Q8A988	0	1977.89	High	2.78
	FALSE	High	MEYVWATSWGVSTR	1xOxidation [M1]	1	1	1	Q8A988	0	1688.77	High	2.61
	FALSE	High	SENYSQWYNDLVVK		1	1	1	Q8A988	0	1744.82	High	3.34
	FALSE	High	LEEELIIRPTSETIIWNTYK		1	1	1	Q8A988	0	2448.3	High	3.68
	FALSE	High	FAGALDTYTIEAMMQDGK		1	1	1	Q8A988	0	1961.9	High	2.91
FALSE	Master Protein	Q8A3V4	histidine kinase OS=Bacteroides thetaiotaomicron (strain ATCC 29148 / DSM 2079 / JCM 5827 / CCUG 10774 / NCTC 10582 / VPI-5482 / E50) OX=226186 GN=BT_2850 PE=4 SV=1	41	23	49	23	517	58.9	8.54	165.4	23	1
	Checked	Confidence	Sequence	Modifications	# Protein Groups	# Proteins	# PSMs	Master Protein Accessions	# Missed Cleavages	Theo. MH+ [Da]	Confidence (by Search Engine): Sequest HT	XCorr (by Search Engine): Sequest HT
	FALSE	High	KANNAPLMER	1xOxidation [M8]	1	1	1	Q8A3V4	1	1159.59	High	2.47
	FALSE	High	MNGSLTLDTSYTK	1xOxidation [M1]	1	1	2	Q8A3V4	0	1446.68	High	3.79
	FALSE	High	ELSAQAPR		1	1	1	Q8A3V4	0	871.463	High	2.56
	FALSE	High	KSVVIANEHNELK		1	1	1	Q8A3V4	1	1480.81	High	3.03
	FALSE	High	SVVIANEHNELK		1	1	2	Q8A3V4	0	1352.72	High	3.2
	FALSE	High	EQALSSLK		1	1	1	Q8A3V4	0	875.483	High	2.47
	FALSE	High	NAAFYTEQGR		1	1	2	Q8A3V4	0	1156.54	High	2.84
	FALSE	High	AKEFMKPDVTPSVNAPK	1xOxidation [M5]	1	1	3	Q8A3V4	1	1874.97	High	2.91
	FALSE	High	KYDESLQTIQDK		1	1	3	Q8A3V4	1	1467.73	High	3.44
	FALSE	High	YAEQMQAQVAALK	1xOxidation [M5]	1	1	1	Q8A3V4	0	1466.73	High	4.75
	FALSE	High	EFMKPDVTPSVNAPK	1xOxidation [M3]	1	1	1	Q8A3V4	0	1675.84	High	2.78
	FALSE	High	ATELKEQALSSLK		1	1	1	Q8A3V4	1	1417.79	High	2.69
	FALSE	High	KYDESLQTIQDKDSTLSAK		1	1	2	Q8A3V4	2	2170.09	High	5.46
	FALSE	High	YDESLQTIQDK		1	1	1	Q8A3V4	0	1339.64	High	2.61
	FALSE	High	AYEAFAVR		1	1	1	Q8A3V4	0	926.473	High	2.15
	FALSE	High	LEEIASLAK		1	1	1	Q8A3V4	0	973.556	High	2.28
	FALSE	High	YDESLQTIQDKDSTLSAK		1	1	2	Q8A3V4	1	2041.99	High	3.61
	FALSE	High	NISSQMEPTLNTLGTSAK	1xOxidation [M6]	1	1	4	Q8A3V4	0	1907.94	High	4.02
	FALSE	High	MNGSLTLDTSYTK		1	1	1	Q8A3V4	0	1430.68	High	2.64
	FALSE	High	YAEQMQAQVAALK		1	1	1	Q8A3V4	0	1450.74	High	3.75
	FALSE	High	ALTAQDELNVLKR		1	1	4	Q8A3V4	1	1470.83	High	4.5
	FALSE	High	NMEQLIWTGEQK	1xOxidation [M2]	1	1	2	Q8A3V4	0	1492.71	High	4.24
	FALSE	High	NISSQMEPTLNTLGTSAK		1	1	2	Q8A3V4	0	1891.94	High	3.52
	FALSE	High	ALTAQDELNVLK		1	1	2	Q8A3V4	0	1314.73	High	3.47
	FALSE	High	GAHTHQFIITDTGTGIPAEQQENLFKPFTQVK		1	1	3	Q8A3V4	0	3553.81	High	6.65
	FALSE	High	NQLDKLEEIASLAK		1	1	4	Q8A3V4	1	1571.86	High	4.93
FALSE	Master Protein	Q89ZN2	30S ribosomal protein S1 OS=Bacteroides thetaiotaomicron (strain ATCC 29148 / DSM 2079 / JCM 5827 / CCUG 10774 / NCTC 10582 / VPI-5482 / E50) OX=226186 GN=BT_4345 PE=4 SV=1	44	26	51	26	599	67	5.3	164.99	26	1
	Checked	Confidence	Sequence	Modifications	# Protein Groups	# Proteins	# PSMs	Master Protein Accessions	# Missed Cleavages	Theo. MH+ [Da]	Confidence (by Search Engine): Sequest HT	XCorr (by Search Engine): Sequest HT
	FALSE	High	EDGSQAQLDEK		1	1	2	Q89ZN2	0	1219.54	High	2.84
	FALSE	High	GQLVLSHR		1	1	1	Q89ZN2	0	909.526	High	2.4
	FALSE	High	EVVDGTVIAMNK	1xOxidation [M10]	1	1	2	Q89ZN2	0	1291.66	High	2.85
	FALSE	High	ALIEAELEQQKK		1	1	1	Q89ZN2	1	1399.78	High	3.21
	FALSE	High	EVVVNIGYK		1	1	1	Q89ZN2	0	1020.57	High	2.69
	FALSE	High	EDGSQAQLDEKLEFK		1	1	3	Q89ZN2	1	1736.83	High	4.36
	FALSE	High	VNAALENEEIIK		1	1	3	Q89ZN2	0	1342.72	High	3.32
	FALSE	High	ALIEAELEQQK		1	1	2	Q89ZN2	0	1271.68	High	3.08
	FALSE	High	VGDTVEVYIENQEDKK		1	1	1	Q89ZN2	1	1865.91	High	4.87
	FALSE	High	DYDVFVGK		1	1	1	Q89ZN2	0	942.457	High	2.01
	FALSE	High	QDPWETIEEK		1	1	1	Q89ZN2	0	1274.59	High	2.59
	FALSE	High	LNVVILDFDDEKKR		1	1	5	Q89ZN2	2	1703.93	High	3.31
	FALSE	High	VGDTVEVYIENQEDK		1	1	2	Q89ZN2	0	1737.82	High	3.16
	FALSE	High	QDPWETIEEKYPVGSK		1	1	1	Q89ZN2	1	1905.92	High	3.8
	FALSE	High	QLKQDPWETIEEK	1xGln->pyro-Glu [N-Term]	1	1	1	Q89ZN2	1	1626.8	High	2.07
	FALSE	High	QLTPHPWDALDTDLK		1	1	3	Q89ZN2	0	1749.88	High	3.76
	FALSE	High	SDGIIPLNEFR		1	1	1	Q89ZN2	0	1260.66	High	2.91
	FALSE	High	GAVVALPYGVEGFATPK		1	1	3	Q89ZN2	0	1675.91	High	3.87
	FALSE	High	VGDEVEAVVLTLDREER		1	1	2	Q89ZN2	1	1928.99	High	4.6
	FALSE	High	HPSEFTQIGADIEVQVLEIDKENRR		1	1	1	Q89ZN2	2	2923.49	High	3.54
	FALSE	High	LNVVILDFDDEK		1	1	3	Q89ZN2	0	1419.74	High	3.19
	FALSE	High	QLTPHPWDALDTDLK	1xGln->pyro-Glu [N-Term]	1	1	1	Q89ZN2	0	1732.85	High	3.27
	FALSE	High	VGDEVEAVVLTLDR		1	1	2	Q89ZN2	0	1514.81	High	3.76
	FALSE	High	HPSEFTQIGADIEVQVLEIDKENR		1	1	2	Q89ZN2	1	2767.39	High	4.11
	FALSE	High	EDAPMIQNQAASTTLGDIDALAALK	1xOxidation [M5]	1	1	1	Q89ZN2	0	2573.28	High	3.56
	FALSE	High	EDAPMIQNQAASTTLGDIDALAALKEQLEGK	1xOxidation [M5]	1	1	2	Q89ZN2	1	3257.62	High	5.43
	FALSE	High	GGMIVDVFGIEAFLPGSQIDVKPIR	1xOxidation [M3]	1	1	2	Q89ZN2	0	2674.43	High	5.61
	FALSE	High	GGMIVDVFGIEAFLPGSQIDVKPIR		1	1	1	Q89ZN2	0	2658.43	High	3.18
FALSE	Master Protein	Q8A0Z9	Pseudouridine synthase OS=Bacteroides thetaiotaomicron (strain ATCC 29148 / DSM 2079 / JCM 5827 / CCUG 10774 / NCTC 10582 / VPI-5482 / E50) OX=226186 GN=BT_3872 PE=3 SV=1	44	22	47	22	496	57.2	9.51	154.95	22	1
	Checked	Confidence	Sequence	Modifications	# Protein Groups	# Proteins	# PSMs	Master Protein Accessions	# Missed Cleavages	Theo. MH+ [Da]	Confidence (by Search Engine): Sequest HT	XCorr (by Search Engine): Sequest HT
	FALSE	High	FLANAGVCSR		1	1	1	Q8A0Z9	0	1037.52	High	2.05
	FALSE	High	ENSYNEENTGAGR		1	1	1	Q8A0Z9	0	1440.6	High	3.42
	FALSE	High	TSDYDPNAK		1	1	2	Q8A0Z9	0	1010.44	High	2.74
	FALSE	High	ENSYNEENTGAGRDGNK		1	1	1	Q8A0Z9	1	1854.78	High	2.84
	FALSE	High	DTVTTSDDPQER		1	1	2	Q8A0Z9	0	1363.6	High	2.54
	FALSE	High	KDQVGIEIHSGK		1	1	2	Q8A0Z9	1	1310.71	High	3.66
	FALSE	High	FNSGEGGGYR		1	1	2	Q8A0Z9	0	1043.45	High	3.03
	FALSE	High	RTVMDLVK	1xOxidation [M4]	1	1	1	Q8A0Z9	1	977.545	High	2.37
	FALSE	High	KVYVLLNKPK		1	1	3	Q8A0Z9	1	1201.77	High	2.76
	FALSE	High	DQVGIEIHSGK		1	1	1	Q8A0Z9	0	1182.61	High	3.8
	FALSE	High	FHDEPVSIER		1	1	3	Q8A0Z9	0	1228.6	High	4.07
	FALSE	High	MSTENEEWRENSYNEENTGAGR	1xMet-loss [N-Term]	1	1	1	Q8A0Z9	1	2472.03	High	3.88
	FALSE	High	VYVLLNKPK		1	1	1	Q8A0Z9	0	1073.67	High	2.75
	FALSE	High	RTVMDLVK		1	1	1	Q8A0Z9	1	961.55	High	2.13
	FALSE	High	RIFESLGYK		1	1	1	Q8A0Z9	1	1112.61	High	2.83
	FALSE	High	EQFVDPNEPIR		1	1	2	Q8A0Z9	0	1343.66	High	3.12
	FALSE	High	YLSEAEVNYLR		1	1	1	Q8A0Z9	0	1356.68	High	3.4
	FALSE	High	VFFAGLTK		1	1	1	Q8A0Z9	0	882.508	High	2.22
	FALSE	High	NTTGVLLLTNDGDLASK		1	1	6	Q8A0Z9	0	1731.91	High	5.45
	FALSE	High	ADMDQIAAGVQLEDGEIHADAISYTDDFKK	1xOxidation [M3]	1	1	7	Q8A0Z9	1	3282.51	High	6.18
	FALSE	High	ADMDQIAAGVQLEDGEIHADAISYTDDFKK		1	1	1	Q8A0Z9	1	3266.52	High	5.95
	FALSE	High	READEFITAGVVSVNGEVVTELGTK		1	1	4	Q8A0Z9	1	2620.35	High	4.89
	FALSE	High	ADMDQIAAGVQLEDGEIHADAISYTDDFK	1xOxidation [M3]	1	1	1	Q8A0Z9	0	3154.42	High	2.81
	FALSE	High	EADEFITAGVVSVNGEVVTELGTK		1	1	1	Q8A0Z9	0	2464.25	High	2.97
FALSE	Master Protein	Q8A3W3	Pyruvate kinase OS=Bacteroides thetaiotaomicron (strain ATCC 29148 / DSM 2079 / JCM 5827 / CCUG 10774 / NCTC 10582 / VPI-5482 / E50) OX=226186 GN=BT_2841 PE=3 SV=1	48	20	47	20	485	53.9	6.38	154.04	20	1
	Checked	Confidence	Sequence	Modifications	# Protein Groups	# Proteins	# PSMs	Master Protein Accessions	# Missed Cleavages	Theo. MH+ [Da]	Confidence (by Search Engine): Sequest HT	XCorr (by Search Engine): Sequest HT
	FALSE	High	IVGNPDQETTR		1	1	1	Q8A3W3	0	1229.61	High	2.1
	FALSE	High	IAAQAEKDKLEENDIR		1	1	3	Q8A3W3	2	1842.96	High	3.49
	FALSE	High	EILDAHNSDIR		1	1	3	Q8A3W3	0	1282.64	High	3.24
	FALSE	High	AEVTDIANAIYYR		1	1	2	Q8A3W3	0	1498.75	High	4.32
	FALSE	High	NRQDVLDIR		1	1	1	Q8A3W3	1	1128.61	High	2.04
	FALSE	High	AIITDSYSGR		1	1	1	Q8A3W3	0	1082.55	High	2.59
	FALSE	High	IAILMDTK	1xOxidation [M5]	1	1	1	Q8A3W3	0	920.512	High	2.12
	FALSE	High	LQPTDMVGYLSSGK	1xOxidation [M6]	1	1	2	Q8A3W3	0	1511.74	High	2.85
	FALSE	High	QLFEAGMNVVR	1xOxidation [M7]	1	1	2	Q8A3W3	0	1279.65	High	2.96
	FALSE	High	TDALMLSGETAYGK	1xOxidation [M5]	1	1	1	Q8A3W3	0	1472.69	High	3.92
	FALSE	High	IAILMDTK		1	1	1	Q8A3W3	0	904.517	High	2.17
	FALSE	High	GDLGIEVPQER		1	1	2	Q8A3W3	0	1212.62	High	3.35
	FALSE	High	TTANAEPIPYQIGDK		1	1	1	Q8A3W3	0	1617.81	High	4.14
	FALSE	High	DRNNILYAIEK		1	1	1	Q8A3W3	1	1348.72	High	2.14
	FALSE	High	NNILYAIEK		1	1	2	Q8A3W3	0	1077.59	High	2.4
	FALSE	High	QLFEAGMNVVR		1	1	1	Q8A3W3	0	1263.65	High	2.57
	FALSE	High	DIDFIAHSFVR		1	1	4	Q8A3W3	0	1319.67	High	2.93
	FALSE	High	IPLNENSNDVTAFLAK		1	1	2	Q8A3W3	0	1745.91	High	3.77
	FALSE	High	QLFEAGMNVVR	1xGln->pyro-Glu [N-Term]; 1xOxidation [M7]	1	1	1	Q8A3W3	0	1262.62	High	2.28
	FALSE	High	EGFEALIANVR		1	1	2	Q8A3W3	0	1218.65	High	2.99
	FALSE	High	DKLEENDIRIPLNENSNDVTAFLAK		1	1	2	Q8A3W3	2	2858.45	High	5.11
	FALSE	High	IENQEGVDNIDEILEVADGVMVAR	1xOxidation [M21]	1	1	6	Q8A3W3	0	2644.28	High	6.53
	FALSE	High	AGTQTSFLEINVVEDALK		1	1	3	Q8A3W3	0	1935.01	High	5.43
	FALSE	High	IENQEGVDNIDEILEVADGVMVAR		1	1	2	Q8A3W3	0	2628.28	High	4.53
FALSE	Master Protein	Q8AA74	DUF3078 domain-containing protein OS=Bacteroides thetaiotaomicron (strain ATCC 29148 / DSM 2079 / JCM 5827 / CCUG 10774 / NCTC 10582 / VPI-5482 / E50) OX=226186 GN=BT_0591 PE=4 SV=1	61	19	45	19	483	55.6	8.66	151.72	19	1
	Checked	Confidence	Sequence	Modifications	# Protein Groups	# Proteins	# PSMs	Master Protein Accessions	# Missed Cleavages	Theo. MH+ [Da]	Confidence (by Search Engine): Sequest HT	XCorr (by Search Engine): Sequest HT
	FALSE	High	FHDYLINTDQFR		1	1	4	Q8AA74	0	1568.75	High	3.6
	FALSE	High	YIDNSEVDETK		1	1	2	Q8AA74	0	1312.59	High	2.53
	FALSE	High	IISAVSLESR		1	1	1	Q8AA74	0	1074.62	High	2.34
	FALSE	High	ASVVHLFQPEEMSNDVGK	1xOxidation [M12]	1	1	4	Q8AA74	0	2002.95	High	4.93
	FALSE	High	YIDNSEVDETKFGLEK		1	1	4	Q8AA74	1	1886.9	High	4.71
	FALSE	High	VLFENQLEAK		1	1	2	Q8AA74	0	1190.64	High	2.81
	FALSE	High	VDWKPVQFDSLPDNLKK		1	1	1	Q8AA74	1	2029.08	High	2.87
	FALSE	High	FDDSSKPTVENGSFFQLK		1	1	2	Q8AA74	0	2045.98	High	5.09
	FALSE	High	ALMALYLNHPELVVTTENR	1xOxidation [M3]	1	1	3	Q8AA74	0	2200.14	High	5.88
	FALSE	High	YIGQLDYLNDPSVPER		1	1	3	Q8AA74	0	1878.92	High	4.11
	FALSE	High	ISRPNWWVTGGNGSLQISQNHLSENWYK		1	1	1	Q8AA74	0	3271.6	High	3.48
	FALSE	High	LNYLTNYEWVR		1	1	1	Q8AA74	0	1470.74	High	2.38
	FALSE	High	ALMALYLNHPELVVTTENR		1	1	2	Q8AA74	0	2184.15	High	4.34
	FALSE	High	NWYYTISSEFK		1	1	2	Q8AA74	0	1437.67	High	2.68
	FALSE	High	LTAELLPYDTLAYTK		1	1	3	Q8AA74	0	1711.92	High	4.02
	FALSE	High	LFTPLAYYYAPMAQYSK	1xOxidation [M12]	1	1	2	Q8AA74	0	2042.99	High	3.44
	FALSE	High	GGESNFAGLATLQLYANYNDNEK		1	1	3	Q8AA74	0	2489.16	High	5.22
	FALSE	High	VEWENTFNFVLNR		1	1	1	Q8AA74	0	1667.82	High	2.72
	FALSE	High	LFTPLAYYYAPMAQYSK		1	1	1	Q8AA74	0	2027	High	2.55
	FALSE	High	FNLSVFIGPLTYNLR		1	1	1	Q8AA74	0	1753.96	High	2.24
	FALSE	High	ANSEELVSAFLSPADLAVSIGMDYK	1xOxidation [M22]	1	1	2	Q8AA74	0	2643.29	High	4.37
FALSE	Master Protein	Q8A577	SusD homolog OS=Bacteroides thetaiotaomicron (strain ATCC 29148 / DSM 2079 / JCM 5827 / CCUG 10774 / NCTC 10582 / VPI-5482 / E50) OX=226186 GN=BT_2365 PE=1 SV=1	48	19	42	19	497	55.5	5.16	146.78	19	1
	Checked	Confidence	Sequence	Modifications	# Protein Groups	# Proteins	# PSMs	Master Protein Accessions	# Missed Cleavages	Theo. MH+ [Da]	Confidence (by Search Engine): Sequest HT	XCorr (by Search Engine): Sequest HT
	FALSE	High	IESGSIQSSDTK		1	1	2	Q8A577	0	1251.61	High	3.77
	FALSE	High	QTNNLIQK		1	1	1	Q8A577	0	958.532	High	2.74
	FALSE	High	KGSWHLETLK		1	1	2	Q8A577	1	1198.66	High	2.59
	FALSE	High	VYLNMGEYQK	1xOxidation [M5]	1	1	1	Q8A577	0	1260.59	High	2.68
	FALSE	High	ESVIENNTGLPAAAMHEK	1xOxidation [M15]	1	1	2	Q8A577	0	1926.92	High	3.23
	FALSE	High	GASLGVPIETSPSDPTHKPSR		1	1	5	Q8A577	0	2133.09	High	4.97
	FALSE	High	QTNNLIQK	1xGln->pyro-Glu [N-Term]	1	1	1	Q8A577	0	941.505	High	2.47
	FALSE	High	AYDAATDVIK		1	1	2	Q8A577	0	1066.54	High	2.82
	FALSE	High	LFGMPYTNDK	1xOxidation [M4]	1	1	1	Q8A577	0	1201.56	High	2.46
	FALSE	High	RTTDTSQQVSTETFTLDR		1	1	2	Q8A577	1	2086	High	5.05
	FALSE	High	VYLNMGEYQK		1	1	1	Q8A577	0	1244.6	High	2.14
	FALSE	High	LSEVYLNAAEAGLKK		1	1	1	Q8A577	1	1605.88	High	3.73
	FALSE	High	TTDTSQQVSTETFTLDR		1	1	2	Q8A577	0	1929.9	High	5.05
	FALSE	High	LSEVYLNAAEAGLK		1	1	2	Q8A577	0	1477.79	High	3.61
	FALSE	High	IALPIPQSEIDANPNIQQNPR		1	1	2	Q8A577	0	2328.23	High	5.66
	FALSE	High	GLSLFNLTR		1	1	1	Q8A577	0	1020.58	High	2.29
	FALSE	High	KGTDIEEAQGYLNDIISR		1	1	3	Q8A577	1	2022.01	High	4.73
	FALSE	High	ELVGEGEVFYDYLR		1	1	2	Q8A577	0	1688.82	High	4.05
	FALSE	High	GTDIEEAQGYLNDIISR		1	1	3	Q8A577	0	1893.92	High	4.75
	FALSE	High	QETSNGYINYWAAQALLSR		1	1	3	Q8A577	0	2185.07	High	3.64
	FALSE	High	QETSNGYINYWAAQALLSR	1xGln->pyro-Glu [N-Term]	1	1	1	Q8A577	0	2168.04	High	2.89
	FALSE	High	VSPYYEYNVLASDNLNIVLPWNTVYK		1	1	2	Q8A577	0	3074.55	High	4.03
FALSE	Master Protein	Q8A7M4	Ribonuclease G OS=Bacteroides thetaiotaomicron (strain ATCC 29148 / DSM 2079 / JCM 5827 / CCUG 10774 / NCTC 10582 / VPI-5482 / E50) OX=226186 GN=BT_1500 PE=4 SV=1	51	21	44	21	524	59.2	9.06	146.36	21	1
	Checked	Confidence	Sequence	Modifications	# Protein Groups	# Proteins	# PSMs	Master Protein Accessions	# Missed Cleavages	Theo. MH+ [Da]	Confidence (by Search Engine): Sequest HT	XCorr (by Search Engine): Sequest HT
	FALSE	High	SLVELQSEGR		1	1	2	Q8A7M4	0	1117.58	High	3.25
	FALSE	High	FGLMQITR	1xOxidation [M4]	1	1	1	Q8A7M4	0	981.519	High	2.09
	FALSE	High	LRDMGGIIVVDFIDMNEAENR	2xOxidation [M4; M15]	1	1	2	Q8A7M4	1	2439.16	High	4.22
	FALSE	High	QLLMSIKPK	1xOxidation [M4]	1	1	1	Q8A7M4	0	1073.64	High	2.42
	FALSE	High	HNILPLSK		1	1	1	Q8A7M4	0	921.552	High	2.18
	FALSE	High	DMGGIIVVDFIDMNEAENR	1xOxidation [M2]	1	1	3	Q8A7M4	0	2153.98	High	2.88
	FALSE	High	VAELDGELK		1	1	2	Q8A7M4	0	973.52	High	3.02
	FALSE	High	LTSEISFAGR		1	1	2	Q8A7M4	0	1080.57	High	2.78
	FALSE	High	MTSEIVIDVQPK	1xOxidation [M1]	1	1	2	Q8A7M4	0	1375.71	High	3.82
	FALSE	High	VGQEVVVQIVK		1	1	2	Q8A7M4	0	1197.72	High	3.75
	FALSE	High	YPTLIYEETSR		1	1	1	Q8A7M4	0	1371.68	High	2.68
	FALSE	High	MTSEIVIDVQPK		1	1	1	Q8A7M4	0	1359.72	High	2.7
	FALSE	High	ATLLPDLDKDGTVANTLK		1	1	3	Q8A7M4	1	1885.03	High	3.44
	FALSE	High	EVSIALLEDK		1	1	2	Q8A7M4	0	1116.61	High	2.83
	FALSE	High	SGAYLIIEHTEALHVVDVNSGNR		1	1	3	Q8A7M4	0	2494.27	High	5.06
	FALSE	High	DYVTLIAPDR		1	1	1	Q8A7M4	0	1162.61	High	2.06
	FALSE	High	NISFSVGNMYLGR	1xOxidation [M9]	1	1	1	Q8A7M4	0	1473.72	High	2.92
	FALSE	High	NANGQEGNALEVNLGAADELAR		1	1	3	Q8A7M4	0	2226.07	High	5.9
	FALSE	High	GQLPIYDNFGITK		1	1	1	Q8A7M4	0	1465.77	High	2.66
	FALSE	High	NISFSVGNMYLGR		1	1	1	Q8A7M4	0	1457.72	High	2.67
	FALSE	High	YLVLIPFNDK		1	1	2	Q8A7M4	0	1221.69	High	2.25
	FALSE	High	DLFNPSFENIHVNDEAVYNEIK		1	1	1	Q8A7M4	0	2607.24	High	3.05
	FALSE	High	DAFLHYLDLGPQFNSLEK		1	1	3	Q8A7M4	0	2107.05	High	5.44
	FALSE	High	DMGGIIVVDFIDMNEAENR	2xOxidation [M2; M13]	1	1	3	Q8A7M4	0	2169.98	High	5.23
FALSE	Master Protein	Q8A287	2,3-bisphosphoglycerate-independent phosphoglycerate mutase OS=Bacteroides thetaiotaomicron (strain ATCC 29148 / DSM 2079 / JCM 5827 / CCUG 10774 / NCTC 10582 / VPI-5482 / E50) OX=226186 GN=gpmI PE=3 SV=1	38	16	44	16	504	55.6	5.17	142.94	16	1
	Checked	Confidence	Sequence	Modifications	# Protein Groups	# Proteins	# PSMs	Master Protein Accessions	# Missed Cleavages	Theo. MH+ [Da]	Confidence (by Search Engine): Sequest HT	XCorr (by Search Engine): Sequest HT
	FALSE	High	GLNQLHIAETEK		1	1	3	Q8A287	0	1352.72	High	4.16
	FALSE	High	DKLVDAINENK		1	1	2	Q8A287	1	1258.66	High	2.98
	FALSE	High	AQDYEAIIIADHGNADR		1	1	2	Q8A287	0	1871.89	High	5.47
	FALSE	High	VATYDLKPEMSAYEVK	1xOxidation [M10]	1	1	4	Q8A287	0	1859.91	High	3.37
	FALSE	High	VVYQDLVK		1	1	2	Q8A287	0	963.551	High	2.6
	FALSE	High	VKEAYDLLVNGQGK		1	1	3	Q8A287	1	1533.83	High	3.27
	FALSE	High	LADVAPTILK		1	1	1	Q8A287	0	1040.64	High	2.03
	FALSE	High	EAYDLLVNGQGK		1	1	2	Q8A287	0	1306.66	High	3.47
	FALSE	High	VATYDLKPEMSAYEVK		1	1	3	Q8A287	0	1843.91	High	4.07
	FALSE	High	YAHVTFFFNGGR		1	1	2	Q8A287	0	1415.69	High	3.42
	FALSE	High	IMGLEAPADMNGQILIK	2xOxidation [M2; M10]	1	1	3	Q8A287	0	1845.94	High	4.57
	FALSE	High	ENVANTLGEYIASK		1	1	2	Q8A287	0	1508.76	High	3.14
	FALSE	High	IMGLEAPADMNGQILIK	1xOxidation [M10]	1	1	1	Q8A287	0	1829.95	High	3.07
	FALSE	High	GVHILFDKENVANTLGEYIASK		1	1	5	Q8A287	1	2418.27	High	5.72
	FALSE	High	EGDVVIFFNYR		1	1	1	Q8A287	0	1358.67	High	3.76
	FALSE	High	IMGLEAPADMNGQILIK		1	1	1	Q8A287	0	1813.96	High	2.13
	FALSE	High	ALLMILDGWGLGDQKK	1xOxidation [M4]	1	1	1	Q8A287	1	1773.96	High	3.32
	FALSE	High	LVDAINENKYDFIVVNFANGDMVGHTGIYEAIEK	1xOxidation [M22]	1	1	1	Q8A287	1	3814.86	High	4.69
	FALSE	High	ALLMILDGWGLGDQKK		1	1	1	Q8A287	1	1757.96	High	3.01
	FALSE	High	ALLMILDGWGLGDQK	1xOxidation [M4]	1	1	3	Q8A287	0	1645.86	High	3.43
	FALSE	High	ALLMILDGWGLGDQK		1	1	1	Q8A287	0	1629.87	High	2.93
FALSE	Master Protein	Q8A6G9	Biotin carboxylase OS=Bacteroides thetaiotaomicron (strain ATCC 29148 / DSM 2079 / JCM 5827 / CCUG 10774 / NCTC 10582 / VPI-5482 / E50) OX=226186 GN=BT_1915 PE=4 SV=1	51	18	41	18	503	56.8	5.59	142.48	18	1
	Checked	Confidence	Sequence	Modifications	# Protein Groups	# Proteins	# PSMs	Master Protein Accessions	# Missed Cleavages	Theo. MH+ [Da]	Confidence (by Search Engine): Sequest HT	XCorr (by Search Engine): Sequest HT
	FALSE	High	NNISYLR		1	1	2	Q8A6G9	0	879.468	High	2.48
	FALSE	High	QITEPNGIGVR		1	1	2	Q8A6G9	0	1183.64	High	2.39
	FALSE	High	ESYLNIEK		1	1	1	Q8A6G9	0	995.504	High	2.56
	FALSE	High	VADGQVLQLK		1	1	2	Q8A6G9	0	1070.62	High	3.34
	FALSE	High	LIHSAEEVEEAYTTAK		1	1	4	Q8A6G9	0	1790.88	High	4.94
	FALSE	High	LIVWATNR		1	1	2	Q8A6G9	0	972.563	High	2.44
	FALSE	High	MIEAGVPVVPGTQENLK	1xOxidation [M1]	1	1	2	Q8A6G9	0	1797.94	High	4.15
	FALSE	High	NYYFLEMNTR	1xOxidation [M7]	1	1	2	Q8A6G9	0	1366.61	High	2.4
	FALSE	High	FVEEPHHIEFQILGDK		1	1	4	Q8A6G9	0	1937.98	High	3.88
	FALSE	High	MIEAGVPVVPGTQENLK		1	1	2	Q8A6G9	0	1781.95	High	2.98
	FALSE	High	LQVEHPITEEVVGVDLVK		1	1	3	Q8A6G9	0	2004.1	High	6.93
	FALSE	High	AIMDTPDFVEGHYDTGFITK	1xOxidation [M3]	1	1	1	Q8A6G9	0	2273.04	High	3.29
	FALSE	High	SESLSSFGDDTVYLEK		1	1	2	Q8A6G9	0	1776.82	High	5.05
	FALSE	High	IVEETPSVFVTPELR		1	1	2	Q8A6G9	0	1715.92	High	3.97
	FALSE	High	AENIAMIAAYMDYLMNLEENRGDATDNRPISK	3xOxidation [M6; M11; M15]	1	1	1	Q8A6G9	1	3677.69	High	4.91
	FALSE	High	AIMDTPDFVEGHYDTGFITK		1	1	1	Q8A6G9	0	2257.05	High	3.62
	FALSE	High	EMEITSIAIFSEADR	1xOxidation [M2]	1	1	2	Q8A6G9	0	1727.82	High	3.32
	FALSE	High	AVNYIGAGTIEFLVDK		1	1	3	Q8A6G9	0	1709.91	High	4.15
	FALSE	High	AENIAMIAAYMDYLMNLEENR	3xOxidation [M6; M11; M15]	1	1	1	Q8A6G9	0	2523.12	High	3.51
	FALSE	High	IDSYVYEGYEIPIYYDPMIGK	1xOxidation [M18]	1	1	2	Q8A6G9	0	2544.19	High	3.93
FALSE	Master Protein	Q8A155	Bifunctional purine biosynthesis protein PurH OS=Bacteroides thetaiotaomicron (strain ATCC 29148 / DSM 2079 / JCM 5827 / CCUG 10774 / NCTC 10582 / VPI-5482 / E50) OX=226186 GN=purH PE=3 SV=1	52	20	42	20	507	55.8	5.19	141.47	20	1
	Checked	Confidence	Sequence	Modifications	# Protein Groups	# Proteins	# PSMs	Master Protein Accessions	# Missed Cleavages	Theo. MH+ [Da]	Confidence (by Search Engine): Sequest HT	XCorr (by Search Engine): Sequest HT
	FALSE	High	YGENPHQK		1	1	1	Q8A155	0	972.453	High	3.09
	FALSE	High	TALVSVYHK		1	1	2	Q8A155	0	1017.57	High	2.64
	FALSE	High	SNAIVLAK		1	1	1	Q8A155	0	815.499	High	2.26
	FALSE	High	QLLASGVGQTSR		1	1	2	Q8A155	0	1216.66	High	3.5
	FALSE	High	EGITAVIQPGGSVK		1	1	1	Q8A155	0	1355.75	High	3.58
	FALSE	High	RDLEQDIQQIEK		1	1	1	Q8A155	1	1514.78	High	2.7
	FALSE	High	EGLDEIITK		1	1	2	Q8A155	0	1017.55	High	3.19
	FALSE	High	DMNIETVADLR	1xOxidation [M2]	1	1	2	Q8A155	0	1292.62	High	2.92
	FALSE	High	ALLNGVLVQDK		1	1	1	Q8A155	0	1169.69	High	3.06
	FALSE	High	QLLASGVGQTSR	1xGln->pyro-Glu [N-Term]	1	1	1	Q8A155	0	1199.64	High	2.4
	FALSE	High	GYFYGNLDAMFDQIHGK	1xOxidation [M10]	1	1	4	Q8A155	0	1991.9	High	5.23
	FALSE	High	LYEEGVEFLSTGGTR		1	1	3	Q8A155	0	1657.81	High	4.72
	FALSE	High	DMNIETVADLR		1	1	1	Q8A155	0	1276.62	High	2.1
	FALSE	High	DLEQDIQQIEK		1	1	2	Q8A155	0	1358.68	High	3.49
	FALSE	High	AVEDLTTYPSILGGR		1	1	3	Q8A155	0	1591.83	High	3.76
	FALSE	High	ALLNGVLVQDKDMNIETVADLR	1xOxidation [M13]	1	1	2	Q8A155	1	2443.29	High	6.29
	FALSE	High	IDIGGISLIR		1	1	1	Q8A155	0	1056.64	High	2.65
	FALSE	High	GYFYGNLDAMFDQIHGK		1	1	1	Q8A155	0	1975.9	High	3.94
	FALSE	High	TVTDKAPTPEEVEDLLFANK		1	1	3	Q8A155	1	2217.13	High	3.92
	FALSE	High	NYNDVIIVASQAQYKPLLDMLMEHGATSSLEER	2xOxidation [M20; M22]	1	1	1	Q8A155	0	3767.83	High	3.36
	FALSE	High	APTPEEVEDLLFANK		1	1	2	Q8A155	0	1672.84	High	3.17
	FALSE	High	EAFAVSSHYDSAIFNYFDAGEGSAFR		1	1	3	Q8A155	0	2858.27	High	6.64
	FALSE	High	NYNDVIIVASQAQYKPLLDMLMEHGATSSLEER	1xOxidation [M20]	1	1	1	Q8A155	0	3751.83	High	3.45
	FALSE	High	YEIPEIDLVIVDLYPFEATVASGASEADIIEK		1	1	1	Q8A155	0	3509.78	High	2.88
FALSE	Master Protein	Q8A5S2	histidine kinase OS=Bacteroides thetaiotaomicron (strain ATCC 29148 / DSM 2079 / JCM 5827 / CCUG 10774 / NCTC 10582 / VPI-5482 / E50) OX=226186 GN=BT_2166 PE=4 SV=1	54	25	42	25	515	59.2	9.19	138.36	25	1
	Checked	Confidence	Sequence	Modifications	# Protein Groups	# Proteins	# PSMs	Master Protein Accessions	# Missed Cleavages	Theo. MH+ [Da]	Confidence (by Search Engine): Sequest HT	XCorr (by Search Engine): Sequest HT
	FALSE	High	VHTGNLHDVK		1	1	1	Q8A5S2	0	1119.59	High	2.24
	FALSE	High	NSLDQVSK		1	1	1	Q8A5S2	0	890.458	High	2.23
	FALSE	High	AESDLNVGTK		1	1	2	Q8A5S2	0	1033.52	High	2.9
	FALSE	High	KAEEDLELK		1	1	1	Q8A5S2	1	1074.57	High	2.15
	FALSE	High	EQFDSAVR		1	1	1	Q8A5S2	0	951.453	High	2.14
	FALSE	High	KALTENNTSLGQNNVVR		1	1	2	Q8A5S2	1	1857.98	High	4.27
	FALSE	High	NDFVNNMTHEFK	1xOxidation [M7]	1	1	2	Q8A5S2	0	1511.66	High	3.42
	FALSE	High	ALTENNTSLGQNNVVR		1	1	2	Q8A5S2	0	1729.88	High	5.09
	FALSE	High	SPQMFQHISGVINDETKR	1xOxidation [M4]	1	1	3	Q8A5S2	1	2103.03	High	4.53
	FALSE	High	NTIPQTSNSMLEAIK	1xOxidation [M10]	1	1	1	Q8A5S2	0	1662.84	High	2.56
	FALSE	High	SPQMFQHISGVINDETK	1xOxidation [M4]	1	1	1	Q8A5S2	0	1946.93	High	4.32
	FALSE	High	GSEESYQQALFK		1	1	2	Q8A5S2	0	1386.65	High	3.59
	FALSE	High	SPQMFQHISGVINDETKR		1	1	1	Q8A5S2	1	2087.03	High	3.67
	FALSE	High	FRDLDDYLK		1	1	2	Q8A5S2	1	1184.59	High	3.18
	FALSE	High	ALLDEVVLDMIR		1	1	2	Q8A5S2	0	1386.77	High	3.45
	FALSE	High	NTIPQTSNSMLEAIK		1	1	1	Q8A5S2	0	1646.84	High	2.13
	FALSE	High	TPISTISLAAQMLKDPAVAK	1xOxidation [M12]	1	1	1	Q8A5S2	1	2071.15	High	3.14
	FALSE	High	GFGLGLAYVK		1	1	1	Q8A5S2	0	1024.58	High	2.17
	FALSE	High	TPISTISLAAQMLK	1xOxidation [M12]	1	1	1	Q8A5S2	0	1489.83	High	2.91
	FALSE	High	WLVEDISDAER		1	1	2	Q8A5S2	0	1332.64	High	3.18
	FALSE	High	LMISIQDNGIGIK	1xOxidation [M2]	1	1	1	Q8A5S2	0	1417.77	High	2.81
	FALSE	High	SNLYNNGIDLPYHFAVIDKDGR		1	1	2	Q8A5S2	1	2521.25	High	4.93
	FALSE	High	SNLYNNGIDLPYHFAVIDK		1	1	1	Q8A5S2	0	2193.1	High	3.75
	FALSE	High	ALLDEVVLDMIR	1xOxidation [M10]	1	1	1	Q8A5S2	0	1402.76	High	3.42
	FALSE	High	FIIALPLLK		1	1	1	Q8A5S2	0	1027.69	High	2.43
	FALSE	High	MKEIDANELISGVINTFALK	1xOxidation [M1]	1	1	2	Q8A5S2	1	2222.17	High	4.06
	FALSE	High	ITSNLEAADPVIFADEMHLTNVIFNLMDNAVK	2xOxidation [M17; M27]	1	1	1	Q8A5S2	0	3577.76	High	3.05
	FALSE	High	MKEIDANELISGVINTFALK		1	1	1	Q8A5S2	1	2206.18	High	3.27
	FALSE	High	EIDANELISGVINTFALK		1	1	2	Q8A5S2	0	1947.04	High	3.96
FALSE	Master Protein	Q8A1L3	Putative modulator of DNA gyrase OS=Bacteroides thetaiotaomicron (strain ATCC 29148 / DSM 2079 / JCM 5827 / CCUG 10774 / NCTC 10582 / VPI-5482 / E50) OX=226186 GN=BT_3648 PE=3 SV=1	53	19	37	19	513	55.6	6.33	137.02	19	1
	Checked	Confidence	Sequence	Modifications	# Protein Groups	# Proteins	# PSMs	Master Protein Accessions	# Missed Cleavages	Theo. MH+ [Da]	Confidence (by Search Engine): Sequest HT	XCorr (by Search Engine): Sequest HT
	FALSE	High	GSVNFDDEGAEGQK		1	1	2	Q8A1L3	0	1452.62	High	4.08
	FALSE	High	AAVALAMNHFGVSEADLKK	1xOxidation [M7]	1	1	1	Q8A1L3	1	1988.03	High	2.88
	FALSE	High	NVSIFADQLNKK		1	1	1	Q8A1L3	1	1376.75	High	2.62
	FALSE	High	ATYMEAGNVSESDIISSVKK	1xOxidation [M4]	1	1	1	Q8A1L3	1	2145.04	High	3
	FALSE	High	ALADITMVATNAK	1xOxidation [M7]	1	1	2	Q8A1L3	0	1334.7	High	3.49
	FALSE	High	DGVLTSYLHDR		1	1	3	Q8A1L3	0	1275.63	High	4.38
	FALSE	High	AAVALAMNHFGVSEADLK	1xOxidation [M7]	1	1	2	Q8A1L3	0	1859.93	High	3.88
	FALSE	High	LTQPIKDINIIGNGPK		1	1	1	Q8A1L3	1	1721	High	3.77
	FALSE	High	NVSIFADQLNK		1	1	1	Q8A1L3	0	1248.66	High	2.7
	FALSE	High	ALADITMVATNAK		1	1	1	Q8A1L3	0	1318.7	High	2.63
	FALSE	High	LMDGAVNNSYSNIDYGVGVR	1xOxidation [M2]	1	1	4	Q8A1L3	0	2160	High	5.52
	FALSE	High	ATYMEAGNVSESDIISSVK	1xOxidation [M4]	1	1	3	Q8A1L3	0	2016.94	High	4.71
	FALSE	High	EAVDQTSLLFK		1	1	1	Q8A1L3	0	1250.66	High	3.34
	FALSE	High	NYYTVASPWEEVSLKDK		1	1	1	Q8A1L3	1	2028.99	High	2.95
	FALSE	High	GGEMPVVMGAGGSGILLHEAIGHTFEADFNRK	2xOxidation [M4; M8]	1	1	2	Q8A1L3	1	3329.6	High	4.05
	FALSE	High	VLTGDQSGYAYVENITVEDMLK	1xOxidation [M20]	1	1	3	Q8A1L3	0	2461.18	High	3.7
	FALSE	High	GGDYADLFFEHTISNSIR		1	1	1	Q8A1L3	0	2041.96	High	4.35
	FALSE	High	TGGIALLGSLATGSAMALTTPGALGGEGADKK	1xOxidation [M16]	1	1	3	Q8A1L3	1	2902.52	High	6.74
	FALSE	High	RGFDFLSDEVVDVIAR		1	1	1	Q8A1L3	1	1837.94	High	3.68
	FALSE	High	TGGIALLGSLATGSAMALTTPGALGGEGADKK		1	1	1	Q8A1L3	1	2886.52	High	3.23
	FALSE	High	GFDFLSDEVVDVIAR		1	1	2	Q8A1L3	0	1681.84	High	3.33
FALSE	Master Protein	Q8A5T4	Putative long-chain-fatty-acid--CoA ligase OS=Bacteroides thetaiotaomicron (strain ATCC 29148 / DSM 2079 / JCM 5827 / CCUG 10774 / NCTC 10582 / VPI-5482 / E50) OX=226186 GN=BT_2154 PE=4 SV=1	49	20	42	20	557	63.1	6.42	136.65	20	1
	Checked	Confidence	Sequence	Modifications	# Protein Groups	# Proteins	# PSMs	Master Protein Accessions	# Missed Cleavages	Theo. MH+ [Da]	Confidence (by Search Engine): Sequest HT	XCorr (by Search Engine): Sequest HT
	FALSE	High	IYKENPEAETGEIQVR		1	1	2	Q8A5T4	1	1875.94	High	3.47
	FALSE	High	NPEATQEVFTEDGWLR		1	1	2	Q8A5T4	0	1891.88	High	3.56
	FALSE	High	FLVHLNDEMYAAYPK	1xOxidation [M9]	1	1	2	Q8A5T4	0	1826.88	High	4.48
	FALSE	High	NLNNNVAAYEK		1	1	2	Q8A5T4	0	1249.62	High	3.03
	FALSE	High	GENVMVGYYK	1xOxidation [M5]	1	1	2	Q8A5T4	0	1175.54	High	3.1
	FALSE	High	VLDIMEAR	1xOxidation [M5]	1	1	1	Q8A5T4	0	962.498	High	2.19
	FALSE	High	ENPEAETGEIQVR		1	1	2	Q8A5T4	0	1471.7	High	3.48
	FALSE	High	EDIQYTTLSNDK		1	1	2	Q8A5T4	0	1426.67	High	4.38
	FALSE	High	VLDIMEAR		1	1	1	Q8A5T4	0	946.503	High	2
	FALSE	High	TGDLGTMDASGNIFIR	1xOxidation [M7]	1	1	3	Q8A5T4	0	1683.8	High	4.13
	FALSE	High	VMLLNYTSGTTGFSK	1xOxidation [M2]	1	1	2	Q8A5T4	0	1634.81	High	3.2
	FALSE	High	IQLYPTEFEK		1	1	2	Q8A5T4	0	1267.66	High	2.59
	FALSE	High	FLVHLNDEMYAAYPK		1	1	1	Q8A5T4	0	1810.88	High	3.53
	FALSE	High	VMLLNYTSGTTGFSK		1	1	1	Q8A5T4	0	1618.81	High	2.45
	FALSE	High	SMILSSSGQNIFPEELEAK	1xOxidation [M2]	1	1	1	Q8A5T4	0	2096.02	High	5.17
	FALSE	High	GVMLTGNNLAGNVTFGIR	1xOxidation [M3]	1	1	2	Q8A5T4	0	1849.96	High	4.47
	FALSE	High	GVFSLTDFR		1	1	2	Q8A5T4	0	1041.54	High	2.88
	FALSE	High	EDIQYTTLSNDKVMLLNYTSGTTGFSK	1xOxidation [M14]	1	1	1	Q8A5T4	1	3042.46	High	3.36
	FALSE	High	FKEIIIGGAAMNQEVEEFFYK	1xOxidation [M11]	1	1	2	Q8A5T4	1	2479.22	High	3.37
	FALSE	High	AFEEVKPNLIITVPLVIEK		1	1	2	Q8A5T4	0	2152.26	High	4.22
	FALSE	High	LVALVYADYEALDSLGLNNPDNLK		1	1	2	Q8A5T4	0	2620.35	High	4.92
	FALSE	High	WALNIPLLDTQIYNQIR		1	1	2	Q8A5T4	0	2071.13	High	3.39
	FALSE	High	LNNLPFILESLVIER		1	1	3	Q8A5T4	0	1770.02	High	4.15
FALSE	Master Protein	Q89ZV6	GMP synthase [glutamine-hydrolyzing] 1 OS=Bacteroides thetaiotaomicron (strain ATCC 29148 / DSM 2079 / JCM 5827 / CCUG 10774 / NCTC 10582 / VPI-5482 / E50) OX=226186 GN=guaA1 PE=3 SV=1	61	22	41	22	507	56.6	6.32	134.8	22	1
	Checked	Confidence	Sequence	Modifications	# Protein Groups	# Proteins	# PSMs	Master Protein Accessions	# Missed Cleavages	Theo. MH+ [Da]	Confidence (by Search Engine): Sequest HT	XCorr (by Search Engine): Sequest HT
	FALSE	High	SHHNVGGLPEK		1	1	3	Q89ZV6	0	1174.6	High	3.78
	FALSE	High	ISNDIINK		1	1	1	Q89ZV6	0	916.51	High	2.6
	FALSE	High	ELGMPEHLITR	1xOxidation [M4]	1	1	2	Q89ZV6	0	1311.67	High	2.85
	FALSE	High	HPFPGPGLAVR		1	1	2	Q89ZV6	0	1147.64	High	3.41
	FALSE	High	VDLSEIR		1	1	1	Q89ZV6	0	831.457	High	2.04
	FALSE	High	IASTDKVDIAAYQVEGEK		1	1	3	Q89ZV6	1	1936.99	High	5.51
	FALSE	High	VDIAAYQVEGEK		1	1	1	Q89ZV6	0	1321.66	High	3.61
	FALSE	High	FFAELAGVTEPERK		1	1	2	Q89ZV6	1	1593.83	High	2.98
	FALSE	High	ENTQVWMSHGDTITAIPDNFK	1xOxidation [M7]	1	1	1	Q89ZV6	0	2420.12	High	2.8
	FALSE	High	FFAELAGVTEPER		1	1	2	Q89ZV6	0	1465.73	High	3.58
	FALSE	High	VWGVQFHPEVFHSEDGTQILR		1	1	2	Q89ZV6	0	2481.23	High	4
	FALSE	High	VTYDISSKPPATIEWE		1	1	2	Q89ZV6	0	1835.91	High	3.68
	FALSE	High	GFIDVFDVEAHK		1	1	3	Q89ZV6	0	1376.68	High	3.28
	FALSE	High	ILQDADDIYIQGLR		1	1	2	Q89ZV6	0	1632.86	High	4.35
	FALSE	High	GVILSGSPFSVYDK		1	1	2	Q89ZV6	0	1468.77	High	3.17
	FALSE	High	ELDTYCEIVPYNKFPK	1xGlu->pyro-Glu [N-Term]	1	1	2	Q89ZV6	1	1940.95	High	3.25
	FALSE	High	GVILSGSPFSVYDKDAFK		1	1	1	Q89ZV6	1	1930	High	3.94
	FALSE	High	AVTSTDAMTADWAHLPYEFLGK	1xOxidation [M8]	1	1	2	Q89ZV6	0	2440.15	High	4.12
	FALSE	High	IIILDFGSQTTQLIGR		1	1	2	Q89ZV6	0	1775.01	High	4.06
	FALSE	High	AQLGDDKVVLGLSGGVDSSVAAVLLNR		1	1	2	Q89ZV6	1	2653.45	High	4.83
	FALSE	High	AVTSTDAMTADWAHLPYEFLGK		1	1	1	Q89ZV6	0	2424.15	High	4.22
	FALSE	High	QDWSPASFIESTVAELK		1	1	1	Q89ZV6	0	1907.94	High	2.78
	FALSE	High	DWGLYDQVWQAGVILLPVQSVGVMGDER	1xOxidation [M24]	1	1	1	Q89ZV6	0	3146.56	High	2.63
FALSE	Master Protein	Q8A261	Cell division protein FtsA OS=Bacteroides thetaiotaomicron (strain ATCC 29148 / DSM 2079 / JCM 5827 / CCUG 10774 / NCTC 10582 / VPI-5482 / E50) OX=226186 GN=ftsA PE=3 SV=1	57	20	39	20	483	53.8	5.2	132.43	20	1
	Checked	Confidence	Sequence	Modifications	# Protein Groups	# Proteins	# PSMs	Master Protein Accessions	# Missed Cleavages	Theo. MH+ [Da]	Confidence (by Search Engine): Sequest HT	XCorr (by Search Engine): Sequest HT
	FALSE	High	NTVHAPSNILK		1	1	2	Q8A261	0	1193.66	High	2.65
	FALSE	High	EIFSDDDMK	1xOxidation [M8]	1	1	2	Q8A261	0	1115.46	High	2.58
	FALSE	High	LNNIIEAR		1	1	3	Q8A261	0	942.537	High	3.16
	FALSE	High	TVDMFEDDQELKEQAR	1xOxidation [M4]	1	1	3	Q8A261	1	1969.88	High	4.93
	FALSE	High	KGVIFNLDK		1	1	1	Q8A261	1	1033.6	High	2.73
	FALSE	High	EAGPSWIQR		1	1	1	Q8A261	0	1043.53	High	2.02
	FALSE	High	TVDMFEDDQELK	1xOxidation [M4]	1	1	1	Q8A261	0	1485.64	High	2.76
	FALSE	High	VYVGIGGQSLR		1	1	1	Q8A261	0	1148.64	High	3.17
	FALSE	High	FLNIVAR		1	1	1	Q8A261	0	832.504	High	2
	FALSE	High	TAQSLTSIINR		1	1	1	Q8A261	0	1203.67	High	3.81
	FALSE	High	DITTLQMEEEEAER	1xOxidation [M7]	1	1	2	Q8A261	0	1709.75	High	4.03
	FALSE	High	VGNNLQANPVGLVGSHIEGR		1	1	3	Q8A261	0	2031.07	High	6.19
	FALSE	High	DITTLQMEEEEAER		1	1	1	Q8A261	0	1693.76	High	3.29
	FALSE	High	KNSDGSMQILAYAQEDSSTFIR	1xOxidation [M7]	1	1	1	Q8A261	1	2477.16	High	5.38
	FALSE	High	KNSDGSMQILAYAQEDSSTFIR		1	1	1	Q8A261	1	2461.17	High	3.04
	FALSE	High	LLAGIILTGGAANLK		1	1	3	Q8A261	0	1424.88	High	4.32
	FALSE	High	MATTEFIAAIELGSSK	1xOxidation [M1]	1	1	1	Q8A261	0	1684.85	High	3.39
	FALSE	High	FLTVLPLGGNSITR		1	1	2	Q8A261	0	1487.86	High	3.22
	FALSE	High	NSDGSMQILAYAQEDSSTFIR	1xOxidation [M6]	1	1	3	Q8A261	0	2349.07	High	4.6
	FALSE	High	NSDGSMQILAYAQEDSSTFIR		1	1	1	Q8A261	0	2333.07	High	3.22
	FALSE	High	AEEIIANVWNQIQISGYEDK		1	1	1	Q8A261	0	2320.15	High	2.87
	FALSE	High	IDIADQLIAPLVTANAVLTESER		1	1	2	Q8A261	0	2452.33	High	4.1
	FALSE	High	DLEEEAIISEELVNAIGDENVAIPVVDMDILDVAPQEYK	1xOxidation [M28]	1	1	2	Q8A261	0	4314.11	High	3.08
FALSE	Master Protein	Q8A5I0	Putative lipoprotein OS=Bacteroides thetaiotaomicron (strain ATCC 29148 / DSM 2079 / JCM 5827 / CCUG 10774 / NCTC 10582 / VPI-5482 / E50) OX=226186 GN=BT_2259 PE=1 SV=1	38	12	35	12	488	54.8	4.72	131.77	12	1
	Checked	Confidence	Sequence	Modifications	# Protein Groups	# Proteins	# PSMs	Master Protein Accessions	# Missed Cleavages	Theo. MH+ [Da]	Confidence (by Search Engine): Sequest HT	XCorr (by Search Engine): Sequest HT
	FALSE	High	TLMVMVDKDPSK	2xOxidation [M3; M5]	1	1	3	Q8A5I0	1	1395.69	High	3.02
	FALSE	High	TLMVMVDKDPSK	1xOxidation [M3]	1	1	1	Q8A5I0	1	1379.69	High	3
	FALSE	High	GLGVAQNLSK		1	1	2	Q8A5I0	0	986.563	High	2.91
	FALSE	High	TLMVMVDKDPSK		1	1	1	Q8A5I0	1	1363.7	High	2.58
	FALSE	High	RSGTAGNEVPTLQVPEDATSK		1	1	1	Q8A5I0	1	2157.08	High	4.59
	FALSE	High	RWEYSPEEMTANINAPK	1xOxidation [M9]	1	1	4	Q8A5I0	1	2051.95	High	4.1
	FALSE	High	HYYSVGGNNLMLAIK	1xOxidation [M11]	1	1	3	Q8A5I0	0	1695.85	High	5.37
	FALSE	High	WEYSPEEMTANINAPK	1xOxidation [M8]	1	1	3	Q8A5I0	0	1895.85	High	3.58
	FALSE	High	SGTAGNEVPTLQVPEDATSK		1	1	2	Q8A5I0	0	2000.98	High	4.67
	FALSE	High	HYYSVGGNNLMLAIK		1	1	2	Q8A5I0	0	1679.86	High	3.4
	FALSE	High	GLGNREPAVTDDKDNMLSSVVSSYLFR	1xOxidation [M16]	1	1	2	Q8A5I0	2	2986.46	High	5.93
	FALSE	High	EPAVTDDKDNMLSSVVSSYLFR	1xOxidation [M11]	1	1	2	Q8A5I0	1	2489.19	High	3.27
	FALSE	High	ATAIGTLLQAGGMVSSASDNLVFPYSAEPGNQNPK	1xOxidation [M13]	1	1	4	Q8A5I0	0	3521.72	High	6.23
	FALSE	High	ILLAEHMYEATMLWGDIPFTESWNGTIK	2xOxidation [M7; M12]	1	1	1	Q8A5I0	0	3298.58	High	3.39
	FALSE	High	ATAIGTLLQAGGMVSSASDNLVFPYSAEPGNQNPK		1	1	1	Q8A5I0	0	3505.73	High	4.74
	FALSE	High	VDPGYLFNYVAVNWAGTR		1	1	3	Q8A5I0	0	2042.01	High	4.37
FALSE	Master Protein	Q89ZL4	Putative alkaline phosphatase OS=Bacteroides thetaiotaomicron (strain ATCC 29148 / DSM 2079 / JCM 5827 / CCUG 10774 / NCTC 10582 / VPI-5482 / E50) OX=226186 GN=BT_4363 PE=4 SV=1	48	17	38	17	524	58.6	6.54	126.26	17	1
	Checked	Confidence	Sequence	Modifications	# Protein Groups	# Proteins	# PSMs	Master Protein Accessions	# Missed Cleavages	Theo. MH+ [Da]	Confidence (by Search Engine): Sequest HT	XCorr (by Search Engine): Sequest HT
	FALSE	High	SADFLMQFSGVNEAYSAHR		1	1	1	Q89ZL4	0	2129.97	High	4.05
	FALSE	High	YVEAYHDQQIYLNHK		1	1	2	Q89ZL4	0	1920.92	High	2.55
	FALSE	High	IPTGEFHLNR		1	1	2	Q89ZL4	0	1183.62	High	2.97
	FALSE	High	APNASSSAPITDLR		1	1	1	Q89ZL4	0	1399.72	High	3.69
	FALSE	High	QLNLTEVQEK		1	1	2	Q89ZL4	0	1201.64	High	3.01
	FALSE	High	VFHNAEYTFSGVDR		1	1	3	Q89ZL4	0	1641.77	High	3.81
	FALSE	High	LLTSTIADELK		1	1	2	Q89ZL4	0	1203.68	High	3.04
	FALSE	High	QLNLTEVQEK	1xGln->pyro-Glu [N-Term]	1	1	1	Q89ZL4	0	1184.62	High	2.1
	FALSE	High	SADFLMQFSGVNEAYSAHR	1xOxidation [M6]	1	1	3	Q89ZL4	0	2145.97	High	4.13
	FALSE	High	ISSVTWEPVFPR		1	1	2	Q89ZL4	0	1417.75	High	3.19
	FALSE	High	GMYTFLPDWR	1xOxidation [M2]	1	1	1	Q89ZL4	0	1301.6	High	2.41
	FALSE	High	SIANLLDLLDKK		1	1	3	Q89ZL4	1	1342.79	High	2.59
	FALSE	High	LLLGSWTPEIYR		1	1	1	Q89ZL4	0	1447.79	High	3.21
	FALSE	High	GMYTFLPDWR		1	1	1	Q89ZL4	0	1285.6	High	2.03
	FALSE	High	RFITSPFVNDEVNALAEEAIGK		1	1	1	Q89ZL4	1	2420.25	High	4.34
	FALSE	High	TDYLEAFSSLYGER		1	1	2	Q89ZL4	0	1650.76	High	3.79
	FALSE	High	GSVGMDDITDLLALTYYAGNYAHK	1xOxidation [M5]	1	1	3	Q89ZL4	0	2604.23	High	5.71
	FALSE	High	FITSPFVNDEVNALAEEAIGK		1	1	3	Q89ZL4	0	2264.14	High	6.53
	FALSE	High	SGDLVIDVLPGWTIVSENGNENK		1	1	1	Q89ZL4	0	2456.23	High	2.62
	FALSE	High	GSVGMDDITDLLALTYYAGNYAHK		1	1	1	Q89ZL4	0	2588.23	High	2.99
	FALSE	High	VGLQNVLIFVTSTGYTDSESTDSGLYK		1	1	2	Q89ZL4	0	2894.43	High	5.25
FALSE	Master Protein	Q8AA75	CTP synthase OS=Bacteroides thetaiotaomicron (strain ATCC 29148 / DSM 2079 / JCM 5827 / CCUG 10774 / NCTC 10582 / VPI-5482 / E50) OX=226186 GN=pyrG PE=3 SV=1	49	20	39	20	537	59.8	6.35	125.95	20	1
	Checked	Confidence	Sequence	Modifications	# Protein Groups	# Proteins	# PSMs	Master Protein Accessions	# Missed Cleavages	Theo. MH+ [Da]	Confidence (by Search Engine): Sequest HT	XCorr (by Search Engine): Sequest HT
	FALSE	High	AAIENEKN		1	1	1	Q8AA75	1	888.442	High	2.14
	FALSE	High	AQYEAAGMK	1xOxidation [M8]	1	1	1	Q8AA75	0	984.446	High	2.35
	FALSE	High	HRYEFNNDYK		1	1	1	Q8AA75	1	1385.62	High	2.7
	FALSE	High	KVEVHFVNSEK		1	1	3	Q8AA75	1	1315.7	High	3.3
	FALSE	High	TPHNVIDIMEEQK	1xOxidation [M9]	1	1	3	Q8AA75	0	1569.76	High	5.04
	FALSE	High	NVLGYADADSREMDEK	1xOxidation [M13]	1	1	1	Q8AA75	1	1828.8	High	2.66
	FALSE	High	NVLGYADADSR		1	1	2	Q8AA75	0	1180.56	High	3
	FALSE	High	HAAETKEPINIALVGK		1	1	2	Q8AA75	1	1690.95	High	4.35
	FALSE	High	AYLAYGEEHIQER		1	1	3	Q8AA75	0	1578.75	High	4.36
	FALSE	High	LTDENVAEALK		1	1	2	Q8AA75	0	1202.63	High	3.4
	FALSE	High	GMAGVMIGPGFGQR	2xOxidation [M2; M6]	1	1	2	Q8AA75	0	1409.67	High	4.54
	FALSE	High	TIQVIPHITDEIKR		1	1	2	Q8AA75	1	1662.95	High	2.87
	FALSE	High	GMAGVMIGPGFGQR	1xOxidation [M2]	1	1	1	Q8AA75	0	1393.67	High	2.75
	FALSE	High	EPINIALVGK		1	1	1	Q8AA75	0	1053.63	High	2.29
	FALSE	High	YIFVTGGVASSLGK		1	1	1	Q8AA75	0	1398.76	High	3.04
	FALSE	High	MGLPVGETPGLGPWR	1xOxidation [M1]	1	1	2	Q8AA75	0	1582.8	High	3.5
	FALSE	High	MGLPVGETPGLGPWR		1	1	2	Q8AA75	0	1566.81	High	3.23
	FALSE	High	ELQSVGIQPDVLVLR		1	1	2	Q8AA75	0	1665.95	High	4.14
	FALSE	High	WFIGTQFHPEYSSTVLNPHPLFVAFVK		1	1	1	Q8AA75	0	3161.62	High	3.58
	FALSE	High	AVVQSIDAETIYEVPLLMQAQGLDSTILEK	1xOxidation [M18]	1	1	2	Q8AA75	0	3290.71	High	4.49
	FALSE	High	YKFDFVITEIGGTVGDIESLPYLESIR		1	1	2	Q8AA75	1	3061.58	High	3.07
	FALSE	High	AVVQSIDAETIYEVPLLMQAQGLDSTILEK		1	1	1	Q8AA75	0	3274.71	High	2.68
	FALSE	High	FDFVITEIGGTVGDIESLPYLESIR		1	1	1	Q8AA75	0	2770.42	High	2.88
FALSE	Master Protein	Q8A2A1	Translation initiation factor IF-2 OS=Bacteroides thetaiotaomicron (strain ATCC 29148 / DSM 2079 / JCM 5827 / CCUG 10774 / NCTC 10582 / VPI-5482 / E50) OX=226186 GN=infB PE=3 SV=1	39	29	42	29	1040	114.8	6.83	125.26	29	1
	Checked	Confidence	Sequence	Modifications	# Protein Groups	# Proteins	# PSMs	Master Protein Accessions	# Missed Cleavages	Theo. MH+ [Da]	Confidence (by Search Engine): Sequest HT	XCorr (by Search Engine): Sequest HT
	FALSE	High	VGDIVLAGTSYGR		1	1	2	Q8A2A1	0	1307.7	High	3.55
	FALSE	High	KGYTVEANPNTK		1	1	1	Q8A2A1	1	1321.67	High	2.37
	FALSE	High	MQELEDQEMAESK	2xOxidation [M1; M9]	1	1	1	Q8A2A1	0	1599.65	High	2.81
	FALSE	High	MAEQEGVDIR	1xOxidation [M1]	1	1	1	Q8A2A1	0	1163.54	High	2.32
	FALSE	High	TVVEKPVVESEVK		1	1	2	Q8A2A1	0	1442.81	High	2.85
	FALSE	High	TAEVTATVTTPTEENASK		1	1	1	Q8A2A1	0	1849.9	High	3.89
	FALSE	High	AAMEGMLAPELK	2xOxidation [M3; M6]	1	1	1	Q8A2A1	0	1292.62	High	2.87
	FALSE	High	KVEPVVEQPVVEQPVAEK		1	1	1	Q8A2A1	1	2004.1	High	4.96
	FALSE	High	VGLVAGAVVK		1	1	2	Q8A2A1	0	912.588	High	2.31
	FALSE	High	LSTEQIQVNVIHK		1	1	2	Q8A2A1	0	1508.84	High	3.51
	FALSE	High	TAEVTATVTTPTEENASKENEVFK		1	1	1	Q8A2A1	1	2596.26	High	5.1
	FALSE	High	VEVIAPKPAPVEQPVVAPKPAVETKPVEVEK		1	1	1	Q8A2A1	0	3274.87	High	3.4
	FALSE	High	ISEEQYAVLVK		1	1	2	Q8A2A1	0	1278.69	High	3.59
	FALSE	High	ASVSIEGFEK		1	1	1	Q8A2A1	0	1066.54	High	2.56
	FALSE	High	NATGSIIESSLDK		1	1	2	Q8A2A1	0	1334.68	High	3.19
	FALSE	High	VEPVVEQPVVEQPVAEK		1	1	1	Q8A2A1	0	1876.01	High	2.2
	FALSE	High	ITFLDTPGHEAFTAMR	1xOxidation [M15]	1	1	2	Q8A2A1	0	1822.88	High	3.74
	FALSE	High	GYVATVLVSNGTLK		1	1	1	Q8A2A1	0	1421.8	High	2.86
	FALSE	High	EAINHAMAAGVPIVFAINK	1xOxidation [M7]	1	1	1	Q8A2A1	0	1982.05	High	3.21
	FALSE	High	ILTLDELGR		1	1	1	Q8A2A1	0	1029.59	High	2.47
	FALSE	High	VLLEAEMLDLK	1xOxidation [M7]	1	1	1	Q8A2A1	0	1289.7	High	3
	FALSE	High	GDVDGSVEALSDSLIK		1	1	3	Q8A2A1	0	1604.8	High	3.42
	FALSE	High	TSLLDYIR		1	1	1	Q8A2A1	0	980.541	High	2.31
	FALSE	High	YSVIYDAIEEVK		1	1	2	Q8A2A1	0	1428.73	High	2.77
	FALSE	High	VLLEAEMLDLK		1	1	1	Q8A2A1	0	1273.71	High	2.2
	FALSE	High	EAGPAEPALILGLNGAPAAGDTFHVVESDQEAR		1	1	2	Q8A2A1	0	3302.63	High	3.91
	FALSE	High	DGIVIFTGNINALK		1	1	2	Q8A2A1	0	1474.83	High	2.64
	FALSE	High	IALGNFQELNIIVK		1	1	1	Q8A2A1	0	1571.92	High	2.58
	FALSE	High	VTDIAIIIVAADDNVMPQTK	1xOxidation [M16]	1	1	1	Q8A2A1	0	2143.13	High	2.64
	FALSE	High	DLNVGIATVVEFLQK		1	1	1	Q8A2A1	0	1645.92	High	2.41
FALSE	Master Protein	Q8A5H6	Putative lipoprotein OS=Bacteroides thetaiotaomicron (strain ATCC 29148 / DSM 2079 / JCM 5827 / CCUG 10774 / NCTC 10582 / VPI-5482 / E50) OX=226186 GN=BT_2263 PE=1 SV=1	37	13	37	13	498	55	4.88	124	13	1
	Checked	Confidence	Sequence	Modifications	# Protein Groups	# Proteins	# PSMs	Master Protein Accessions	# Missed Cleavages	Theo. MH+ [Da]	Confidence (by Search Engine): Sequest HT	XCorr (by Search Engine): Sequest HT
	FALSE	High	FHNDDANAK		1	1	2	Q8A5H6	0	1031.45	High	2.68
	FALSE	High	YVGQLPGGK		1	1	2	Q8A5H6	0	918.504	High	2.17
	FALSE	High	WDTGETVYK		1	1	2	Q8A5H6	0	1098.51	High	2.72
	FALSE	High	THMQSILGTDNWK	1xOxidation [M3]	1	1	3	Q8A5H6	0	1546.73	High	4
	FALSE	High	FATTILR		1	1	1	Q8A5H6	0	821.488	High	2.36
	FALSE	High	LNLIYMQK	1xOxidation [M6]	1	1	1	Q8A5H6	0	1038.57	High	2.68
	FALSE	High	THMQSILGTDNWK		1	1	2	Q8A5H6	0	1530.74	High	2.5
	FALSE	High	LNLIYMQK		1	1	1	Q8A5H6	0	1022.57	High	2.02
	FALSE	High	FIDANIDAASYTEK		1	1	2	Q8A5H6	0	1557.74	High	4.65
	FALSE	High	SAYEAGVTADFAVR		1	1	2	Q8A5H6	0	1456.71	High	3.05
	FALSE	High	TLVQNNEFFTGDVK		1	1	2	Q8A5H6	0	1611.8	High	3.61
	FALSE	High	ILFAGALEDAK		1	1	2	Q8A5H6	0	1147.64	High	2.95
	FALSE	High	AYAFQIMVDNTSDSPYSEALQGNANATPK	1xOxidation [M7]	1	1	2	Q8A5H6	0	3119.43	High	5.96
	FALSE	High	QQNVNTPAGVPGSTPVWWDIK		1	1	3	Q8A5H6	0	2294.16	High	4.21
	FALSE	High	AYAFQIMVDNTSDSPYSEALQGNANATPK		1	1	2	Q8A5H6	0	3103.43	High	5.07
	FALSE	High	QQNVNTPAGVPGSTPVWWDIK	1xGln->pyro-Glu [N-Term]	1	1	2	Q8A5H6	0	2277.13	High	2.95
	FALSE	High	GILGEIDAAEAALDGSGMDVPDLIFNK	1xOxidation [M18]	1	1	4	Q8A5H6	0	2747.34	High	7.02
	FALSE	High	GILGEIDAAEAALDGSGMDVPDLIFNK		1	1	2	Q8A5H6	0	2731.35	High	4.4
FALSE	Master Protein	Q8A7J4	Putative outer membrane protein OprM OS=Bacteroides thetaiotaomicron (strain ATCC 29148 / DSM 2079 / JCM 5827 / CCUG 10774 / NCTC 10582 / VPI-5482 / E50) OX=226186 GN=BT_1530 PE=3 SV=1	49	21	37	21	492	56	8.21	122.57	21	1
	Checked	Confidence	Sequence	Modifications	# Protein Groups	# Proteins	# PSMs	Master Protein Accessions	# Missed Cleavages	Theo. MH+ [Da]	Confidence (by Search Engine): Sequest HT	XCorr (by Search Engine): Sequest HT
	FALSE	High	GTLPNYNK		1	1	1	Q8A7J4	0	906.468	High	2.12
	FALSE	High	NSFAQNIR		1	1	1	Q8A7J4	0	949.485	High	2.37
	FALSE	High	MEYNMVLNK	2xOxidation [M1; M5]	1	1	1	Q8A7J4	0	1173.53	High	2.59
	FALSE	High	RQLEADYAVATAR		1	1	1	Q8A7J4	1	1463.76	High	2.55
	FALSE	High	INTLDLNDAQNAKDEAR		1	1	3	Q8A7J4	1	1900.94	High	5.23
	FALSE	High	AALTEAESDLNAK		1	1	2	Q8A7J4	0	1332.66	High	4.31
	FALSE	High	INTLDLNDAQNAK		1	1	2	Q8A7J4	0	1429.73	High	3.96
	FALSE	High	HLMSVPVTLK		1	1	1	Q8A7J4	0	1124.65	High	2.45
	FALSE	High	MQSVDAAVALNELK	1xOxidation [M1]	1	1	2	Q8A7J4	0	1504.77	High	4.25
	FALSE	High	KMGQISENELLQLK	1xOxidation [M2]	1	1	2	Q8A7J4	1	1646.88	High	2.9
	FALSE	High	LTQPILGVNNVK		1	1	1	Q8A7J4	0	1295.77	High	2.57
	FALSE	High	AEFITATEEVTMR	1xOxidation [M12]	1	1	4	Q8A7J4	0	1513.72	High	3.62
	FALSE	High	SYGSYQNPDGSYSFVR		1	1	2	Q8A7J4	0	1826.8	High	4.6
	FALSE	High	EITLNEAIAMAR	1xOxidation [M10]	1	1	1	Q8A7J4	0	1347.69	High	2.93
	FALSE	High	MGQISENELLQLK	1xOxidation [M1]	1	1	2	Q8A7J4	0	1518.78	High	4.68
	FALSE	High	QNLTNANQLYEVAIAK		1	1	1	Q8A7J4	0	1789.94	High	4.57
	FALSE	High	MQSVDAAVALNELK		1	1	2	Q8A7J4	0	1488.77	High	2.67
	FALSE	High	QLEADYAVATAR	1xGln->pyro-Glu [N-Term]	1	1	1	Q8A7J4	0	1290.63	High	2.34
	FALSE	High	TSIETFLIGK		1	1	1	Q8A7J4	0	1108.62	High	3.35
	FALSE	High	SINLFASVGYTGESR		1	1	2	Q8A7J4	0	1600.8	High	3.69
	FALSE	High	QNLTNANQLYEVAIAK	1xGln->pyro-Glu [N-Term]	1	1	1	Q8A7J4	0	1772.92	High	2.82
	FALSE	High	AITYYFDLLLAK		1	1	2	Q8A7J4	0	1430.79	High	2.91
	FALSE	High	IRQEQINFNQDIFLLVEHFNNQAQQLEIAK		1	1	1	Q8A7J4	1	3640.89	High	5.81
FALSE	Master Protein	Q8A2B9	ABC transporter, ATP-binding protein OS=Bacteroides thetaiotaomicron (strain ATCC 29148 / DSM 2079 / JCM 5827 / CCUG 10774 / NCTC 10582 / VPI-5482 / E50) OX=226186 GN=BT_3386 PE=4 SV=1	31	15	34	15	611	68.6	8.51	117.79	15	1
	Checked	Confidence	Sequence	Modifications	# Protein Groups	# Proteins	# PSMs	Master Protein Accessions	# Missed Cleavages	Theo. MH+ [Da]	Confidence (by Search Engine): Sequest HT	XCorr (by Search Engine): Sequest HT
	FALSE	High	QSLEAQGK		1	1	1	Q8A2B9	0	860.447	High	2.3
	FALSE	High	TVALVGQSGSGK		1	1	1	Q8A2B9	0	1103.61	High	2.34
	FALSE	High	VYEYMEWGTAGFK		1	1	1	Q8A2B9	0	1580.71	High	2.45
	FALSE	High	LVQEALER		1	1	1	Q8A2B9	0	957.536	High	2.44
	FALSE	High	GRHEELLELDGYYKR		1	1	1	Q8A2B9	2	1877.95	High	4.2
	FALSE	High	IANAHDFIMEKPEGYNTNIGDR	1xOxidation [M9]	1	1	4	Q8A2B9	0	2521.18	High	5.55
	FALSE	High	GRHEELLELDGYYK		1	1	5	Q8A2B9	1	1721.85	High	3.51
	FALSE	High	YHDVQGGDITIDGTSIK		1	1	2	Q8A2B9	0	1818.89	High	4.71
	FALSE	High	IANAHDFIMEKPEGYNTNIGDR		1	1	2	Q8A2B9	0	2505.18	High	3.75
	FALSE	High	DISFSYDGK		1	1	1	Q8A2B9	0	1031.47	High	2
	FALSE	High	LPMGFFSEER	1xOxidation [M3]	1	1	1	Q8A2B9	0	1228.57	High	2.33
	FALSE	High	HEELLELDGYYK		1	1	1	Q8A2B9	0	1508.73	High	3
	FALSE	High	VYEYMEWGTAGFK	1xOxidation [M5]	1	1	2	Q8A2B9	0	1596.7	High	2.85
	FALSE	High	WSDTMSQLEETLGGLR	1xOxidation [M5]	1	1	3	Q8A2B9	0	1838.86	High	3.85
	FALSE	High	WSDTMSQLEETLGGLR		1	1	1	Q8A2B9	0	1822.86	High	3.99
	FALSE	High	NPPILILDEATSALDTESER		1	1	3	Q8A2B9	0	2184.1	High	5.36
	FALSE	High	NADEICVLYEGEIVER	1xPropionamide [C6]	1	1	1	Q8A2B9	0	1922.92	High	2.07
	FALSE	High	MSGDVGEVENSITSSLDMLIK	2xOxidation [M1; M18]	1	1	3	Q8A2B9	0	2257.06	High	4.34
FALSE	Master Protein	Q8A2F4	Cysteine--tRNA ligase OS=Bacteroides thetaiotaomicron (strain ATCC 29148 / DSM 2079 / JCM 5827 / CCUG 10774 / NCTC 10582 / VPI-5482 / E50) OX=226186 GN=cysS PE=3 SV=1	45	18	35	18	493	56	6.09	116.48	18	1
	Checked	Confidence	Sequence	Modifications	# Protein Groups	# Proteins	# PSMs	Master Protein Accessions	# Missed Cleavages	Theo. MH+ [Da]	Confidence (by Search Engine): Sequest HT	XCorr (by Search Engine): Sequest HT
	FALSE	High	YLTHLGYK		1	1	2	Q8A2F4	0	994.536	High	2.54
	FALSE	High	ITPAATTSEGINVK		1	1	1	Q8A2F4	0	1401.76	High	2.36
	FALSE	High	NITDVGHLEHDADEGEDK		1	1	2	Q8A2F4	0	1993.87	High	4.46
	FALSE	High	NITDVGHLEHDADEGEDKIAK		1	1	1	Q8A2F4	1	2306.09	High	3.51
	FALSE	High	MEHQLTIYNTLDR	1xOxidation [M1]	1	1	3	Q8A2F4	0	1649.8	High	4.77
	FALSE	High	MEHQLTIYNTLDR		1	1	1	Q8A2F4	0	1633.8	High	2.67
	FALSE	High	LLAQAYTPMTIR	1xOxidation [M9]	1	1	1	Q8A2F4	0	1393.75	High	3.25
	FALSE	High	STVDFSNEALQASEK		1	1	1	Q8A2F4	0	1625.77	High	2.43
	FALSE	High	NLDDVLNTTR		1	1	2	Q8A2F4	0	1160.59	High	3.35
	FALSE	High	VVDMLLEQR		1	1	1	Q8A2F4	0	1102.59	High	2.44
	FALSE	High	FFILQAHYR		1	1	1	Q8A2F4	0	1194.64	High	2.6
	FALSE	High	IINNINAGNATISAEDLK		1	1	3	Q8A2F4	0	1870.99	High	5.37
	FALSE	High	LIEAIEGLDK		1	1	2	Q8A2F4	0	1100.62	High	3.26
	FALSE	High	LLAQAYTPMTIR		1	1	1	Q8A2F4	0	1377.76	High	2.38
	FALSE	High	NTLTALGFEVK		1	1	2	Q8A2F4	0	1192.66	High	3.19
	FALSE	High	NPADFALWK		1	1	1	Q8A2F4	0	1061.54	High	2.34
	FALSE	High	AMEALNVLSPSIEPHASGHIIEQIQLVQK	1xOxidation [M2]	1	1	1	Q8A2F4	0	3168.67	High	6.85
	FALSE	High	LIEAIEGLDKITPAATTSEGINVK		1	1	2	Q8A2F4	1	2483.36	High	3.19
	FALSE	High	SLGNFITLDEFFNGTHK		1	1	1	Q8A2F4	0	1939.95	High	5.04
	FALSE	High	LEELEPMEVVQYYLNR	1xOxidation [M7]	1	1	3	Q8A2F4	0	2040.99	High	3.86
	FALSE	High	LEELEPMEVVQYYLNR		1	1	3	Q8A2F4	0	2025	High	3.16
FALSE	Master Protein	Q8A8E6	Glucose-6-phosphate 1-dehydrogenase OS=Bacteroides thetaiotaomicron (strain ATCC 29148 / DSM 2079 / JCM 5827 / CCUG 10774 / NCTC 10582 / VPI-5482 / E50) OX=226186 GN=zwf PE=1 SV=1	60	20	36	20	498	56.5	5.64	115.58	20	1
	Checked	Confidence	Sequence	Modifications	# Protein Groups	# Proteins	# PSMs	Master Protein Accessions	# Missed Cleavages	Theo. MH+ [Da]	Confidence (by Search Engine): Sequest HT	XCorr (by Search Engine): Sequest HT
	FALSE	High	TETYIAMK	1xOxidation [M7]	1	1	1	Q8A8E6	0	972.471	High	2.1
	FALSE	High	VPGAGFEVR		1	1	1	Q8A8E6	0	931.5	High	2.07
	FALSE	High	VTEIVVHFR		1	1	1	Q8A8E6	0	1099.63	High	2.04
	FALSE	High	LGISNWR		1	1	1	Q8A8E6	0	845.463	High	2.05
	FALSE	High	GGFYETAGALR		1	1	2	Q8A8E6	0	1141.56	High	2.1
	FALSE	High	ETAQNVLAFR		1	1	2	Q8A8E6	0	1148.61	High	3.36
	FALSE	High	IYSSVFDEHQIYR		1	1	2	Q8A8E6	0	1656.8	High	4.42
	FALSE	High	VYESLTPLTETDLNEHIVR		1	1	3	Q8A8E6	0	2229.14	High	5.25
	FALSE	High	QVTMDFSYAQLGGVPSGDAYAR	1xOxidation [M4]	1	1	2	Q8A8E6	0	2349.08	High	3.76
	FALSE	High	LTGSFTVLGIGR		1	1	1	Q8A8E6	0	1220.7	High	3.17
	FALSE	High	FAMIIFGASGDLTK	1xOxidation [M3]	1	1	2	Q8A8E6	0	1486.76	High	3
	FALSE	High	WSGVPFYIR		1	1	1	Q8A8E6	0	1124.59	High	2.46
	FALSE	High	AEEQNLELMSSFVSHLYYLPMDPAK	2xOxidation [M9; M21]	1	1	2	Q8A8E6	0	2944.37	High	4.73
	FALSE	High	IIVEKPFGYDLESALELNK		1	1	3	Q8A8E6	0	2178.17	High	4.64
	FALSE	High	FANGIFEPLWNR		1	1	1	Q8A8E6	0	1463.74	High	3.14
	FALSE	High	FAMIIFGASGDLTK		1	1	1	Q8A8E6	0	1470.77	High	2.28
	FALSE	High	SYILGELQQFVK		1	1	2	Q8A8E6	0	1424.78	High	3.16
	FALSE	High	QVTMDFSYAQLGGVPSGDAYAR	1xGln->pyro-Glu [N-Term]; 1xOxidation [M4]	1	1	1	Q8A8E6	0	2332.06	High	2.53
	FALSE	High	SDAVEASWNFFDPVLR		1	1	2	Q8A8E6	0	1852.89	High	3.02
	FALSE	High	NYIDYVEITAVENLGIEQR		1	1	1	Q8A8E6	0	2239.12	High	3.59
	FALSE	High	DMVQNHLIQLVALTAMEPPAVFNADNFR	2xOxidation [M2; M16]	1	1	3	Q8A8E6	0	3186.57	High	5.75
	FALSE	High	EVDPDNLLFYLATPPSLYGVVPLHLK		1	1	1	Q8A8E6	0	2910.57	High	3.04
FALSE	Master Protein	Q8A4D7	Alpha-galactosidase OS=Bacteroides thetaiotaomicron (strain ATCC 29148 / DSM 2079 / JCM 5827 / CCUG 10774 / NCTC 10582 / VPI-5482 / E50) OX=226186 GN=BT_2662 PE=3 SV=1	43	14	34	14	507	56.4	5.29	114.61	14	1
	Checked	Confidence	Sequence	Modifications	# Protein Groups	# Proteins	# PSMs	Master Protein Accessions	# Missed Cleavages	Theo. MH+ [Da]	Confidence (by Search Engine): Sequest HT	XCorr (by Search Engine): Sequest HT
	FALSE	High	DGHYNDMDMMVIGFR	3xOxidation [M7; M9; M10]	1	1	4	Q8A4D7	0	1848.73	High	3.92
	FALSE	High	YQMTVHYSFGK	1xOxidation [M3]	1	1	2	Q8A4D7	0	1376.63	High	3.23
	FALSE	High	GIIYAADQEASGK		1	1	1	Q8A4D7	0	1322.66	High	3.1
	FALSE	High	ISGDINAHWGSLK		1	1	1	Q8A4D7	0	1397.72	High	3.68
	FALSE	High	NLYLSAYAK		1	1	2	Q8A4D7	0	1042.56	High	2.71
	FALSE	High	IDSLGEDDKHNQVTIPVDLK		1	1	4	Q8A4D7	1	2236.15	High	5.75
	FALSE	High	VDISEDIIK		1	1	2	Q8A4D7	0	1031.56	High	2.33
	FALSE	High	QLEVDVNGIVTK		1	1	3	Q8A4D7	0	1314.73	High	3.27
	FALSE	High	DGHYNDMDMMVIGFR	1xOxidation [M10]	1	1	1	Q8A4D7	0	1816.75	High	3.07
	FALSE	High	DAGYHYINIDDGFFGER		1	1	1	Q8A4D7	0	1988.88	High	3.17
	FALSE	High	RSDLGNFSDVFEQTLPAHSAMFLR	1xOxidation [M21]	1	1	1	Q8A4D7	1	2754.33	High	3.62
	FALSE	High	VGFLGGQPENYAEWPEVYSADGGR		1	1	3	Q8A4D7	0	2598.19	High	4.91
	FALSE	High	SDLGNFSDVFEQTLPAHSAMFLR	1xOxidation [M20]	1	1	2	Q8A4D7	0	2598.23	High	5.45
	FALSE	High	ELIALNQDPLGLQAYVAQHENEGYVLVK		1	1	2	Q8A4D7	0	3124.63	High	6.28
	FALSE	High	SDLGNFSDVFEQTLPAHSAMFLR		1	1	1	Q8A4D7	0	2582.23	High	3.14
	FALSE	High	LEPTLYEAEWAYLPMFNDLGK	1xOxidation [M15]	1	1	3	Q8A4D7	0	2516.21	High	3.1
	FALSE	High	LEPTLYEAEWAYLPMFNDLGK		1	1	1	Q8A4D7	0	2500.21	High	2.83
FALSE	Master Protein	Q8A1C3	DUF5018 domain-containing protein OS=Bacteroides thetaiotaomicron (strain ATCC 29148 / DSM 2079 / JCM 5827 / CCUG 10774 / NCTC 10582 / VPI-5482 / E50) OX=226186 GN=BT_3743 PE=4 SV=1	48	14	34	14	504	54.6	4.51	114.26	14	1
	Checked	Confidence	Sequence	Modifications	# Protein Groups	# Proteins	# PSMs	Master Protein Accessions	# Missed Cleavages	Theo. MH+ [Da]	Confidence (by Search Engine): Sequest HT	XCorr (by Search Engine): Sequest HT
	FALSE	High	TGENQIK		1	1	1	Q8A1C3	0	789.41	High	2.03
	FALSE	High	TDMNNTLNSTK	1xOxidation [M3]	1	1	2	Q8A1C3	0	1254.56	High	3.45
	FALSE	High	IGDANVEGK		1	1	1	Q8A1C3	0	902.458	High	2.52
	FALSE	High	SSTSGSTEQYDVPK		1	1	1	Q8A1C3	0	1485.67	High	3.65
	FALSE	High	YTPGTTYYNNK		1	1	1	Q8A1C3	0	1321.61	High	2.95
	FALSE	High	DGEIDGVYWGK		1	1	2	Q8A1C3	0	1238.57	High	2.74
	FALSE	High	LSADQSSEAAIQSFVVK		1	1	4	Q8A1C3	0	1779.91	High	5.45
	FALSE	High	LDVDAAGVIEVNDITQK		1	1	2	Q8A1C3	0	1799.94	High	4.2
	FALSE	High	FGVPFVGEPATFTGYYK		1	1	2	Q8A1C3	0	1879.93	High	3.97
	FALSE	High	ATITPASGVEQDFSSPVIYTVTSEDGIVTTK		1	1	3	Q8A1C3	0	3213.6	High	3.83
	FALSE	High	DFGFDEWETIK		1	1	1	Q8A1C3	0	1386.62	High	2.6
	FALSE	High	IDGNNISFIIPDGLENLTFAPTIVISDK		1	1	3	Q8A1C3	0	3016.59	High	4.66
	FALSE	High	NFSFQTLNLGTIAVEQISVQK		1	1	3	Q8A1C3	0	2337.24	High	4.46
	FALSE	High	GLYGTSNPGIMTINEMFGSNLPELFSYTVSPVEGQSGK	2xOxidation [M11; M16]	1	1	4	Q8A1C3	0	4053.91	High	4.13
	FALSE	High	GLYGTSNPGIMTINEMFGSNLPELFSYTVSPVEGQSGK	1xOxidation [M]	1	1	4	Q8A1C3	0	4037.91	High	3
FALSE	Master Protein	Q8A262	Cell division protein FtsZ OS=Bacteroides thetaiotaomicron (strain ATCC 29148 / DSM 2079 / JCM 5827 / CCUG 10774 / NCTC 10582 / VPI-5482 / E50) OX=226186 GN=ftsZ PE=3 SV=1	53	16	34	16	435	47.8	4.87	114.12	16	1
	Checked	Confidence	Sequence	Modifications	# Protein Groups	# Proteins	# PSMs	Master Protein Accessions	# Missed Cleavages	Theo. MH+ [Da]	Confidence (by Search Engine): Sequest HT	XCorr (by Search Engine): Sequest HT
	FALSE	High	QLQLEEEKEK		1	1	1	Q8A262	1	1273.66	High	2.54
	FALSE	High	SITQGLGAGNRPER		1	1	2	Q8A262	0	1455.77	High	2.84
	FALSE	High	VIGVGGGGGNAVNHMYR	1xOxidation [M15]	1	1	2	Q8A262	0	1673.82	High	3.91
	FALSE	High	DAAEESIDDIKEQLNDGTK		1	1	3	Q8A262	1	2090.97	High	4.61
	FALSE	High	KIIQALDGVER		1	1	1	Q8A262	1	1241.72	High	2.01
	FALSE	High	QLQLEEEKEK	1xGln->pyro-Glu [N-Term]	1	1	2	Q8A262	1	1256.64	High	2.45
	FALSE	High	IIQALDGVER		1	1	1	Q8A262	0	1113.63	High	2.93
	FALSE	High	DGGVAIMSTGFGEGENR	1xOxidation [M7]	1	1	2	Q8A262	0	1712.75	High	4.2
	FALSE	High	SIAEIITMR	1xOxidation [M8]	1	1	1	Q8A262	0	1049.57	High	2.49
	FALSE	High	IAQHVDALLVINNER		1	1	2	Q8A262	0	1704.94	High	4.17
	FALSE	High	MVFITAGMGGGTGTGAAPVIAR	2xOxidation [M1; M8]	1	1	3	Q8A262	0	2067.04	High	4.46
	FALSE	High	ARDAAEESIDDIKEQLNDGTK		1	1	1	Q8A262	2	2318.11	High	3.89
	FALSE	High	GTVNLDFADVK		1	1	2	Q8A262	0	1178.61	High	3.59
	FALSE	High	DGGVAIMSTGFGEGENR		1	1	2	Q8A262	0	1696.76	High	3.09
	FALSE	High	SIAEIITMR		1	1	1	Q8A262	0	1033.57	High	2.22
	FALSE	High	ITVLATGFGVEDVPGMDTLHEAR	1xOxidation [M16]	1	1	2	Q8A262	0	2444.21	High	4.87
	FALSE	High	MDEIVQFDFPTDSPK	1xOxidation [M1]	1	1	1	Q8A262	0	1784.8	High	3.3
	FALSE	High	AIDDALHSPLLNNNDIFNAK		1	1	2	Q8A262	0	2195.11	High	4.73
	FALSE	High	MDEIVQFDFPTDSPK		1	1	1	Q8A262	0	1768.81	High	2.15
	FALSE	High	HIYIFNTEDLDNDDIIAMIEESPTYTR	1xOxidation [M18]	1	1	2	Q8A262	0	3244.5	High	4.11
FALSE	Master Protein	Q8A8X8	SusD homolog OS=Bacteroides thetaiotaomicron (strain ATCC 29148 / DSM 2079 / JCM 5827 / CCUG 10774 / NCTC 10582 / VPI-5482 / E50) OX=226186 GN=BT_1039 PE=4 SV=1	53	22	35	22	527	58.4	5.34	112.02	22	1
	Checked	Confidence	Sequence	Modifications	# Protein Groups	# Proteins	# PSMs	Master Protein Accessions	# Missed Cleavages	Theo. MH+ [Da]	Confidence (by Search Engine): Sequest HT	XCorr (by Search Engine): Sequest HT
	FALSE	High	SEKVPAAYSDPSDSGK		1	1	1	Q8A8X8	1	1637.77	High	3.12
	FALSE	High	VPAAYSDPSDSGK		1	1	1	Q8A8X8	0	1293.6	High	2.05
	FALSE	High	AEAALMYK	1xOxidation [M6]	1	1	1	Q8A8X8	0	912.45	High	2.02
	FALSE	High	YNDGMNPYYR	1xOxidation [M5]	1	1	2	Q8A8X8	0	1308.53	High	2.13
	FALSE	High	NGIYQSATTQANYTK		1	1	1	Q8A8X8	0	1659.8	High	2.56
	FALSE	High	VTSSWNEIR		1	1	1	Q8A8X8	0	1091.55	High	2.38
	FALSE	High	YNESASVTENLER		1	1	2	Q8A8X8	0	1511.7	High	3.75
	FALSE	High	DIAAVSTVTPK		1	1	1	Q8A8X8	0	1101.62	High	2.31
	FALSE	High	RLPFPQSEYNTNNANVK		1	1	4	Q8A8X8	1	1991.99	High	4.97
	FALSE	High	YASEADASIGGGQIGVR		1	1	2	Q8A8X8	0	1650.81	High	4.71
	FALSE	High	ELYDAGVTVSMEER	1xOxidation [M11]	1	1	2	Q8A8X8	0	1614.73	High	3.48
	FALSE	High	LPFPQSEYNTNNANVK		1	1	1	Q8A8X8	0	1835.89	High	3.45
	FALSE	High	ATIGDYLK		1	1	1	Q8A8X8	0	880.477	High	2.09
	FALSE	High	VPAAYSDPSDSGKDIAAVSTVTPK		1	1	2	Q8A8X8	1	2376.19	High	3.56
	FALSE	High	EKAEEAVSDVIGVMTSASDAAYSK	1xOxidation [M14]	1	1	2	Q8A8X8	1	2474.16	High	5.29
	FALSE	High	ISANITSYLSGYNDPR		1	1	2	Q8A8X8	0	1770.87	High	3.17
	FALSE	High	LFPIVNNLNTDGVTVQR		1	1	2	Q8A8X8	0	1900.03	High	3.54
	FALSE	High	HMFDDLDEAISAFK	1xOxidation [M2]	1	1	2	Q8A8X8	0	1654.74	High	3.05
	FALSE	High	AAVSMLGGADNSATDLWWAK	1xOxidation [M5]	1	1	1	Q8A8X8	0	2079.98	High	2.35
	FALSE	High	GLAYQWAQILR		1	1	1	Q8A8X8	0	1318.73	High	2.39
	FALSE	High	EKAEEAVSDVIGVMTSASDAAYSK		1	1	1	Q8A8X8	1	2458.17	High	3.69
	FALSE	High	VAVLGNEDMSSLSEYDLVFNGDFNK	1xOxidation [M9]	1	1	1	Q8A8X8	0	2779.28	High	6.18
	FALSE	High	WIANFPNGWETWADIR		1	1	1	Q8A8X8	0	1975.94	High	3.21
FALSE	Master Protein	Q8A0R1	Alpha-1,2-mannosidase-like protein OS=Bacteroides thetaiotaomicron (strain ATCC 29148 / DSM 2079 / JCM 5827 / CCUG 10774 / NCTC 10582 / VPI-5482 / E50) OX=226186 GN=BT_3960 PE=4 SV=1	52	17	35	17	508	55.2	4.93	110.56	17	1
	Checked	Confidence	Sequence	Modifications	# Protein Groups	# Proteins	# PSMs	Master Protein Accessions	# Missed Cleavages	Theo. MH+ [Da]	Confidence (by Search Engine): Sequest HT	XCorr (by Search Engine): Sequest HT
	FALSE	High	EATAADLK		1	1	1	Q8A0R1	0	818.425	High	2.37
	FALSE	High	LVDDNADTK		1	1	1	Q8A0R1	0	990.474	High	2.16
	FALSE	High	QHENDREATAADLK		1	1	1	Q8A0R1	1	1597.76	High	3.29
	FALSE	High	NPWGGTTDGVMK	1xOxidation [M11]	1	1	2	Q8A0R1	0	1278.58	High	2.88
	FALSE	High	QHENDREATAADLK	1xGln->pyro-Glu [N-Term]	1	1	1	Q8A0R1	1	1580.73	High	2.72
	FALSE	High	SYEVDNATSYR		1	1	2	Q8A0R1	0	1304.58	High	2.59
	FALSE	High	GSSTFSAITPMGR	1xOxidation [M11]	1	1	2	Q8A0R1	0	1327.63	High	3.08
	FALSE	High	LVIGGFTR		1	1	1	Q8A0R1	0	862.515	High	2.35
	FALSE	High	AVTAYSLTSAADTPEMDPK	1xOxidation [M16]	1	1	3	Q8A0R1	0	1983.92	High	5.14
	FALSE	High	LSVEANNGGAATQIAEWK		1	1	3	Q8A0R1	0	1858.93	High	4.69
	FALSE	High	SYTENINDLIASK		1	1	2	Q8A0R1	0	1467.73	High	3.29
	FALSE	High	WLADPAEEPEPFGDGGTK		1	1	2	Q8A0R1	0	1915.87	High	3.84
	FALSE	High	EVTWATILEK		1	1	1	Q8A0R1	0	1189.65	High	2.19
	FALSE	High	SGEQVDQNWQTTSGHAFTFILPDDNTHLFK		1	1	3	Q8A0R1	0	3433.61	High	4.82
	FALSE	High	MAWNTFNVVSIYPNGNPVMSDVNQR	2xOxidation [M1; M19]	1	1	1	Q8A0R1	0	2885.33	High	3.75
	FALSE	High	QISVGVGGDYFIGNSGDLGALGGR		1	1	2	Q8A0R1	0	2309.15	High	3.97
	FALSE	High	MAWNTFNVVSIYPNGNPVMSDVNQR	1xOxidation [M1]	1	1	1	Q8A0R1	0	2869.34	High	2.9
	FALSE	High	NYGVGPDLGGYIPNF		1	1	2	Q8A0R1	0	1582.75	High	3.13
	FALSE	High	QISVGVGGDYFIGNSGDLGALGGR	1xGln->pyro-Glu [N-Term]	1	1	1	Q8A0R1	0	2292.13	High	2.6
	FALSE	High	DWTLYGSNDNTTWTELDAQTNQLFAAR		1	1	3	Q8A0R1	0	3131.43	High	3.96
FALSE	Master Protein	Q8A455	Glutamate--tRNA ligase OS=Bacteroides thetaiotaomicron (strain ATCC 29148 / DSM 2079 / JCM 5827 / CCUG 10774 / NCTC 10582 / VPI-5482 / E50) OX=226186 GN=gltX PE=3 SV=1	54	24	39	24	504	57.7	5.43	110.33	24	1
	Checked	Confidence	Sequence	Modifications	# Protein Groups	# Proteins	# PSMs	Master Protein Accessions	# Missed Cleavages	Theo. MH+ [Da]	Confidence (by Search Engine): Sequest HT	XCorr (by Search Engine): Sequest HT
	FALSE	High	EEVDALIAEGK		1	1	2	Q8A455	0	1173.6	High	2.82
	FALSE	High	VVTVVGMMK	2xOxidation [M7; M8]	1	1	2	Q8A455	0	995.526	High	2.61
	FALSE	High	EHGVEAPFEK		1	1	1	Q8A455	0	1142.55	High	2.27
	FALSE	High	GYHTGNIMNAFR	1xOxidation [M8]	1	1	1	Q8A455	0	1396.64	High	2.27
	FALSE	High	LFDIHR		1	1	1	Q8A455	0	800.441	High	2.05
	FALSE	High	VVTVVGMMK	1xOxidation [M]	1	1	2	Q8A455	0	979.531	High	2.18
	FALSE	High	RAEIANFQYDASTR		1	1	3	Q8A455	1	1641.8	High	4.16
	FALSE	High	VVMDWIAEK	1xOxidation [M3]	1	1	1	Q8A455	0	1106.56	High	2.23
	FALSE	High	FAPSPTGALHIGGVR		1	1	2	Q8A455	0	1479.81	High	3.15
	FALSE	High	QHGGDLIFR	1xGln->pyro-Glu [N-Term]	1	1	1	Q8A455	0	1025.52	High	3
	FALSE	High	IEPNEDVHVNDLIR		1	1	1	Q8A455	0	1662.84	High	2.63
	FALSE	High	AEIANFQYDASTR		1	1	1	Q8A455	0	1485.7	High	3.44
	FALSE	High	YVQILLDNDK		1	1	1	Q8A455	0	1220.65	High	3.05
	FALSE	High	AYIAFDTPEELDAKR		1	1	1	Q8A455	1	1738.86	High	2.93
	FALSE	High	GEVVINSSILDDK		1	1	1	Q8A455	0	1388.73	High	3.34
	FALSE	High	NSLTMSKEEVDALIAEGK	1xOxidation [M5]	1	1	1	Q8A455	1	1950.97	High	3.78
	FALSE	High	VVMDWIAEK		1	1	1	Q8A455	0	1090.56	High	2.04
	FALSE	High	AYIAFDTPEELDAK		1	1	2	Q8A455	0	1582.76	High	2.89
	FALSE	High	WLGIHFDEGVSFGGEHGPYR		1	1	1	Q8A455	0	2260.06	High	3.47
	FALSE	High	GPHMFDISWVLGK	1xOxidation [M4]	1	1	1	Q8A455	0	1502.75	High	2.9
	FALSE	High	TALYNYLFAR		1	1	3	Q8A455	0	1231.65	High	3.24
	FALSE	High	GEEWLPSAPLHVLLYR		1	1	2	Q8A455	0	1880.01	High	4.33
	FALSE	High	YVQILLDNDKAYIAFDTPEELDAK		1	1	1	Q8A455	1	2784.4	High	2.96
	FALSE	High	GPHMFDISWVLGK		1	1	1	Q8A455	0	1486.75	High	2.55
	FALSE	High	FVPGAEEYILESFK		1	1	3	Q8A455	0	1628.82	High	3.56
	FALSE	High	LGFPVFPLEWRPESGEVSSGYR		1	1	1	Q8A455	0	2509.25	High	2.68
	FALSE	High	GIWFNHQYIQLKPNEEIAELFLPVLK		1	1	1	Q8A455	0	3139.7	High	3.25
FALSE	Master Protein	Q8A2F0	Putative auxin-regulated protein OS=Bacteroides thetaiotaomicron (strain ATCC 29148 / DSM 2079 / JCM 5827 / CCUG 10774 / NCTC 10582 / VPI-5482 / E50) OX=226186 GN=BT_3355 PE=4 SV=1	35	16	34	16	503	57.4	7.17	109.37	16	1
	Checked	Confidence	Sequence	Modifications	# Protein Groups	# Proteins	# PSMs	Master Protein Accessions	# Missed Cleavages	Theo. MH+ [Da]	Confidence (by Search Engine): Sequest HT	XCorr (by Search Engine): Sequest HT
	FALSE	High	EVNSDYEAK		1	1	1	Q8A2F0	0	1054.47	High	2.6
	FALSE	High	YMIGDTVK	1xOxidation [M2]	1	1	1	Q8A2F0	0	942.46	High	2.05
	FALSE	High	EALEDIHYR		1	1	3	Q8A2F0	0	1145.56	High	2.55
	FALSE	High	LVNQAAQTEWGK		1	1	1	Q8A2F0	0	1344.69	High	2.53
	FALSE	High	INPDSHFFSGK		1	1	3	Q8A2F0	0	1248.6	High	4.29
	FALSE	High	QIDLYASQASEIQHR		1	1	1	Q8A2F0	0	1758.88	High	3.89
	FALSE	High	IALMSEWETK	1xOxidation [M4]	1	1	1	Q8A2F0	0	1223.6	High	2.41
	FALSE	High	DAAALYFR		1	1	2	Q8A2F0	0	926.473	High	2.93
	FALSE	High	NRLPIQTYEEIKPYVER		1	1	2	Q8A2F0	1	2148.14	High	4.02
	FALSE	High	HQWLIEFAK		1	1	2	Q8A2F0	0	1171.63	High	3.45
	FALSE	High	TKHFINAFGEELIVDNAEK		1	1	2	Q8A2F0	1	2175.11	High	3.83
	FALSE	High	LPIQTYEEIKPYVER		1	1	3	Q8A2F0	0	1878	High	3.7
	FALSE	High	QIDLYASQASEIQHR	1xGln->pyro-Glu [N-Term]	1	1	1	Q8A2F0	0	1741.85	High	4.08
	FALSE	High	FAAILDATLK		1	1	2	Q8A2F0	0	1062.62	High	2.78
	FALSE	High	HFINAFGEELIVDNAEK		1	1	3	Q8A2F0	0	1945.97	High	5.28
	FALSE	High	EYIESMLVLNNE	1xOxidation [M6]	1	1	1	Q8A2F0	0	1469.68	High	2.87
	FALSE	High	EYIESMLVLNNE		1	1	1	Q8A2F0	0	1453.69	High	2.47
	FALSE	High	IEAIANSTIPVNVTSLSGVPSWMLVLIK	1xOxidation [M23]	1	1	2	Q8A2F0	0	2968.64	High	3.51
	FALSE	High	IEAIANSTIPVNVTSLSGVPSWMLVLIK		1	1	2	Q8A2F0	0	2952.65	High	5.01
FALSE	Master Protein	Q8A123	Peptidyl-prolyl cis-trans isomerase OS=Bacteroides thetaiotaomicron (strain ATCC 29148 / DSM 2079 / JCM 5827 / CCUG 10774 / NCTC 10582 / VPI-5482 / E50) OX=226186 GN=BT_3848 PE=4 SV=1	34	15	34	15	460	53	6.4	108.14	15	1
	Checked	Confidence	Sequence	Modifications	# Protein Groups	# Proteins	# PSMs	Master Protein Accessions	# Missed Cleavages	Theo. MH+ [Da]	Confidence (by Search Engine): Sequest HT	XCorr (by Search Engine): Sequest HT
	FALSE	High	MEEYFNK	1xOxidation [M1]	1	1	1	Q8A123	0	976.408	High	2.12
	FALSE	High	MNVGEISR	1xOxidation [M1]	1	1	1	Q8A123	0	921.446	High	2.36
	FALSE	High	NNHGLMVNTNER	1xOxidation [M6]	1	1	2	Q8A123	0	1414.65	High	3.11
	FALSE	High	EKMEEYFNK	1xOxidation [M3]	1	1	1	Q8A123	1	1233.55	High	2.03
	FALSE	High	DGLTVQK		1	1	1	Q8A123	0	760.42	High	2.15
	FALSE	High	GGELDFMGR	1xOxidation [M7]	1	1	3	Q8A123	0	997.441	High	2.85
	FALSE	High	VDMMTNMYIQQIGSK	3xOxidation [M3; M4; M7]	1	1	2	Q8A123	0	1806.81	High	3.22
	FALSE	High	FQMQDLPQDVAK	1xOxidation [M3]	1	1	1	Q8A123	0	1435.69	High	3.58
	FALSE	High	IPIAEIEDVKR		1	1	1	Q8A123	1	1282.74	High	3.67
	FALSE	High	ATIAEDYQDLK		1	1	2	Q8A123	0	1266.62	High	3.96
	FALSE	High	VDMMTNMYIQQIGSK	2xOxidation [M3; M4]	1	1	1	Q8A123	0	1790.81	High	2.09
	FALSE	High	IPIAEIEDVK		1	1	2	Q8A123	0	1126.64	High	3.47
	FALSE	High	GGELDFMGR		1	1	1	Q8A123	0	981.446	High	2.02
	FALSE	High	FQMQDLPQDVAK		1	1	2	Q8A123	0	1419.69	High	2.6
	FALSE	High	GEIDFSTLAR		1	1	1	Q8A123	0	1108.56	High	2.67
	FALSE	High	VDMMTNMYIQQIGSK	1xOxidation [M4]	1	1	1	Q8A123	0	1774.82	High	3.27
	FALSE	High	FTFDEAASVISQDKDTR		1	1	4	Q8A123	1	1929.92	High	5.09
	FALSE	High	GMLDPAYANVAFSLQDPK	1xOxidation [M2]	1	1	3	Q8A123	0	1952.94	High	5.54
	FALSE	High	GMLDPAYANVAFSLQDPK		1	1	1	Q8A123	0	1936.95	High	3.23
	FALSE	High	IVESEFGYHIIQLIEK		1	1	3	Q8A123	0	1918.03	High	4.56
FALSE	Master Protein	Q8A2X1	L-aspartate oxidase OS=Bacteroides thetaiotaomicron (strain ATCC 29148 / DSM 2079 / JCM 5827 / CCUG 10774 / NCTC 10582 / VPI-5482 / E50) OX=226186 GN=BT_3184 PE=3 SV=1	57	19	34	19	523	58.5	6.49	104.4	19	1
	Checked	Confidence	Sequence	Modifications	# Protein Groups	# Proteins	# PSMs	Master Protein Accessions	# Missed Cleavages	Theo. MH+ [Da]	Confidence (by Search Engine): Sequest HT	XCorr (by Search Engine): Sequest HT
	FALSE	High	EGGHSEFR		1	1	1	Q8A2X1	0	918.406	High	2.11
	FALSE	High	GDDHVYLDVTHKDPEETKK		1	1	1	Q8A2X1	2	2226.07	High	3.24
	FALSE	High	GLHYTIDYPHAK		1	1	2	Q8A2X1	0	1414.71	High	2.23
	FALSE	High	SPEEMVLITQSMK	2xOxidation [M5; M12]	1	1	2	Q8A2X1	0	1524.73	High	3.7
	FALSE	High	WGVDFDKNEK		1	1	1	Q8A2X1	1	1237.58	High	2.09
	FALSE	High	VTLMATGGVGAVYK	1xOxidation [M4]	1	1	1	Q8A2X1	0	1382.73	High	3.5
	FALSE	High	SPEEMVLITQSMK	1xOxidation [M5]	1	1	1	Q8A2X1	0	1508.73	High	2.7
	FALSE	High	DNTGAEIQDSLIK		1	1	1	Q8A2X1	0	1403.7	High	3.57
	FALSE	High	NMVNVGYLIMR	2xOxidation [M2; M10]	1	1	2	Q8A2X1	0	1341.67	High	3.25
	FALSE	High	EVNQIMSTYVGIVR	1xOxidation [M6]	1	1	2	Q8A2X1	0	1624.84	High	3.17
	FALSE	High	EAPAQIEELIK		1	1	2	Q8A2X1	0	1240.68	High	3.31
	FALSE	High	NMVNVGYLIMR	1xOxidation [M2]	1	1	1	Q8A2X1	0	1325.67	High	2.21
	FALSE	High	TTTNPLVATGDGIAMVYR	1xOxidation [M15]	1	1	1	Q8A2X1	0	1895.95	High	2.88
	FALSE	High	VVDQYAYNEAIPEWNDEGTR		1	1	2	Q8A2X1	0	2369.07	High	3.32
	FALSE	High	DMEFVQFHPTALYHPGDRPSFLITEAMR	2xOxidation [M2; M27]	1	1	2	Q8A2X1	0	3337.58	High	3.38
	FALSE	High	EVNQIMSTYVGIVR		1	1	1	Q8A2X1	0	1608.84	High	2.65
	FALSE	High	HPNIEVIENQFAVEILTQHHLGVTVTR		1	1	1	Q8A2X1	0	3094.64	High	4.29
	FALSE	High	LASNSLIEAVVYADAAAK		1	1	4	Q8A2X1	0	1805.96	High	4.46
	FALSE	High	KFDFLVIGSGIAGMSFALK	1xOxidation [M14]	1	1	1	Q8A2X1	1	2017.08	High	2.66
	FALSE	High	LDIIYEETESLFK		1	1	2	Q8A2X1	0	1599.82	High	2.38
	FALSE	High	AWDRLDIIYEETESLFK		1	1	1	Q8A2X1	1	2128.06	High	3.1
	FALSE	High	SGLEEANTYFAQGGVASVTNLLVDNFDK		1	1	2	Q8A2X1	0	2959.43	High	4.68
FALSE	Master Protein	Q8A9B5	Putative tetratricopeptide repeat family protein OS=Bacteroides thetaiotaomicron (strain ATCC 29148 / DSM 2079 / JCM 5827 / CCUG 10774 / NCTC 10582 / VPI-5482 / E50) OX=226186 GN=BT_0900 PE=4 SV=1	51	14	31	14	398	45.4	5.81	103.04	14	1
	Checked	Confidence	Sequence	Modifications	# Protein Groups	# Proteins	# PSMs	Master Protein Accessions	# Missed Cleavages	Theo. MH+ [Da]	Confidence (by Search Engine): Sequest HT	XCorr (by Search Engine): Sequest HT
	FALSE	High	YAPAALDDKDGGK		1	1	5	Q8A9B5	1	1320.64	High	3.11
	FALSE	High	LINEAIKNPETK		1	1	2	Q8A9B5	1	1369.77	High	3.18
	FALSE	High	SIASDVKPNFNQAEK		1	1	3	Q8A9B5	0	1647.83	High	3.93
	FALSE	High	FAMQLMADAYK	2xOxidation [M3; M6]	1	1	1	Q8A9B5	0	1320.6	High	3.4
	FALSE	High	FYEEAKPFYEK		1	1	2	Q8A9B5	0	1450.69	High	3.78
	FALSE	High	EYDNAIEFYKK		1	1	1	Q8A9B5	1	1419.68	High	2.67
	FALSE	High	VYYNLNMGPEFEEIDKMMK	3xOxidation [M7; M17; M18]	1	1	1	Q8A9B5	1	2399.06	High	2.69
	FALSE	High	VYYNLNMGPEFEEIDK	1xOxidation [M7]	1	1	4	Q8A9B5	0	1976.89	High	3.46
	FALSE	High	KANASTILVERPNLINGGIQFFNLDK		1	1	1	Q8A9B5	1	2872.57	High	3.7
	FALSE	High	AIAADPEYAEAYSNVGLVYLMK	1xOxidation [M21]	1	1	3	Q8A9B5	0	2404.17	High	4.63
	FALSE	High	ANASTILVERPNLINGGIQFFNLDK		1	1	1	Q8A9B5	0	2744.47	High	5.14
	FALSE	High	DLPDTWDVAGFIQK		1	1	2	Q8A9B5	0	1604.8	High	3.28
	FALSE	High	EALQFFATYVESASYPMLAEQNLAK	1xOxidation [M17]	1	1	2	Q8A9B5	0	2837.37	High	4.96
	FALSE	High	FPGNDYFFANLVDYYTSSNQASK		1	1	3	Q8A9B5	0	2648.19	High	3.95
FALSE	Master Protein	Q8A688	Anaerobic ribonucleoside-triphosphate reductase OS=Bacteroides thetaiotaomicron (strain ATCC 29148 / DSM 2079 / JCM 5827 / CCUG 10774 / NCTC 10582 / VPI-5482 / E50) OX=226186 GN=BT_1998 PE=4 SV=1	40	23	34	23	797	90.3	8.02	101.48	23	1
	Checked	Confidence	Sequence	Modifications	# Protein Groups	# Proteins	# PSMs	Master Protein Accessions	# Missed Cleavages	Theo. MH+ [Da]	Confidence (by Search Engine): Sequest HT	XCorr (by Search Engine): Sequest HT
	FALSE	High	AENIEDAMR	1xOxidation [M8]	1	1	2	Q8A688	0	1064.47	High	2.23
	FALSE	High	REDFSISK		1	1	1	Q8A688	1	981.5	High	2.03
	FALSE	High	VKDGVSYSEKDFEK		1	1	1	Q8A688	2	1630.8	High	2.99
	FALSE	High	VFENVAGEK		1	1	2	Q8A688	0	992.505	High	2.29
	FALSE	High	AENLIEGER		1	1	1	Q8A688	0	1030.52	High	2.47
	FALSE	High	DTHQAMEGFIHNLNTMHSR	2xOxidation [M6; M16]	1	1	2	Q8A688	0	2271	High	3.83
	FALSE	High	ATIEGLGTR		1	1	1	Q8A688	0	917.505	High	2.71
	FALSE	High	DGVSYSEKDFEK		1	1	1	Q8A688	1	1403.63	High	2.16
	FALSE	High	GGHITYVELDGEAQK		1	1	1	Q8A688	0	1616.79	High	2.61
	FALSE	High	GGGALNPNEQVGDALR		1	1	2	Q8A688	0	1567.78	High	3.08
	FALSE	High	FAEAHQLGDVHIHDLDYYPTK		1	1	1	Q8A688	0	2469.18	High	5.13
	FALSE	High	GNLSFTTLNMPR	1xOxidation [M10]	1	1	1	Q8A688	0	1366.68	High	3.04
	FALSE	High	NMATLVADQLYER	1xOxidation [M2]	1	1	2	Q8A688	0	1539.75	High	3.28
	FALSE	High	GGNQVVFSSINYGTDTSAEGR		1	1	3	Q8A688	0	2159	High	5.81
	FALSE	High	ITGYLTGDLSSWNSAK		1	1	1	Q8A688	0	1712.85	High	2.31
	FALSE	High	HLASFINFYVAMENGTQADEK	1xOxidation [M12]	1	1	1	Q8A688	0	2401.11	High	3.14
	FALSE	High	LVIEELLK		1	1	1	Q8A688	0	956.603	High	2.29
	FALSE	High	YNLNYSVLATPAEGLSGR		1	1	1	Q8A688	0	1924.98	High	3.43
	FALSE	High	GTYEAPNFDLLLR		1	1	3	Q8A688	0	1508.77	High	3.27
	FALSE	High	ALFPNFMFLDTPFNKNEK	1xOxidation [M7]	1	1	1	Q8A688	1	2189.07	High	2.89
	FALSE	High	GEVPVFPIQIFK		1	1	2	Q8A688	0	1373.78	High	2.74
	FALSE	High	ALFPNFMFLDTPFNK	1xOxidation [M7]	1	1	1	Q8A688	0	1817.89	High	3.32
	FALSE	High	TPQSIQSYATLATIIFQTNQNEQHGGQAIPAFDFFMAK	1xOxidation [M36]	1	1	1	Q8A688	0	4230.06	High	3.6
	FALSE	High	ALFPNFMFLDTPFNK		1	1	1	Q8A688	0	1801.9	High	2.73
FALSE	Master Protein	Q8A8X4	SusD homolog OS=Bacteroides thetaiotaomicron (strain ATCC 29148 / DSM 2079 / JCM 5827 / CCUG 10774 / NCTC 10582 / VPI-5482 / E50) OX=226186 GN=BT_1043 PE=1 SV=1	40	17	32	17	546	60.9	5.49	99.94	17	1
	Checked	Confidence	Sequence	Modifications	# Protein Groups	# Proteins	# PSMs	Master Protein Accessions	# Missed Cleavages	Theo. MH+ [Da]	Confidence (by Search Engine): Sequest HT	XCorr (by Search Engine): Sequest HT
	FALSE	High	SMLADLSK	1xOxidation [M2]	1	1	1	Q8A8X4	0	880.444	High	2.1
	FALSE	High	YGTYNHDLSIGNTSPK		1	1	1	Q8A8X4	0	1766.83	High	3.53
	FALSE	High	LANSLMLR	1xOxidation [M6]	1	1	1	Q8A8X4	0	933.519	High	2.08
	FALSE	High	VHFIDETLAK		1	1	3	Q8A8X4	0	1172.63	High	2.73
	FALSE	High	ASETYFLK		1	1	1	Q8A8X4	0	958.488	High	2.64
	FALSE	High	WDDYTGNLSK		1	1	2	Q8A8X4	0	1198.54	High	2.69
	FALSE	High	TGFPYLMKPMDEAAPGR	2xOxidation [M7; M10]	1	1	1	Q8A8X4	0	1912.89	High	3.04
	FALSE	High	NGGVIEDISSEAK		1	1	3	Q8A8X4	0	1318.65	High	3.59
	FALSE	High	SSDKMPLLNSMLASVNEYNETR	2xOxidation [M5; M11]	1	1	2	Q8A8X4	1	2531.18	High	5.17
	FALSE	High	MPLLNSMLASVNEYNETR	2xOxidation [M1; M7]	1	1	3	Q8A8X4	0	2113.99	High	4.2
	FALSE	High	RTGFPYLMKPMDEAAPGR		1	1	1	Q8A8X4	1	2037	High	2.26
	FALSE	High	AEAALYNLIGGDPK		1	1	2	Q8A8X4	0	1431.75	High	4.29
	FALSE	High	ATDVFGPIAYNSAGDGSIAPK		1	1	1	Q8A8X4	0	2051.01	High	5.21
	FALSE	High	FAPTAYNSNPNMAEIPTLLGGGDIGATK	1xOxidation [M12]	1	1	2	Q8A8X4	0	2836.38	High	4.16
	FALSE	High	VDSNSPLYWFR		1	1	2	Q8A8X4	0	1383.67	High	2.82
	FALSE	High	YLALYPNAVEAWTEYR		1	1	3	Q8A8X4	0	1958.96	High	3.41
	FALSE	High	DSDSPSEQAILEIANIVR		1	1	3	Q8A8X4	0	1956.99	High	3.56
FALSE	Master Protein	Q8A7H6	Phosphoglucomutase phosphomannomutase OS=Bacteroides thetaiotaomicron (strain ATCC 29148 / DSM 2079 / JCM 5827 / CCUG 10774 / NCTC 10582 / VPI-5482 / E50) OX=226186 GN=BT_1548 PE=3 SV=1	45	18	32	18	581	64.7	5.31	98.95	18	1
	Checked	Confidence	Sequence	Modifications	# Protein Groups	# Proteins	# PSMs	Master Protein Accessions	# Missed Cleavages	Theo. MH+ [Da]	Confidence (by Search Engine): Sequest HT	XCorr (by Search Engine): Sequest HT
	FALSE	High	MENQELIK	1xOxidation [M1]	1	1	2	Q8A7H6	0	1020.5	High	2.26
	FALSE	High	MLENEDKTELIEAFYK	1xOxidation [M1]	1	1	3	Q8A7H6	1	1988.95	High	5.19
	FALSE	High	EFTVNVVKPGK		1	1	2	Q8A7H6	0	1217.69	High	2.54
	FALSE	High	TIVTTELIK		1	1	1	Q8A7H6	0	1017.62	High	2.01
	FALSE	High	WLTPAYDAETQAEVKR		1	1	2	Q8A7H6	1	1877.94	High	3.49
	FALSE	High	IVYTPIHGTGMMLIPR	2xOxidation [M11; M12]	1	1	2	Q8A7H6	0	1830.96	High	2.85
	FALSE	High	TVSIDPEAIAR		1	1	1	Q8A7H6	0	1171.63	High	2.17
	FALSE	High	EIDADLVMASDPDADR	1xOxidation [M8]	1	1	1	Q8A7H6	0	1748.76	High	4.05
	FALSE	High	WLTPAYDAETQAEVK		1	1	1	Q8A7H6	0	1721.84	High	2.98
	FALSE	High	ALKMWGFENVFTVPEQMIK	2xOxidation [M4; M17]	1	1	3	Q8A7H6	1	2300.15	High	3.27
	FALSE	High	VYLFDDMRPTPEMSFAIR	2xOxidation [M7; M13]	1	1	1	Q8A7H6	0	2220.05	High	2.71
	FALSE	High	MLENEDKTELIEAFYK		1	1	1	Q8A7H6	1	1972.96	High	3.56
	FALSE	High	LFAETSANIFSANGIK		1	1	2	Q8A7H6	0	1682.87	High	2.77
	FALSE	High	MNIYTVGAATQGLSNYLK		1	1	2	Q8A7H6	0	1943.99	High	2.42
	FALSE	High	VTDLDMPETSNVLQYFTEDGSK	1xOxidation [M6]	1	1	3	Q8A7H6	0	2505.13	High	4.91
	FALSE	High	YIGGGEESYGFLAEDFVR		1	1	1	Q8A7H6	0	2008.93	High	3.41
	FALSE	High	MWGFENVFTVPEQMIK	2xOxidation [M1; M14]	1	1	1	Q8A7H6	0	1987.93	High	2.31
	FALSE	High	DGNFPTVISPNPENAEALSMAVNLAK	1xOxidation [M20]	1	1	2	Q8A7H6	0	2715.33	High	5.84
	FALSE	High	GNPDLIQIIGEDIDKIYLDMVK	1xOxidation [M20]	1	1	1	Q8A7H6	1	2518.31	High	3.29
FALSE	Master Protein	Q8A7H5	Dipeptidase OS=Bacteroides thetaiotaomicron (strain ATCC 29148 / DSM 2079 / JCM 5827 / CCUG 10774 / NCTC 10582 / VPI-5482 / E50) OX=226186 GN=BT_1549 PE=3 SV=1	40	15	26	15	545	61.5	5.88	97.79	15	1
	Checked	Confidence	Sequence	Modifications	# Protein Groups	# Proteins	# PSMs	Master Protein Accessions	# Missed Cleavages	Theo. MH+ [Da]	Confidence (by Search Engine): Sequest HT	XCorr (by Search Engine): Sequest HT
	FALSE	High	YLGEIEQAR		1	1	2	Q8A7H5	0	1078.55	High	2.55
	FALSE	High	NSIGQPAGVIRPGYPK		1	1	1	Q8A7H5	0	1653.91	High	2.79
	FALSE	High	TDTPMPLFVKPNR	1xOxidation [M5]	1	1	1	Q8A7H5	0	1531.79	High	2.63
	FALSE	High	EMETTFNNAQEGIEEMAAK	2xOxidation [M2; M16]	1	1	3	Q8A7H5	0	2174.92	High	4.63
	FALSE	High	YTDHGNDYLPYIEGK		1	1	3	Q8A7H5	0	1784.81	High	4.12
	FALSE	High	YDLMIGDVR	1xOxidation [M4]	1	1	1	Q8A7H5	0	1097.53	High	2.32
	FALSE	High	EFLEEYVK		1	1	1	Q8A7H5	0	1056.52	High	2.12
	FALSE	High	VGDKEYFNERPISTQQSGFVFVAQMR	1xOxidation [M25]	1	1	1	Q8A7H5	1	3049.48	High	4.36
	FALSE	High	QLGTFLIVK		1	1	1	Q8A7H5	0	1018.63	High	2.44
	FALSE	High	EYFNERPISTQQSGFVFVAQMR	1xOxidation [M21]	1	1	2	Q8A7H5	0	2650.27	High	4.11
	FALSE	High	DHYEGTPLDISNDFGAGPYK		1	1	3	Q8A7H5	0	2195.99	High	6.04
	FALSE	High	NASTDGSTIVSYSADSYGLFGELYHYPAATYPK		1	1	3	Q8A7H5	0	3545.64	High	6.82
	FALSE	High	DKNAAIAFLTNYTNMTAQSTFDTWK	1xOxidation [M15]	1	1	1	Q8A7H5	1	2868.35	High	3.5
	FALSE	High	NAAIAFLTNYTNMTAQSTFDTWK	1xOxidation [M13]	1	1	1	Q8A7H5	0	2625.23	High	3.15
	FALSE	High	DFSFAEAYAPLDFGAR		1	1	2	Q8A7H5	0	1776.82	High	4.61
FALSE	Master Protein	Q8AA40	Replicative DNA helicase OS=Bacteroides thetaiotaomicron (strain ATCC 29148 / DSM 2079 / JCM 5827 / CCUG 10774 / NCTC 10582 / VPI-5482 / E50) OX=226186 GN=BT_0625 PE=3 SV=1	59	20	29	20	517	57.7	5.55	96.1	20	1
	Checked	Confidence	Sequence	Modifications	# Protein Groups	# Proteins	# PSMs	Master Protein Accessions	# Missed Cleavages	Theo. MH+ [Da]	Confidence (by Search Engine): Sequest HT	XCorr (by Search Engine): Sequest HT
	FALSE	High	TAFVLSMAK		1	1	1	Q8AA40	0	967.528	High	2.09
	FALSE	High	QEEVSTISR		1	1	2	Q8AA40	0	1048.53	High	2.34
	FALSE	High	KDYTQINPVIDEAYK		1	1	1	Q8AA40	1	1796.91	High	2.53
	FALSE	High	TDGLSGLESGFTK		1	1	1	Q8AA40	0	1311.64	High	4.12
	FALSE	High	ELITFTSNIQSK		1	1	1	Q8AA40	0	1380.74	High	3.13
	FALSE	High	FSNPEDDMVIPMPGEPAGAMLGSK	3xOxidation [M8; M12; M20]	1	1	1	Q8AA40	0	2538.12	High	3.35
	FALSE	High	SGQLASYEWQQLDYK		1	1	2	Q8AA40	0	1815.85	High	3.71
	FALSE	High	DYTQINPVIDEAYK		1	1	1	Q8AA40	0	1668.81	High	3.15
	FALSE	High	RGELEEVGGPFYITQLSSK		1	1	2	Q8AA40	1	2110.08	High	4.55
	FALSE	High	AFDETLDVDDLMQEAEGK	1xOxidation [M12]	1	1	1	Q8AA40	0	2041.89	High	4.5
	FALSE	High	GELEEVGGPFYITQLSSK		1	1	1	Q8AA40	0	1953.98	High	2.78
	FALSE	High	NPVALFSLEMSNVQLVNR	1xOxidation [M10]	1	1	3	Q8AA40	0	2047.06	High	3.86
	FALSE	High	HQLIYAAITDLAVNQKPVDILTVK		1	1	2	Q8AA40	0	2663.51	High	4.67
	FALSE	High	DAYSLVSEILRPESFYEHR		1	1	1	Q8AA40	0	2311.14	High	2.74
	FALSE	High	ELNIPIIALSQLNR		1	1	1	Q8AA40	0	1593.93	High	3.08
	FALSE	High	IIIIDYLQLMNASGMAFGSR	2xOxidation [M10; M15]	1	1	1	Q8AA40	0	2245.14	High	3.26
	FALSE	High	LKDLLDAPLYVDDTPSLSVFELR		1	1	2	Q8AA40	1	2619.39	High	4.91
	FALSE	High	IQPQAPELEEAVLGALMIEK	1xOxidation [M17]	1	1	2	Q8AA40	0	2195.16	High	4.57
	FALSE	High	LNAGAMPPPPPEPDFVPQGNNPFGATEGPLPF	1xOxidation [M6]	1	1	2	Q8AA40	0	3288.57	High	2.91
	FALSE	High	DLLDAPLYVDDTPSLSVFELR		1	1	1	Q8AA40	0	2378.21	High	2.33
FALSE	Master Protein	Q8A6Y8	Putative secreted protein OS=Bacteroides thetaiotaomicron (strain ATCC 29148 / DSM 2079 / JCM 5827 / CCUG 10774 / NCTC 10582 / VPI-5482 / E50) OX=226186 GN=BT_1737 PE=4 SV=1	50	19	32	19	502	58	8.98	95.72	19	1
	Checked	Confidence	Sequence	Modifications	# Protein Groups	# Proteins	# PSMs	Master Protein Accessions	# Missed Cleavages	Theo. MH+ [Da]	Confidence (by Search Engine): Sequest HT	XCorr (by Search Engine): Sequest HT
	FALSE	High	YGGGFSNK		1	1	1	Q8A6Y8	0	829.384	High	2.17
	FALSE	High	YRDALVQEYHK		1	1	1	Q8A6Y8	1	1421.72	High	2.16
	FALSE	High	DALVQEYHK		1	1	1	Q8A6Y8	0	1102.55	High	2.29
	FALSE	High	AIQYVVYR		1	1	1	Q8A6Y8	0	1011.56	High	2.5
	FALSE	High	EKVNLDDPSHIVAITR		1	1	2	Q8A6Y8	1	1806.97	High	3.52
	FALSE	High	FGISPFGIYR		1	1	1	Q8A6Y8	0	1156.61	High	2.88
	FALSE	High	NMEFHAWINPYR	1xOxidation [M2]	1	1	1	Q8A6Y8	0	1593.73	High	2.8
	FALSE	High	VNLDDPSHIVAITR		1	1	2	Q8A6Y8	0	1549.83	High	3.79
	FALSE	High	GVDFPDNASFAR		1	1	2	Q8A6Y8	0	1295.6	High	2.46
	FALSE	High	AAWIQAVNGQFR		1	1	2	Q8A6Y8	0	1360.71	High	2.91
	FALSE	High	VWTEDGYILFWTAPK		1	1	2	Q8A6Y8	0	1825.92	High	4.06
	FALSE	High	YDVDAIHMDDYFYPYPIK	1xOxidation [M8]	1	1	1	Q8A6Y8	0	2281.02	High	3.85
	FALSE	High	NQLAPTHIYHEHPEWFVTYGDQIYFDPALPESR		1	1	2	Q8A6Y8	0	3970.88	High	3.43
	FALSE	High	YPALIPVFDFMDDKAPGK	1xOxidation [M11]	1	1	2	Q8A6Y8	1	2040.01	High	4.23
	FALSE	High	KVWTEDGYILFWTAPK		1	1	2	Q8A6Y8	1	1954.01	High	2.97
	FALSE	High	YDVDAIHMDDYFYPYPIK		1	1	1	Q8A6Y8	0	2265.02	High	4.62
	FALSE	High	AADYETLVDWWAK		1	1	1	Q8A6Y8	0	1567.74	High	3.28
	FALSE	High	YPALIPVFDFMDDKAPGK		1	1	1	Q8A6Y8	1	2024.02	High	4.03
	FALSE	High	YPALIPVFDFMDDK	1xOxidation [M11]	1	1	2	Q8A6Y8	0	1686.81	High	2.35
	FALSE	High	QTLVGQLNSLQGAGINAIIFQVRPEADALYASQHEPWSR		1	1	1	Q8A6Y8	0	4278.21	High	3.57
	FALSE	High	YPALIPVFDFMDDK		1	1	1	Q8A6Y8	0	1670.81	High	2.23
	FALSE	High	TDPLGSNTNGLQNYDDLYADVLLWAR		1	1	2	Q8A6Y8	0	2924.41	High	3.42
FALSE	Master Protein	Q89ZV8	Glyceraldehyde-3-phosphate dehydrogenase OS=Bacteroides thetaiotaomicron (strain ATCC 29148 / DSM 2079 / JCM 5827 / CCUG 10774 / NCTC 10582 / VPI-5482 / E50) OX=226186 GN=BT_4263 PE=3 SV=1	42	9	24	9	336	35.9	6.25	94.04	9	1
	Checked	Confidence	Sequence	Modifications	# Protein Groups	# Proteins	# PSMs	Master Protein Accessions	# Missed Cleavages	Theo. MH+ [Da]	Confidence (by Search Engine): Sequest HT	XCorr (by Search Engine): Sequest HT
	FALSE	High	DKAQAHIEAGAK		1	1	2	Q89ZV8	1	1238.65	High	3.7
	FALSE	High	AASGNIIPSSTGAAK		1	1	1	Q89ZV8	0	1344.71	High	2.69
	FALSE	High	LIVNGQAIR		1	1	1	Q89ZV8	0	983.6	High	2.05
	FALSE	High	YDTMHGQFDGTIEADVENSK	1xOxidation [M4]	1	1	4	Q89ZV8	0	2272.97	High	5.4
	FALSE	High	VLDLIAHMASVNA	1xOxidation [M8]	1	1	1	Q89ZV8	0	1369.71	High	3.96
	FALSE	High	VVSWYDNEIGYSNK		1	1	2	Q89ZV8	0	1673.78	High	4.05
	FALSE	High	FGILDGLMTTVHSTTATQK	1xOxidation [M8]	1	1	2	Q89ZV8	0	2037.03	High	5.92
	FALSE	High	WDAVGAEYVVESTGLFLSK		1	1	2	Q89ZV8	0	2071.04	High	4.41
	FALSE	High	VLDLIAHMASVNA		1	1	2	Q89ZV8	0	1353.72	High	3.78
	FALSE	High	FGILDGLMTTVHSTTATQK		1	1	2	Q89ZV8	0	2021.04	High	6.03
	FALSE	High	GILGYTEDAVVSSDFLGDTR		1	1	5	Q89ZV8	0	2115.02	High	5.58
FALSE	Master Protein	Q8A474	Elongation factor G OS=Bacteroides thetaiotaomicron (strain ATCC 29148 / DSM 2079 / JCM 5827 / CCUG 10774 / NCTC 10582 / VPI-5482 / E50) OX=226186 GN=fusA PE=3 SV=1	35	21	31	21	705	77.5	5.24	92.98	21	1
	Checked	Confidence	Sequence	Modifications	# Protein Groups	# Proteins	# PSMs	Master Protein Accessions	# Missed Cleavages	Theo. MH+ [Da]	Confidence (by Search Engine): Sequest HT	XCorr (by Search Engine): Sequest HT
	FALSE	High	QADKYNVPR		1	1	1	Q8A474	1	1090.56	High	2.1
	FALSE	High	ATSSMVYSHHAQVSNSIAK	1xOxidation [M5]	1	1	2	Q8A474	0	2033.97	High	2.88
	FALSE	High	VAEFDDALMEK	1xOxidation [M9]	1	1	1	Q8A474	0	1283.58	High	3.12
	FALSE	High	IATDPYVGR		1	1	1	Q8A474	0	991.521	High	2.16
	FALSE	High	GITITSAATTTR		1	1	1	Q8A474	0	1192.65	High	3.19
	FALSE	High	AGPVLMEPIMK	2xOxidation [M6; M10]	1	1	2	Q8A474	0	1217.63	High	2.56
	FALSE	High	IGEVHDGAATMDWMEQEQER	2xOxidation [M11; M14]	1	1	1	Q8A474	0	2363.99	High	3.2
	FALSE	High	IEAGSYIYNSR		1	1	2	Q8A474	0	1272.62	High	2.78
	FALSE	High	IGPVDEDFK		1	1	1	Q8A474	0	1019.5	High	2.19
	FALSE	High	LAEEDPTFTVK		1	1	1	Q8A474	0	1249.63	High	3.83
	FALSE	High	FADIIVK		1	1	1	Q8A474	0	805.482	High	2.09
	FALSE	High	ILFYTGLTHK		1	1	2	Q8A474	0	1192.67	High	2.72
	FALSE	High	LEVVTPEENMGDVIGDLNKR	1xOxidation [M10]	1	1	1	Q8A474	1	2244.12	High	4.31
	FALSE	High	EGGLQFIDEVK		1	1	1	Q8A474	0	1234.63	High	3.2
	FALSE	High	LEVVTPEENMGDVIGDLNK	1xOxidation [M10]	1	1	2	Q8A474	0	2088.02	High	4.36
	FALSE	High	SGADFFEVVR		1	1	1	Q8A474	0	1126.55	High	2.55
	FALSE	High	INLIDTPGHVDFTAEVER		1	1	1	Q8A474	0	2026.02	High	4.09
	FALSE	High	YFDDPSTITEEEVLR		1	1	2	Q8A474	0	1813.85	High	3.91
	FALSE	High	QNPVEVIGAGDIGAGVGFK		1	1	1	Q8A474	0	1827.96	High	2.68
	FALSE	High	IGPVDEDFKEGGLQFIDEVK		1	1	2	Q8A474	1	2235.12	High	5.53
[truncated: 4,125 more rows]
