# Supplementary material for: Identification of receptor-binding domains of Bacteroidales antibacterial pore-forming toxins
Source: J Biol Chem. 2025 Dec 29;302(2):111113. doi: 10.1016/j.jbc.2025.111113 (PMC12853789; doi:10.1016/j.jbc.2025.111113)
Supplement: Table S2 [file mmc3.xlsx]

## Sheet: BSAP-1 pulldown
Table S2. Mass spectrometry analysis of the protein content of the ~60kDa band co-eluting with BSAP-1 or its derivatives
Checked	Master	Accession	Description	Coverage [%]	# Peptides	# PSMs	# Unique Peptides	# AAs	MW [kDa]	calc. pI	Score Sequest HT: Sequest HT	# Peptides (by Search Engine): Sequest HT	Biological Process	Cellular Component	Molecular Function	Pfam IDs	Entrez Gene ID	Gene Symbol	Gene ID	# Protein Pathway Groups	Found in Sample: [S1] F1: Sample	# Protein Groups
FALSE	Master Protein	Q5LEV6	Conserved hypothetical exported protein OS=Bacteroides fragilis (strain ATCC 25285 / DSM 2151 / CCUG 4856 / JCM 11019 / LMG 10263 / NCTC 9343 / Onslow / VPI 2553 / EN-2) OX=272559 GN=BF9343_1563 PE=4 SV=1	73	35	234	35	556	62	6.98	985.83	35							bfs:BF9343_1563; Q5LEV6	0	High	1
FALSE	Master Protein	A0A380YVZ2	Release factor glutamine methyltransferase OS=Bacteroides fragilis (strain ATCC 25285 / DSM 2151 / CCUG 4856 / JCM 11019 / LMG 10263 / NCTC 9343 / Onslow / VPI 2553 / EN-2) OX=272559 GN=prmC PE=3 SV=1	8	1	2	1	278	31.4	5	7.58	1	other metabolic processes		nucleic acid binding activity;other molecular function	Pf05175, Pf17827		prmC	A0A380YVZ2; bfs:BF9343_0435; Q5LI14	0	High	1
FALSE	Master Protein	Q5L8W1	Pseudouridine synthase OS=Bacteroides fragilis (strain ATCC 25285 / DSM 2151 / CCUG 4856 / JCM 11019 / LMG 10263 / NCTC 9343 / Onslow / VPI 2553 / EN-2) OX=272559 GN=rluB PE=3 SV=1	4	1	1	1	466	53.8	9.58	4.67	1	RNA metabolism OR transcription;other metabolic processes		nucleic acid binding activity;other molecular function	Pf00849, Pf01479		rluB	A0A380YRD0; bfs:BF9343_3690; Q5L8W1	0	High	1
FALSE	Master Protein	Q5LED7	Beta-galactosidase OS=Bacteroides fragilis (strain ATCC 25285 / DSM 2151 / CCUG 4856 / JCM 11019 / LMG 10263 / NCTC 9343 / Onslow / VPI 2553 / EN-2) OX=272559 GN=bgaA PE=3 SV=1	3	1	1	1	833	93.6	6.95	4.49	1	other metabolic processes		other molecular function	Pf00703, Pf02836, Pf02837, Pf16355, Pf18565	66329445	bgaA	bfs:BF9343_1733; Q5LED7	0	High	1
FALSE	Master Protein	Q5LFH3	Phosphoglucomutase OS=Bacteroides fragilis (strain ATCC 25285 / DSM 2151 / CCUG 4856 / JCM 11019 / LMG 10263 / NCTC 9343 / Onslow / VPI 2553 / EN-2) OX=272559 GN=pgcA PE=3 SV=1	3	1	1	1	581	64.6	5.35	3.72	1	other metabolic processes		other molecular function	Pf00408, Pf02878, Pf02879, Pf02880		pgcA	bfs:BF9343_1340; Q5LFH3	0	High	1
FALSE	Master Protein	Q5L870	histidine kinase OS=Bacteroides fragilis (strain ATCC 25285 / DSM 2151 / CCUG 4856 / JCM 11019 / LMG 10263 / NCTC 9343 / Onslow / VPI 2553 / EN-2) OX=272559 GN=rpfC_1 PE=4 SV=1	2	1	1	1	1307	150.3	7.8	3.71	1	protein metabolism;other metabolic processes;signal transduction;other biological processes	other membranes	nucleic acid binding activity;kinase activity;other molecular function	Pf00072, Pf00512, Pf02518, Pf07494, Pf12833		rpfC_1	A0A380YRV0; bfs:BF9343_3941; Q5L870	0	High	1
FALSE	Master Protein	A0A380Z022	beta-glucosidase OS=Bacteroides fragilis (strain ATCC 25285 / DSM 2151 / CCUG 4856 / JCM 11019 / LMG 10263 / NCTC 9343 / Onslow / VPI 2553 / EN-2) OX=272559 GN=bglX_7 PE=4 SV=1	2	1	1	1	766	83.9	6.01	3.71	1	other metabolic processes		other molecular function	Pf00933, Pf01915, Pf14310		bglX_7	A0A380Z022; bfs:BF9343_0331; Q5LIB6	0	High	1
FALSE	Master Protein	Q5LAB1	3-isopropylmalate dehydratase large subunit OS=Bacteroides fragilis (strain ATCC 25285 / DSM 2151 / CCUG 4856 / JCM 11019 / LMG 10263 / NCTC 9343 / Onslow / VPI 2553 / EN-2) OX=272559 GN=leuC PE=3 SV=1	4	1	1	1	464	50.5	5.62	3.7	1	other metabolic processes		other molecular function	Pf00330	66331918	leuC	bfs:BF9343_3181; Q5LAB1	0	High	1
FALSE	Master Protein	Q5LI73	ThiF family protein OS=Bacteroides fragilis (strain ATCC 25285 / DSM 2151 / CCUG 4856 / JCM 11019 / LMG 10263 / NCTC 9343 / Onslow / VPI 2553 / EN-2) OX=272559 GN=BF9343_0375 PE=4 SV=1	11	1	1	1	236	26.5	8.84	3.69	1			other molecular function	Pf00899			bfs:BF9343_0375; Q5LI73	0	High	1
FALSE	Master Protein	Q5LB75	N-acetylglucosamine-6-phosphate deacetylase OS=Bacteroides fragilis (strain ATCC 25285 / DSM 2151 / CCUG 4856 / JCM 11019 / LMG 10263 / NCTC 9343 / Onslow / VPI 2553 / EN-2) OX=272559 GN=nagA_1 PE=3 SV=1	5	1	1	1	388	42.8	5.77	3.66	1	other metabolic processes		other molecular function	Pf01979	66332230	nagA_1	bfs:BF9343_2866; Q5LB75	0	High	1
FALSE	Master Protein	D1JNH9	Transmembrane protein OS=Bacteroides fragilis (strain ATCC 25285 / DSM 2151 / CCUG 4856 / JCM 11019 / LMG 10263 / NCTC 9343 / Onslow / VPI 2553 / EN-2) OX=272559 GN=BF9343_2350 PE=4 SV=1	11	1	1	1	266	30.2	5.17	3.6	1					66328606		A0A149N6P6; bfs:BF9343_2350; D1JNH9; Q5LCN3	0	High	1
FALSE	Master Protein	Q5LA94	Mobilization protein OS=Bacteroides fragilis (strain ATCC 25285 / DSM 2151 / CCUG 4856 / JCM 11019 / LMG 10263 / NCTC 9343 / Onslow / VPI 2553 / EN-2) OX=272559 GN=bmgA PE=4 SV=1	6	1	1	1	304	34.6	9.28	3.08	1				Pf03432, Pf22863		bmgA	A0A380YPC9; bfs:BF9343_3199; Q5LA94	0	High	1
FALSE	Master Protein	Q5LBF8	Lipoprotein OS=Bacteroides fragilis (strain ATCC 25285 / DSM 2151 / CCUG 4856 / JCM 11019 / LMG 10263 / NCTC 9343 / Onslow / VPI 2553 / EN-2) OX=272559 GN=BF9343_2781 PE=4 SV=1	2	1	1	1	707	76.7	5.55	3.01	1							A0A380YN42; bfs:BF9343_2781; Q5LBF8	0	High	1
FALSE	Master Protein	Q5LAQ0	Methylmalonyl-CoA decarboxylase, alpha-subunit OS=Bacteroides fragilis (strain ATCC 25285 / DSM 2151 / CCUG 4856 / JCM 11019 / LMG 10263 / NCTC 9343 / Onslow / VPI 2553 / EN-2) OX=272559 GN=mmdA PE=4 SV=1	2	1	1	1	517	56.1	6.04	3	1			other molecular function	Pf01039		mmdA	A0A380YQT5; bfs:BF9343_3042; Q5LAQ0	0	High	1

## Sheet: HaloTag-CTD pulldown
Checked	Master	Accession	Description	Coverage [%]	# Peptides	# PSMs	# Unique Peptides	# AAs	MW [kDa]	calc. pI	Score Sequest HT: Sequest HT	# Peptides (by Search Engine): Sequest HT	Biological Process	Cellular Component	Molecular Function	Pfam IDs	Entrez Gene ID	Gene ID	Gene Symbol	# Protein Pathway Groups	Found in Sample: [S3] F3: Sample	# Protein Groups	Modifications
FALSE	Master Protein	Q5LEV6	Conserved hypothetical exported protein OS=Bacteroides fragilis (strain ATCC 25285 / DSM 2151 / CCUG 4856 / JCM 11019 / LMG 10263 / NCTC 9343 / Onslow / VPI 2553 / EN-2) OX=272559 GN=BF9343_1563 PE=4 SV=1	71	32	242	32	556	62	6.98	1016.38	32						bfs:BF9343_1563; Q5LEV6		0	High	1
FALSE	Master Protein	Q5L8W1	Pseudouridine synthase OS=Bacteroides fragilis (strain ATCC 25285 / DSM 2151 / CCUG 4856 / JCM 11019 / LMG 10263 / NCTC 9343 / Onslow / VPI 2553 / EN-2) OX=272559 GN=rluB PE=3 SV=1	6	2	4	2	466	53.8	9.58	15.05	2	RNA metabolism OR transcription;other metabolic processes		nucleic acid binding activity;other molecular function	Pf00849, Pf01479		A0A380YRD0; bfs:BF9343_3690; Q5L8W1	rluB	0	High	1
FALSE	Master Protein	A0A380YVZ2	Release factor glutamine methyltransferase OS=Bacteroides fragilis (strain ATCC 25285 / DSM 2151 / CCUG 4856 / JCM 11019 / LMG 10263 / NCTC 9343 / Onslow / VPI 2553 / EN-2) OX=272559 GN=prmC PE=3 SV=1	8	1	2	1	278	31.4	5	8.83	1	other metabolic processes		nucleic acid binding activity;other molecular function	Pf05175, Pf17827		A0A380YVZ2; bfs:BF9343_0435; Q5LI14	prmC	0	High	1
FALSE	Master Protein	Q5LED7	Beta-galactosidase OS=Bacteroides fragilis (strain ATCC 25285 / DSM 2151 / CCUG 4856 / JCM 11019 / LMG 10263 / NCTC 9343 / Onslow / VPI 2553 / EN-2) OX=272559 GN=bgaA PE=3 SV=1	3	1	1	1	833	93.6	6.95	4.62	1	other metabolic processes		other molecular function	Pf00703, Pf02836, Pf02837, Pf16355, Pf18565	66329445	bfs:BF9343_1733; Q5LED7	bgaA	0	High	1
FALSE	Master Protein	Q5LB75	N-acetylglucosamine-6-phosphate deacetylase OS=Bacteroides fragilis (strain ATCC 25285 / DSM 2151 / CCUG 4856 / JCM 11019 / LMG 10263 / NCTC 9343 / Onslow / VPI 2553 / EN-2) OX=272559 GN=nagA_1 PE=3 SV=1	5	1	1	1	388	42.8	5.77	4.27	1	other metabolic processes		other molecular function	Pf01979	66332230	bfs:BF9343_2866; Q5LB75	nagA_1	0	High	1
FALSE	Master Protein	Q5L7Z9	Transcription elongation factor GreA OS=Bacteroides fragilis (strain ATCC 25285 / DSM 2151 / CCUG 4856 / JCM 11019 / LMG 10263 / NCTC 9343 / Onslow / VPI 2553 / EN-2) OX=272559 GN=greA PE=3 SV=1	14	1	1	1	154	16.8	5.47	3.97	1	protein metabolism;other metabolic processes;other biological processes		nucleic acid binding activity;other molecular function	Pf01272, Pf03449	66331101	bfs:BF9343_4019; Q5L7Z9	greA	0	High	1
FALSE	Master Protein	Q5LBK9	Hydrolase OS=Bacteroides fragilis (strain ATCC 25285 / DSM 2151 / CCUG 4856 / JCM 11019 / LMG 10263 / NCTC 9343 / Onslow / VPI 2553 / EN-2) OX=272559 GN=BF9343_2729 PE=4 SV=1	13	1	1	1	142	16.7	5.88	3.93	1					66332360	bfs:BF9343_2729; Q5LBK9		0	High	1
FALSE	Master Protein	A0A370ZZH5	Lipoprotein OS=Bacteroides fragilis (strain ATCC 25285 / DSM 2151 / CCUG 4856 / JCM 11019 / LMG 10263 / NCTC 9343 / Onslow / VPI 2553 / EN-2) OX=272559 GN=BF9343_4102 PE=4 SV=1	6	1	1	1	395	45	5.2	3.92	1				Pf16288		A0A370ZZH5; bfs:BF9343_4102; Q5L7R6		0	High	1
FALSE	Master Protein	Q5LGS9	FNR-like protein OS=Bacteroides fragilis (strain ATCC 25285 / DSM 2151 / CCUG 4856 / JCM 11019 / LMG 10263 / NCTC 9343 / Onslow / VPI 2553 / EN-2) OX=272559 GN=BF9343_0877 PE=4 SV=1	8	1	1	1	227	26.6	6.09	3.9	1	other biological processes		nucleic acid binding activity	Pf13545		bfs:BF9343_0877; Q5LGS9		0	High	1
FALSE	Master Protein	Q5LHR5	Uncharacterized protein OS=Bacteroides fragilis (strain ATCC 25285 / DSM 2151 / CCUG 4856 / JCM 11019 / LMG 10263 / NCTC 9343 / Onslow / VPI 2553 / EN-2) OX=272559 GN=BF9343_0536 PE=4 SV=1	31	1	1	1	70	7.6	9.61	3.61	1						bfs:BF9343_0536; Q5LHR5		0	High	1	Acetyl [N-Term]
FALSE	Master Protein	Q5LIR8	Erythronate-4-phosphate dehydrogenase OS=Bacteroides fragilis (strain ATCC 25285 / DSM 2151 / CCUG 4856 / JCM 11019 / LMG 10263 / NCTC 9343 / Onslow / VPI 2553 / EN-2) OX=272559 GN=pdxB PE=3 SV=1	6	1	1	1	348	39	6.38	3.51	1	other metabolic processes	other cell component	other molecular function	Pf00389, Pf02826, Pf11890		bfs:BF9343_0179; Q5LIR8	pdxB	0	High	1
FALSE	Master Protein	Q5L7N3	Outer membrane protein OS=Bacteroides fragilis (strain ATCC 25285 / DSM 2151 / CCUG 4856 / JCM 11019 / LMG 10263 / NCTC 9343 / Onslow / VPI 2553 / EN-2) OX=272559 GN=BF9343_4136 PE=3 SV=1	1	1	1	1	1071	118.7	6.11	3.48	1		other membranes		Pf00593, Pf07715, Pf13715		bfs:BF9343_4136; Q5L7N3		0	High	1
FALSE	Master Protein	Q5L7M9	Lipoprotein OS=Bacteroides fragilis (strain ATCC 25285 / DSM 2151 / CCUG 4856 / JCM 11019 / LMG 10263 / NCTC 9343 / Onslow / VPI 2553 / EN-2) OX=272559 GN=BF9343_4140 PE=1 SV=1	16	1	1	1	159	17.5	7.96	3.38	1				Pf22243	66330986	bfs:BF9343_4140; Q5L7M9		0	High	1
FALSE	Master Protein	Q5L7K3	Tyrosine recombinase XerC OS=Bacteroides fragilis (strain ATCC 25285 / DSM 2151 / CCUG 4856 / JCM 11019 / LMG 10263 / NCTC 9343 / Onslow / VPI 2553 / EN-2) OX=272559 GN=xerD PE=3 SV=1	5	1	1	1	317	36.5	8.73	3.37	1	cell cycle OR cell proliferation;DNA metabolism;other metabolic processes;other biological processes	other cell component	nucleic acid binding activity;other molecular function	Pf00589, Pf02899	66330961	bfs:BF9343_4168; Q5L7K3	xerD	0	High	1
FALSE	Master Protein	Q5LGM1	TonB-dependent outer membrane receptor protein OS=Bacteroides fragilis (strain ATCC 25285 / DSM 2151 / CCUG 4856 / JCM 11019 / LMG 10263 / NCTC 9343 / Onslow / VPI 2553 / EN-2) OX=272559 GN=BF9343_0937 PE=3 SV=1	1	1	1	1	1126	124.5	8.28	3.12	1		other membranes		Pf07715, Pf13715	66329964	bfs:BF9343_0937; Q5LGM1		0	High	1
FALSE	Master Protein	Q5LA94	Mobilization protein OS=Bacteroides fragilis (strain ATCC 25285 / DSM 2151 / CCUG 4856 / JCM 11019 / LMG 10263 / NCTC 9343 / Onslow / VPI 2553 / EN-2) OX=272559 GN=bmgA PE=4 SV=1	6	1	1	1	304	34.6	9.28	3	1				Pf03432, Pf22863		A0A380YPC9; bfs:BF9343_3199; Q5LA94	bmgA	0	High	1

## Sheet: MBP-CTD pulldown
Checked	Master	Accession	Description	Coverage [%]	# Peptides	# PSMs	# Unique Peptides	# AAs	MW [kDa]	calc. pI	Score Sequest HT: Sequest HT	# Peptides (by Search Engine): Sequest HT	Biological Process	Cellular Component	Molecular Function	Pfam IDs	Entrez Gene ID	Gene Symbol	Gene ID	# Protein Pathway Groups	Found in Sample: [S2] F2: Sample	# Protein Groups
FALSE	Master Protein	Q5LEV6	Conserved hypothetical exported protein OS=Bacteroides fragilis (strain ATCC 25285 / DSM 2151 / CCUG 4856 / JCM 11019 / LMG 10263 / NCTC 9343 / Onslow / VPI 2553 / EN-2) OX=272559 GN=BF9343_1563 PE=4 SV=1	71	32	252	32	556	62	6.98	1067.67	32							bfs:BF9343_1563; Q5LEV6	0	High	1
FALSE	Master Protein	Q5L8W1	Pseudouridine synthase OS=Bacteroides fragilis (strain ATCC 25285 / DSM 2151 / CCUG 4856 / JCM 11019 / LMG 10263 / NCTC 9343 / Onslow / VPI 2553 / EN-2) OX=272559 GN=rluB PE=3 SV=1	6	2	4	2	466	53.8	9.58	15.22	2	RNA metabolism OR transcription;other metabolic processes		nucleic acid binding activity;other molecular function	Pf00849, Pf01479		rluB	A0A380YRD0; bfs:BF9343_3690; Q5L8W1	0	High	1
FALSE	Master Protein	A0A380YVZ2	Release factor glutamine methyltransferase OS=Bacteroides fragilis (strain ATCC 25285 / DSM 2151 / CCUG 4856 / JCM 11019 / LMG 10263 / NCTC 9343 / Onslow / VPI 2553 / EN-2) OX=272559 GN=prmC PE=3 SV=1	8	1	2	1	278	31.4	5	7.98	1	other metabolic processes		nucleic acid binding activity;other molecular function	Pf05175, Pf17827		prmC	A0A380YVZ2; bfs:BF9343_0435; Q5LI14	0	High	1
FALSE	Master Protein	Q5LG59	Conserved hypothetical exported protein OS=Bacteroides fragilis (strain ATCC 25285 / DSM 2151 / CCUG 4856 / JCM 11019 / LMG 10263 / NCTC 9343 / Onslow / VPI 2553 / EN-2) OX=272559 GN=BF9343_1101 PE=4 SV=1	3	1	1	1	537	58.8	4.75	4.04	1							A0A380YW20; bfs:BF9343_1101; Q5LG59	0	High	1
FALSE	Master Protein	Q5LH78	Lipoprotein OS=Bacteroides fragilis (strain ATCC 25285 / DSM 2151 / CCUG 4856 / JCM 11019 / LMG 10263 / NCTC 9343 / Onslow / VPI 2553 / EN-2) OX=272559 GN=BF9343_0726 PE=4 SV=1	6	1	1	1	368	40.8	4.53	3.87	1			other molecular function	Pf18329			bfs:BF9343_0726; Q5LH78	0	High	1
FALSE	Master Protein	Q5L7Z4	Outer membrane protein OS=Bacteroides fragilis (strain ATCC 25285 / DSM 2151 / CCUG 4856 / JCM 11019 / LMG 10263 / NCTC 9343 / Onslow / VPI 2553 / EN-2) OX=272559 GN=BF9343_4024 PE=3 SV=1	4	1	1	1	1109	122.8	8.35	3.74	1		other membranes		Pf00593, Pf07660, Pf07715, Pf13715			bfs:BF9343_4024; Q5L7Z4	0	High	1
FALSE	Master Protein	Q5LAT0	Anti-sigma factor OS=Bacteroides fragilis (strain ATCC 25285 / DSM 2151 / CCUG 4856 / JCM 11019 / LMG 10263 / NCTC 9343 / Onslow / VPI 2553 / EN-2) OX=272559 GN=BF9343_3012 PE=4 SV=1	6	1	1	1	332	37.8	8.82	2.9	1		other membranes		Pf04773, Pf16344			A0A380YQR7; bfs:BF9343_3012; Q5LAT0	0	High	1
