# Supplementary material for: Identification of receptor-binding domains of Bacteroidales antibacterial pore-forming toxins
Source: J Biol Chem. 2025 Dec 29;302(2):111113. doi: 10.1016/j.jbc.2025.111113 (PMC12853789; doi:10.1016/j.jbc.2025.111113)
Supplement: Table S3 [file mmc4.xlsx]

## Sheet: Sheet1
Table S3. Cryo-EM data collection, image processing and structure refinement statistics
Data Collection
Electron microscope	JEAOL CryoARM 300
Electron detector	K3, CDS mode
Voltage (kV)	300
Nominal magnification	60000
Exposure time (s)	2.876
Defocus range (µm)	-0,8 to -2,4
No. of exposures per stage position	25
No. of frames	59
Pixel size (Å)	0.753
Electron dose (e - / Å2)	60
No. of collected images	7338/24045
Final particles	23k
Applied symmetry	C1
Resolution (Å)	7/4,45
