# Supplementary material for: Identification of receptor-binding domains of Bacteroidales antibacterial pore-forming toxins
Source: J Biol Chem. 2025 Dec 29;302(2):111113. doi: 10.1016/j.jbc.2025.111113 (PMC12853789; doi:10.1016/j.jbc.2025.111113)
Supplement: Table S4 [file mmc5.xlsx]

## Sheet: Summary
Clusters derived from Cytoscape using a qtmscore cutoff value of 0,65
Representative sequence	CTD Cluster	NTD Cluster	Note
A0A3E4KFM4	1	No NTD	Representative sequence for BSAP-3
A0A088F4Z7	1	No NTD
A0A088F4Z9	1	No NTD
A0A088F5D6	1	No NTD
A0A0B8T6T8	1	No NTD
A0A0P0GQX9	1	No NTD
A0A0P0NKF0	1	No NTD
A0A108TDY9	1	No NTD
A0A174I3D2	1	No NTD
A0A174SEV7	1	No NTD
A0A174TYD4	1	No NTD
A0A1D7QGB6	1	No NTD
A0A1D7QJ91	1	No NTD
A0A1D7QJF5	1	No NTD
A0A1G7R571	1	No NTD
A0A1G8BHL2	1	No NTD
A0A1G8BHV7	1	No NTD
A0A1G8CYT3	1	No NTD
A0A1G9U438	1	No NTD
A0A1H0PJ46	1	No NTD
A0A1H0QYD2	1	No NTD
A0A1H6GVA4	1	No NTD
A0A1I5JNI9	1	No NTD
A0A1I7EAB4	1	No NTD
A0A1K2ITV6	1	No NTD
A0A1M4UD53	1	No NTD
A0A1M7JKK5	1	No NTD
A0A1N6QHE2	1	No NTD
A0A1N7K8S4	1	No NTD
A0A1Q6A5N6	1	No NTD
A0A1T4SM27	1	No NTD
A0A202BUL3	1	No NTD
A0A249SY90	1	No NTD
A0A2A2S2E9	1	No NTD
A0A2H9VT96	1	No NTD
A0A2N0XFL6	1	No NTD
A0A2N0XFR4	1	No NTD
A0A2R7KFR0	1	No NTD
A0A2S9D2S6	1	No NTD
A0A2S9D2X0	1	No NTD
A0A2S9JMN2	1	No NTD
A0A2T3HR55	1	No NTD
A0A2V2ZBU1	1	No NTD
A0A372Z549	1	No NTD
A0A396B6Z8	1	No NTD
A0A3D9B8Z3	1	No NTD
A0A3E1P020	1	No NTD
A0A3E5CRV6	1	No NTD
A0A3E5G3N2	1	No NTD
A0A3M7TD05	1	No NTD
A0A3N2LYW4	1	No NTD
A0A3N7CLY5	1	No NTD
A0A412P7B3	1	No NTD
A0A412Y630	1	No NTD
A0A443YUM4	1	No NTD
A0A448B3Y7	1	No NTD
A0A497Y471	1	No NTD
A0A4P7WUB0	1	No NTD
A0A4Q1EVP3	1	No NTD
A0A4Q1EVQ7	1	No NTD
A0A4Q5H3F8	1	No NTD
A0A4R3B3E3	1	No NTD
A0A4S2B6L9	1	No NTD
A0A4V1MGU8	1	No NTD
A0A4Y8KUZ8	1	No NTD
A0A519LHP4	1	No NTD
A0A543DTD9	1	No NTD
A0A543DTE3	1	No NTD
A0A5A8AEH3	1	No NTD
A0A5B5VPB8	1	No NTD
A0A5C6JJB5	1	No NTD	Representative sequence for M068_0191
A0A6B9YY51	1	No NTD
A0A6B9Z803	1	No NTD
A0A6G7X6J1	1	No NTD
A0A6I7M5X7	1	No NTD
A0A6M1NPN8	1	No NTD
A0A6N4XUM9	1	No NTD
A0A7K0B9D1	1	No NTD
A0A7K0B9H5	1	No NTD
A0A7K1Y0H6	1	No NTD
A0A7U3Q5G7	1	No NTD
A0A7W9DHQ3	1	No NTD
A0A7W9DI38	1	No NTD
A0A7W9E313	1	No NTD
A0A7X0MKG9	1	No NTD
A0A7Y0A8J8	1	No NTD
A0A7Y7P0U7	1	No NTD
A0A839NNI1	1	No NTD
A0A840CLQ5	1	No NTD
A0A841EBJ8	1	No NTD
A0A841ER65	1	No NTD
A0A841JJ50	1	No NTD
A0A848FYJ3	1	No NTD
A0A927PHG1	1	No NTD
A0A941X4V9	1	No NTD
A0A943ANE1	1	No NTD
A0A966DVA7	1	No NTD
A0A9D9TQS3	1	No NTD
A0A9X1X125	1	No NTD
H8KL21	1	No NTD
H8KQN2	1	No NTD
I9TCL6	1	No NTD
A0A412IFK8	1	No NTD
A0A139KJK7	1	No NTD	Representative sequence for BSAP-2
A0A7T7HD40	2	No NTD
D7K3R1	2	No NTD
A0A139KFG8	2	No NTD
A0A174TDT6	2	No NTD
A0A642MIX5	2	No NTD
A0A1I2IUF1	2	No NTD
A0A943LXZ8	2	No NTD
A0A229I1M7	2	No NTD
A0A239RKU4	2	No NTD
C3J7W9	2	No NTD
A0A2D9DDL8	2	No NTD
A0A255T275	2	No NTD
A0A496CV27	2	No NTD
A0A415DFG1	2	No NTD
A0A4Y8KWW2	2	No NTD
A0A4U9URY5	2	No NTD
A0A414GUU0	2	No NTD
A0A642MIY1	2	No NTD
A0A7W8ZN62	2	No NTD
A0A2D8UHC6	2	No NTD
A0A1I5H8I4	2	No NTD
A0A2U0UP63	2	No NTD
A0A0F5J0M6	2	No NTD
A0A2N3IDJ8	2	No NTD
A0A7K0KII6	2	No NTD
A0A1H0IJU1	3	1
F3QYX8	3	1
A0A316MMH4	3	1
A0A9D9QF04	3	1
A0A7C6M2R1	3	1
A0A3G9DPV2	3	1
A0A562VL75	3	1
A0A9D5QP56	3	1
A0A1Q6EE04	3	1
A0A316MT16	3	1
A0A9D5S5T9	3	1
A0A841JED5	4	No NTD
A0A4Q9HI28	4	No NTD
A0A4Q1FQX5	4	No NTD
A0A220SBW0	4	No NTD
A0A3G6U0S3	4	No NTD
A0A4Q1EUC9	4	No NTD
A0A086BLQ2	4	No NTD
F3QYX7	5	1
A0A1Q6EDZ3	5	1
A0A3P2AGB4	5	No NTD
A0A9D9M494	5	No NTD
A0A7C6M297	5	1
A0A1H0PJ05	6	No NTD
H1Y9A6	6	No NTD
A0A7G8V3P1	6	No NTD
E6SR77	7	1
R5MLW8	7	1
A0A1G8ADB5	8	No NTD
A0A6B9ZBG8	8	No NTD
A0A414BLZ8	9	No NTD
A0A1C7H461	9	No NTD
A0A2U2PIF6	10	No NTD
A0A7W8YPA1	10	No NTD
A0A1Y4ILV7	11	1
A0A5C6KE48	11	1
R6DP06	12	No NTD
A0A9Q4P331	12	No NTD
A0A120A4E1	Orphan	1
A0A848GZJ6	Orphan	No NTD
A0A9D1UZP6	Orphan	1
A0A3E4JWF2	Orphan	No NTD
A0A365XX15	Orphan	No NTD
A0A1H6AL48	Orphan	No NTD
A0A139KT76	Orphan	No NTD
A0A365XXD9	Orphan	No NTD
A0A5D3FS95	Orphan	No NTD
A0A5M6CL08	Orphan	No NTD
A0A848GTP1	Orphan	No NTD
A0A412RYB1	Orphan	1
A0A6I0YZ08	Orphan	No NTD
A0A925K3N6	Orphan	No NTD
A0A1C6L6P4	Orphan	No NTD
A0A929JY44	Orphan	No NTD
A0A6M0CRU9	Orphan	2
E6SR78	Orphan	1
I9SQN2	Orphan	No NTD
A0A016FKL9	Orphan	No NTD
A0A7G5E1C7	Orphan	No NTD
A0A9E3K7K4	Orphan	2
A0A9E6ZPU1	Orphan	No NTD
A0A396BWT2	Orphan	No NTD	Representative sequence for BSAP-4
A0A7D4JE79	Orphan	No NTD	Representative sequence for BSAP-1
A0A4Y9IN16	Orphan	No NTD
A0A7X8F555	Orphan	No NTD
A0A925UE49	No CTD	No NTD
R5N6F5	No CTD	1
A0A1Q6EDY6	No CTD	1
A0A7C6M164	No CTD	1
A0A412RYA5	No CTD	1
A0A413HA13	No CTD	No NTD
A0A413HAP3	No CTD	1
E6SR76	No CTD	1
A0A5C6HLJ8	No CTD	No NTD
A0A4P8RDQ2	No CTD	No NTD
A0A7X8F550	No CTD	1
A0A3P2ACT2	No CTD	1
A0A2M9CBN0	No CTD	No NTD
A0A7X0R4F6	No CTD	No NTD
A0A1I3XCT7	No CTD	No NTD
A0A3D9AR94	No CTD	No NTD
A0A108TGA1	No CTD	1
A0A9D1UZQ7	No CTD	1
A0A1X9Z747	No CTD	No NTD
A0A108TDY5	No CTD	1

## Sheet: CTD clustering
CTD clusters
Cluster_1	Cluster_2	Cluster_3	Cluster_4	Cluster_5	Cluster_6	Cluster_7	Cluster_8	Cluster_9	Cluster_10	Cluster_11	Cluster_12	Orphans	No CTD
A0A3E4KFM4	A0A7T7HD40	A0A1H0IJU1	A0A841JED5	F3QYX7	A0A1H0PJ05	E6SR77	A0A1G8ADB5	A0A414BLZ8	A0A2U2PIF6	A0A1Y4ILV7	R6DP06	A0A120A4E1	A0A925UE49
A0A088F4Z7	D7K3R1	F3QYX8	A0A4Q9HI28	A0A1Q6EDZ3	H1Y9A6	R5MLW8	A0A6B9ZBG8	A0A1C7H461	A0A7W8YPA1	A0A5C6KE48	A0A9Q4P331	A0A848GZJ6	R5N6F5
A0A088F4Z9	A0A139KFG8	A0A316MMH4	A0A4Q1FQX5	A0A3P2AGB4	A0A7G8V3P1							A0A9D1UZP6	A0A1Q6EDY6
A0A088F5D6	A0A174TDT6	A0A9D9QF04	A0A220SBW0	A0A9D9M494								A0A3E4JWF2	A0A7C6M164
A0A0B8T6T8	A0A642MIX5	A0A7C6M2R1	A0A3G6U0S3	A0A7C6M297								A0A365XX15	A0A412RYA5
A0A0P0GQX9	A0A1I2IUF1	A0A3G9DPV2	A0A4Q1EUC9									A0A1H6AL48	A0A413HA13
A0A0P0NKF0	A0A943LXZ8	A0A562VL75	A0A086BLQ2									A0A139KT76	A0A413HAP3
A0A108TDY9	A0A229I1M7	A0A9D5QP56										A0A365XXD9	E6SR76
A0A174I3D2	A0A239RKU4	A0A1Q6EE04										A0A5D3FS95	A0A5C6HLJ8
A0A174SEV7	C3J7W9	A0A316MT16										A0A5M6CL08	A0A4P8RDQ2
A0A174TYD4	A0A2D9DDL8	A0A9D5S5T9										A0A848GTP1	A0A7X8F550
A0A1D7QGB6	A0A255T275											A0A412RYB1	A0A3P2ACT2
A0A1D7QJ91	A0A496CV27											A0A6I0YZ08	A0A2M9CBN0
A0A1D7QJF5	A0A415DFG1											A0A925K3N6	A0A7X0R4F6
A0A1G7R571	A0A4Y8KWW2											A0A1C6L6P4	A0A1I3XCT7
A0A1G8BHL2	A0A4U9URY5											A0A929JY44	A0A3D9AR94
A0A1G8BHV7	A0A414GUU0											A0A6M0CRU9	A0A108TGA1
A0A1G8CYT3	A0A642MIY1											E6SR78	A0A9D1UZQ7
A0A1G9U438	A0A7W8ZN62											I9SQN2	A0A1X9Z747
A0A1H0PJ46	A0A2D8UHC6											A0A016FKL9	A0A108TDY5
A0A1H0QYD2	A0A1I5H8I4											A0A7G5E1C7
A0A1H6GVA4	A0A2U0UP63											A0A9E3K7K4
A0A1I5JNI9	A0A0F5J0M6											A0A9E6ZPU1
A0A1I7EAB4	A0A2N3IDJ8											A0A396BWT2
A0A1K2ITV6	A0A7K0KII6											A0A7D4JE79
A0A1M4UD53												A0A4Y9IN16
A0A1M7JKK5												A0A7X8F555
A0A1N6QHE2
A0A1N7K8S4
A0A1Q6A5N6
A0A1T4SM27
A0A202BUL3
A0A249SY90
A0A2A2S2E9
A0A2H9VT96
A0A2N0XFL6
A0A2N0XFR4
A0A2R7KFR0
A0A2S9D2S6
A0A2S9D2X0
A0A2S9JMN2
A0A2T3HR55
A0A2V2ZBU1
A0A372Z549
A0A396B6Z8
A0A3D9B8Z3
A0A3E1P020
A0A3E5CRV6
A0A3E5G3N2
A0A3M7TD05
A0A3N2LYW4
A0A3N7CLY5
A0A412P7B3
A0A412Y630
A0A443YUM4
A0A448B3Y7
A0A497Y471
A0A4P7WUB0
A0A4Q1EVP3
A0A4Q1EVQ7
A0A4Q5H3F8
A0A4R3B3E3
A0A4S2B6L9
A0A4V1MGU8
A0A4Y8KUZ8
A0A519LHP4
A0A543DTD9
A0A543DTE3
A0A5A8AEH3
A0A5B5VPB8
A0A5C6JJB5
A0A6B9YY51
A0A6B9Z803
A0A6G7X6J1
A0A6I7M5X7
A0A6M1NPN8
A0A6N4XUM9
A0A7K0B9D1
A0A7K0B9H5
A0A7K1Y0H6
A0A7U3Q5G7
A0A7W9DHQ3
A0A7W9DI38
A0A7W9E313
A0A7X0MKG9
A0A7Y0A8J8
A0A7Y7P0U7
A0A839NNI1
A0A840CLQ5
A0A841EBJ8
A0A841ER65
A0A841JJ50
A0A848FYJ3
A0A927PHG1
A0A941X4V9
A0A943ANE1
A0A966DVA7
A0A9D9TQS3
A0A9X1X125
H8KL21
H8KQN2
I9TCL6
A0A412IFK8
A0A139KJK7

## Sheet: CTD structural comparison 
query	target	fident	alnlen	mismatch	gapopen	qstart	qend	tstart	tend	evalue	alntmscore	qtmscore	ttmscore	prob
A0A016BZ09	A0A016BZ09	1	155	0	0	1	155	1	155	7.644e-32	1	1	1	1
A0A016BZ09	A0A9Q4P331	0.32	150	89	5	1	148	1	139	2.3e-10	0.7214	0.6604	0.7214	1
A0A016BZ09	R6DP06	0.267	146	82	9	13	148	16	146	1.784e-08	0.6503	0.6159	0.6503	1
A0A016BZ09	A0A1C6L6P4	0.179	156	107	9	13	151	27	178	9.308e-08	0.6774	0.6774	0.595	1
A0A016BZ09	A0A7W8YPA1	0.134	164	97	13	13	145	21	170	0.006314	0.5012	0.5012	0.4523	0.933
A0A016BZ09	I9SQN2	0.233	120	70	8	1	107	1	111	0.005656	0.4018	0.3049	0.4018	0.72
A0A016BZ09	A0A016FKL9	0.115	138	76	10	49	154	25	148	0.003086	0.3125	0.283	0.2896	0.473
A0A016BZ09	A0A396BWT2	0.093	149	114	7	20	154	10	151	0.005066	0.3219	0.3132	0.3193	0.442
A0A016BZ09	A0A2U2PIF6	0.112	169	109	12	13	151	21	178	0.1236	0.5529	0.5529	0.4921	0.442
A0A016BZ09	A0A2N3IDJ8	0.128	39	28	2	59	95	22	56	0.9481	0.4334	0.1412	0.1227	0.029
A0A016BZ09	A0A5M6CL08	0.111	144	82	11	15	150	59	164	0.2393	0.1933	0.19	0.1776	0.016
A0A016BZ09	A0A6L3JYS4	0.103	116	70	10	10	122	41	125	0.5776	0.2341	0.1904	0.1473	0.011
A0A016BZ09	F3QYX7	0.121	132	80	14	26	135	21	138	0.2393	0.1314	0.1415	0.1045	0.011
A0A016BZ09	E6SR77	0.098	142	72	10	10	135	37	138	0.3928	0.1842	0.1761	0.1002	0.011
A0A016BZ09	A0A6I0YZ08	0.129	116	69	11	49	155	35	127	0.3718	0.15	0.1296	0.1269	0.01
A0A016BZ09	A0A229I1M7	0.15	40	27	2	99	138	124	156	2.166	0.4026	0.1316	0.1089	0.01
A0A016BZ09	H1Y9A6	0.129	154	91	13	10	144	43	172	0.3928	0.1662	0.1654	0.1413	0.01
A0A016BZ09	A0A7C6M297	0.123	210	90	14	16	150	52	242	0.3928	0.1464	0.1464	0.1035	0.01
A0A016BZ09	A0A412RYB1	0.113	168	83	11	1	155	29	143	0.4386	0.1844	0.1844	0.1288	0.01
A0A016BZ09	A0A316MMH4	0.09	66	46	4	80	145	265	316	1.182	0.2699	0.1335	0.07838	0.01
A0A016BZ09	A0A7X8F555	0.132	83	47	6	67	136	71	141	0.6103	0.196	0.1307	0.07422	0.01
A0A016BZ09	A0A1H0PJ05	0.101	118	65	10	46	130	83	192	0.4151	0.1741	0.153	0.132	0.009
A0A016BZ09	A0A1H0IJU1	0.117	136	68	10	9	131	53	149	0.6103	0.1749	0.161	0.09798	0.009
A0A016BZ09	R5MLW8	0.104	144	71	12	8	134	33	135	0.3928	0.142	0.1368	0.0844	0.009
A0A016BZ09	A0A1G8CYT3	0.11	163	90	13	13	147	23	158	1.118	0.1731	0.1731	0.1675	0.008
A0A016BZ09	A0A139KFG8	0.131	61	34	3	99	141	126	185	2.699	0.3011	0.1481	0.1252	0.008
A0A016BZ09	A0A9D9M494	0.126	190	93	14	13	148	57	227	0.3718	0.1284	0.1284	0.09802	0.008
A0A016BZ09	A0A9D1UZP6	0.069	101	64	8	59	141	47	135	1.059	0.1869	0.1565	0.09792	0.008
A0A016BZ09	A0A1Q6EDZ3	0.147	196	91	15	16	151	51	230	0.7607	0.1357	0.1357	0.09904	0.007
A0A016BZ09	A0A7W9DI38	0.124	161	82	17	13	147	22	149	1.319	0.1535	0.1522	0.1535	0
A0A016BZ09	A0A7X0MKG9	0.106	159	87	12	13	147	22	149	1.249	0.1527	0.1521	0.1527	0
A0A016BZ09	A0A1I5JNI9	0.103	155	93	12	12	147	23	150	0.9481	0.1387	0.1387	0.1382	0
A0A016BZ09	A0A6M0CRU9	0.116	189	94	14	4	151	48	204	0.5776	0.1342	0.1342	0.1254	0
A0A016BZ09	A0A3G9DPV2	0.172	139	82	9	16	150	41	150	2.852	0.2395	0.2264	0.1372	0
A0A016BZ09	A0A316MT16	0.162	129	66	15	28	135	44	151	1.319	0.1593	0.143	0.09056	0
A0A016BZ09	A0A562VL75	0.222	81	46	7	66	145	278	342	1.645	0.2196	0.1436	0.07698	0
A0A016BZ09	A0A086BLQ2	0.083	36	27	2	59	89	89	123	4.43	0.3874	0.1318	0.1409	0
A0A016BZ09	A0A2A2S2E9	0.175	80	44	5	13	91	72	130	1.645	0.1719	0.1153	0.114	0
A0A016BZ09	A0A1H0PJ46	0.099	131	74	8	9	132	66	159	1.473	0.161	0.1512	0.1395	0
A0A016BZ09	A0A414GUU0	0.115	104	42	7	59	121	24	118	1.182	0.1522	0.1114	0.1057	0
A0A016BZ09	A0A2D9DDL8	0.161	62	33	5	49	95	7	64	1.738	0.2028	0.1101	0.08797	0
A0A016BZ09	A0A415DFG1	0.116	60	34	4	99	140	123	181	4.193	0.2868	0.1401	0.1196	0
A0A016BZ09	A0A642MIY1	0.13	69	38	4	91	141	121	185	3.968	0.2931	0.1564	0.1374	0
A0A016BZ09	A0A562VLB5	0.134	186	98	18	16	149	52	226	1.94	0.1863	0.1863	0.1415	0
A0A016BZ09	A0A1G7R571	0.14	157	70	13	12	131	24	152	1.249	0.1138	0.1128	0.1138	0
A0A016BZ09	A0A7K0B9H5	0.116	163	90	11	13	150	22	155	1.94	0.1547	0.1547	0.1553	0
A0A016BZ09	A0A372Z549	0.112	160	86	10	13	145	23	153	2.05	0.1561	0.1561	0.1489	0
A0A016BZ09	A0A6G7X6J1	0.107	158	78	12	13	152	22	134	3.014	0.2036	0.2036	0.1885	0
A0A016BZ09	A0A1I5H8I4	0.098	61	35	4	99	140	119	178	4.193	0.2594	0.1299	0.1143	0
A0A016BZ09	A0A174TDT6	0.069	43	33	2	99	141	123	158	6.507	0.393	0.1342	0.1142	0
A0A016BZ09	A0A3P2AGB4	0.08	198	106	18	13	146	33	218	1.836	0.1415	0.1415	0.1107	0
A0A016BZ09	A0A414BLZ8	0.171	99	49	10	59	131	59	150	2.05	0.1543	0.1178	0.07219	0
A0A016BZ09	A0A7C6M2R1	0.131	137	70	10	16	142	50	147	2.699	0.1707	0.1539	0.09809	0
A0A016BZ09	A0A365XX15	0.144	111	52	11	59	153	30	113	1.645	0.13	0.09503	0.109	0
A0A016BZ09	A0A841JED5	0.132	121	59	9	1	89	16	122	2.699	0.1684	0.1422	0.1497	0
A0A016BZ09	A0A1M4UD53	0.151	158	75	14	10	147	21	139	2.288	0.1418	0.135	0.1418	0
A0A016BZ09	A0A4Q1EUC9	0.121	41	27	3	57	89	84	123	5.519	0.343	0.1366	0.1454	0
A0A016BZ09	A0A7K1Y0H6	0.073	163	98	13	4	146	13	142	3.014	0.1608	0.158	0.1608	0
A0A016BZ09	A0A4R3B3E3	0.104	173	90	12	3	147	11	146	1.94	0.1194	0.1188	0.1194	0
A0A016BZ09	A0A1D7QJ91	0.092	151	97	10	13	147	23	149	2.05	0.1366	0.1347	0.1336	0
A0A016BZ09	A0A7K0B9D1	0.092	162	88	11	13	145	28	159	3.184	0.1517	0.1517	0.1489	0
A0A016BZ09	A0A6M1NPN8	0.132	166	90	16	13	151	28	166	2.418	0.146	0.146	0.1385	0
A0A016BZ09	A0A642MIX5	0.048	62	36	5	99	141	123	180	4.945	0.2685	0.1367	0.1188	0
A0A016BZ09	D7K3R1	0.07	57	31	4	99	137	123	175	5.519	0.2797	0.1276	0.1106	0
A0A016BZ09	A0A1C7H461	0.121	115	63	9	59	149	59	159	2.699	0.1571	0.1271	0.07655	0
A0A016BZ09	A0A108TE82	0.157	108	46	8	10	100	63	142	3.756	0.1654	0.1338	0.1458	0
A0A016BZ09	A0A4Y8KUZ8	0.123	130	65	10	10	132	62	149	4.193	0.1654	0.1475	0.1508	0
A0A016BZ09	A0A2S9D2S6	0.106	122	70	10	59	152	26	136	4.193	0.1701	0.1456	0.1463	0
A0A016BZ09	A0A2T3HR55	0.118	161	99	18	2	146	13	146	4.43	0.1722	0.1722	0.1722	0
A0A016BZ09	A0A443YUM4	0.123	162	97	13	3	146	11	145	2.555	0.1278	0.1278	0.1273	0
A0A016BZ09	A0A848FYJ3	0.068	161	111	10	4	147	13	151	3.364	0.1419	0.1419	0.1414	0
A0A016BZ09	A0A927PHG1	0.14	128	68	9	10	133	68	157	3.555	0.1595	0.1393	0.1381	0
A0A016BZ09	A0A7W9DHQ3	0.115	130	68	9	13	135	23	112	3.968	0.1663	0.1506	0.1488	0
A0A016BZ09	A0A9X1X125	0.093	192	93	13	3	154	12	162	3.014	0.1528	0.1528	0.1486	0
A0A016BZ09	A0A1I2IUF1	0.126	103	41	7	59	116	21	119	3.555	0.153	0.1131	0.1126	0
A0A016BZ09	A0A496CV27	0.073	95	45	5	59	113	24	115	4.193	0.1828	0.1236	0.1177	0
A0A016BZ09	A0A0F5J0M6	0.108	129	54	8	59	142	24	136	3.014	0.1338	0.1173	0.1063	0
A0A016BZ09	A0A4Y8KWW2	0.078	38	29	2	59	94	23	56	6.507	0.3494	0.1268	0.1102	0
A0A016BZ09	A0A4U9URY5	0.133	60	33	7	99	141	123	180	6.16	0.278	0.1313	0.1145	0
A0A016BZ09	A0A7T7HD40	0.067	59	38	4	99	141	123	180	7.261	0.3188	0.145	0.1255	0
A0A016BZ09	A0A239RKU4	0.058	17	15	1	99	115	125	140	8.099	0.4579	0.09599	0.07915	0
A0A016BZ09	A0A2U0UP63	0.065	61	38	4	99	141	125	184	6.507	0.2794	0.1405	0.1189	0
A0A016BZ09	A0A1H6AL48	0.122	57	35	4	43	94	123	169	3.756	0.1843	0.09738	0.08296	0
A0A016BZ09	A0A7G5E1C7	0.166	48	34	2	50	93	29	74	7.261	0.3321	0.1244	0.09241	0
A0A016BZ09	A0A3P2ACF8	0.098	142	83	8	5	135	34	141	5.224	0.2225	0.2113	0.1197	0
A0A016BZ09	A0A139KT76	0.12	58	41	4	12	64	19	71	5.224	0.1929	0.08687	0.09674	0
A0A016BZ09	A0A0N7IEX2	0.08	125	68	8	13	133	66	147	3.364	0.1315	0.1194	0.1192	0
A0A016BZ09	A0A412P7B3	0.088	125	67	8	13	133	66	147	3.968	0.1422	0.1292	0.1357	0
A0A016BZ09	A0A412Y630	0.111	126	63	8	13	133	66	147	4.193	0.1485	0.1319	0.1384	0
A0A016BZ09	A0A941X4V9	0.12	133	55	8	13	132	65	148	3.968	0.1474	0.1306	0.1362	0
A0A016BZ09	A0A0P0GQX9	0.17	94	61	5	8	98	60	139	5.519	0.1669	0.1239	0.125	0
A0A016BZ09	A0A519LHP4	0.116	154	86	11	13	147	22	144	4.68	0.1459	0.1446	0.1459	0
A0A016BZ09	A0A0P0NKF0	0.119	167	75	14	13	147	25	151	4.68	0.1382	0.1382	0.1362	0
A0A016BZ09	A0A1I7EAB4	0.147	156	90	12	13	147	23	156	5.519	0.1393	0.1393	0.1363	0
A0A016BZ09	A0A088F4Z9	0.115	164	98	12	13	153	22	161	4.68	0.1271	0.1271	0.124	0
A0A016BZ09	A0A412IFK8	0.106	132	55	12	59	155	26	129	4.193	0.1456	0.1275	0.1231	0
A0A016BZ09	A0A5C6JJB5	0.116	137	72	9	13	118	23	141	5.831	0.2005	0.186	0.1797	0
A0A016BZ09	A0A6B9Z803	0.111	180	93	16	3	149	11	156	3.014	0.1081	0.1081	0.1135	0
A0A016BZ09	A0A2D8UHC6	0.078	38	27	2	59	95	18	48	7.669	0.2409	0.0879	0.07983	0
A0A016BZ09	A0A6L3JYQ6	0.072	151	89	11	30	145	164	298	5.224	0.1842	0.1599	0.1095	0
A0A016BZ09	A0A9D5QP56	0.099	141	99	5	1	114	37	176	6.507	0.2096	0.1952	0.108	0
A0A016BZ09	A0A1Q6EE04	0.143	146	75	10	1	132	30	139	6.16	0.1981	0.1939	0.1139	0
A0A016BZ09	F3QYX8	0.141	85	46	9	66	145	273	335	5.224	0.1846	0.1247	0.07106	0
A0A016BZ09	A0A1G8ADB5	0.085	105	60	6	59	153	34	112	3.968	0.1194	0.08725	0.09508	0
A0A016BZ09	A0A2S9D2X0	0.131	152	82	15	10	147	21	136	5.519	0.142	0.1364	0.142	0
A0A016BZ09	A0A7U7HEP8	0.098	102	55	7	62	130	26	123	7.669	0.1846	0.1345	0.1443	0
A0A016BZ09	H8KL21	0.086	161	102	9	3	147	11	142	6.874	0.1535	0.1522	0.1535	0
A0A016BZ09	A0A543DTD9	0.127	133	70	11	53	152	17	136	3.968	0.1003	0.0928	0.09319	0
A0A016BZ09	A0A2H9VT96	0.101	178	79	12	4	134	13	156	4.193	0.1084	0.1084	0.1079	0
A0A016BZ09	A0A840CLQ5	0.128	140	67	11	54	152	14	139	3.756	0.09639	0.08967	0.08926	0
A0A016BZ09	A0A6B9YY51	0.11	127	69	9	13	136	27	112	6.507	0.161	0.1444	0.1426	0
A0A016BZ09	A0A1T4SM27	0.084	165	103	11	3	147	12	148	5.519	0.1206	0.1206	0.1186	0
A0A016BZ09	A0A088F5D6	0.123	162	83	14	13	145	28	159	6.507	0.1504	0.1504	0.1459	0
A0A016BZ09	I9TCL6	0.112	124	68	12	59	149	24	138	6.507	0.1592	0.1409	0.1377	0
A0A016BZ09	A0A3E5CRV6	0.123	138	70	10	13	118	23	141	7.669	0.2002	0.185	0.1806	0
A0A016BZ09	A0A4Q9HI28	0.097	92	59	7	59	141	68	144	9.032	0.2308	0.1549	0.1471	0
A0A016BZ09	A0A943ANE1	0.104	115	62	11	10	98	71	170	6.507	0.1658	0.1402	0.1327	0
A0A016BZ09	A0A925K3N6	0.104	115	39	6	61	118	37	144	6.507	0.148	0.1128	0.09587	0
A0A016BZ09	A0A2N0XFL6	0.121	156	73	12	13	147	23	135	8.099	0.1537	0.1398	0.1537	0
A0A016BZ09	A0A6B9ZBG8	0.126	111	67	8	59	151	32	130	7.669	0.1459	0.1174	0.1262	0
A0A016BZ09	A0A1N6QHE2	0.129	154	83	15	10	147	21	139	7.261	0.1403	0.1321	0.1403	0
A0A016BZ09	A0A3D9B8Z3	0.123	154	84	14	10	147	21	139	7.261	0.1331	0.1334	0.1331	0
A0A016BZ09	A0A7Y0A8J8	0.116	154	85	14	10	147	21	139	7.261	0.1332	0.1268	0.1332	0
A0A016BZ09	A0A1G9U438	0.065	168	91	9	3	133	12	150	9.032	0.1539	0.1505	0.1539	0
A0A016BZ09	A0A1D7QGB6	0.101	148	99	11	13	147	23	149	8.099	0.1396	0.1452	0.1464	0
A0A016BZ09	A0A396B6Z8	0.113	159	75	10	13	134	23	152	7.261	0.1043	0.102	0.1043	0
A0A016BZ09	A0A966DVA7	0.112	133	64	9	13	135	67	155	9.032	0.1462	0.1313	0.1301	0
A0A016BZ09	A0A9D9TQS3	0.099	171	80	15	13	144	23	158	6.874	0.1169	0.1169	0.1151	0
A0A016BZ09	A0A1G8BHV7	0.155	103	55	8	62	147	18	105	8.099	0.1468	0.1179	0.1113	0
A0A016BZ09	A0A3E1P020	0.105	142	65	11	13	147	69	155	6.874	0.1296	0.1238	0.12	0
A0A016BZ09	A0A4Y9IN16	0.141	134	59	8	66	151	23	148	5.519	0.101	0.09106	0.08634	0
A0A016BZ09	A0A7G8V3P1	0.077	167	79	10	15	150	49	171	7.669	0.1316	0.1316	0.1181	0
A0A016BZ09	A0A7K0KII6	0.075	53	27	2	32	84	27	57	8.553	0.1821	0.07969	0.06726	0
A0A016BZ09	A0A943LXZ8	0.1	40	28	2	61	94	27	64	8.099	0.2133	0.08365	0.06957	0
A0A016BZ09	A0A9D9QF04	0.135	111	59	6	25	112	83	179	9.536	0.1728	0.1333	0.06799	0
A0A016BZ09	A0A5A8AEH3	0.061	162	77	10	13	152	23	131	9.536	0.1296	0.1238	0.1296	0
A0A016BZ09	A0A1C5Z3P4	0.125	96	46	9	28	98	54	136	9.032	0.1315	0.1037	0.1059	0
A0A016BZ09	A0A496DTA5	0.107	168	98	14	3	148	11	148	9.536	0.1482	0.1482	0.1081	0
A0A016FKL9	A0A016FKL9	1	151	0	0	1	151	1	151	1.813e-31	1	1	1	1
A0A016FKL9	A0A396BWT2	0.947	151	8	0	1	151	1	151	3.773e-17	0.3454	0.3454	0.3454	1
A0A016FKL9	R6DP06	0.25	92	59	5	47	136	57	140	0.001519	0.3987	0.2652	0.2729	0.855
A0A016FKL9	A0A9Q4P331	0.141	156	88	13	6	137	2	135	0.001008	0.3605	0.3404	0.3605	0.837
A0A016FKL9	A0A016BZ09	0.121	157	90	12	12	148	26	154	0.00216	0.3257	0.3257	0.3188	0.569
A0A016FKL9	A0A1C6L6P4	0.06	183	121	12	1	139	1	176	0.004911	0.2557	0.2557	0.2208	0.277
A0A016FKL9	I9SQN2	0.116	137	76	7	27	150	9	113	0.03609	0.3703	0.2908	0.3703	0.254
A0A016FKL9	A0A925K3N6	0.102	156	85	7	1	113	1	144	0.06489	0.1325	0.1325	0.113	0.024
A0A016FKL9	A0A1I2IUF1	0.09	122	64	6	23	110	10	118	0.06489	0.1324	0.1103	0.1063	0.02
A0A016FKL9	E6SR77	0.122	147	74	8	21	133	17	142	0.1978	0.1634	0.1604	0.09073	0.014
A0A016FKL9	A0A7W8YPA1	0.111	180	103	13	2	142	6	167	0.9091	0.197	0.197	0.1753	0.009
A0A016FKL9	A0A841JED5	0.141	162	80	13	1	143	1	122	0.5686	0.1361	0.132	0.1361	0.008
A0A016FKL9	A0A220SBW0	0.137	58	39	6	1	55	1	50	1.219	0.2206	0.1352	0.1403	0.008
A0A016FKL9	A0A412RYB1	0.099	141	69	10	24	110	35	171	0.4769	0.1448	0.14	0.09785	0.008
A0A016FKL9	A0A4Q9HI28	0.119	168	98	10	1	130	1	156	1.219	0.1815	0.1815	0.1731	0.007
A0A016FKL9	A0A6G7X6J1	0.113	168	93	10	1	136	1	144	0.5057	0.09261	0.09261	0.0887	0
A0A016FKL9	A0A2D8UHC6	0.25	32	24	0	31	62	112	143	2.771	0.2879	0.1182	0.1076	0
A0A016FKL9	A0A7W8ZN62	0.258	31	23	0	32	62	115	145	3.116	0.3145	0.1239	0.1088	0
A0A016FKL9	A0A7X8F555	0.116	137	59	9	27	126	23	134	0.5686	0.1284	0.118	0.0561	0
A0A016FKL9	A0A4Q1FQX5	0.085	152	82	12	1	124	1	123	1.949	0.1714	0.1673	0.1714	0
A0A016FKL9	A0A6I0YZ08	0.089	168	86	11	1	116	1	153	0.6394	0.102	0.102	0.0966	0
A0A016FKL9	A0A5M6CL08	0.121	173	100	10	4	137	3	162	1.293	0.1411	0.1411	0.1338	0
A0A016FKL9	A0A2U2PIF6	0.071	126	70	9	1	118	1	87	2.324	0.1924	0.1637	0.144	0
A0A016FKL9	A0A7G8V3P1	0.16	125	73	7	12	108	35	155	1.541	0.1466	0.1296	0.114	0
A0A016FKL9	A0A9D1UZP6	0.113	141	74	9	23	133	12	131	1.838	0.1598	0.1585	0.09636	0
A0A016FKL9	A0A2T3HR55	0.125	143	74	11	1	136	1	99	2.324	0.1516	0.1458	0.143	0
A0A016FKL9	A0A1I5H8I4	0.228	35	24	1	31	62	118	152	3.504	0.2761	0.1115	0.09557	0
A0A016FKL9	D7K3R1	0.058	34	24	2	28	59	17	44	3.939	0.2831	0.08848	0.07399	0
A0A016FKL9	A0A415DFG1	0.119	42	29	3	20	59	8	43	2.771	0.2582	0.09961	0.08296	0
A0A016FKL9	A0A1Q6EE04	0.084	165	86	8	2	142	5	128	2.324	0.1782	0.1782	0.1103	0
A0A016FKL9	A0A1H0IJU1	0.125	64	36	3	15	70	293	344	3.504	0.2464	0.1322	0.06771	0
A0A016FKL9	A0A7C6M2R1	0.125	175	83	12	1	142	1	138	1.454	0.1344	0.1344	0.07591	0
A0A016FKL9	R5MLW8	0.085	141	73	11	20	124	11	131	1.293	0.1315	0.1242	0.07143	0
A0A016FKL9	A0A086BLQ2	0.138	166	79	15	1	144	1	124	2.324	0.1402	0.1364	0.1402	0
A0A016FKL9	A0A3G6U0S3	0.13	169	77	13	1	144	1	124	3.116	0.1444	0.1406	0.1444	0
A0A016FKL9	A0A4Q1EUC9	0.124	169	78	14	1	144	1	124	2.613	0.1308	0.1235	0.1308	0
A0A016FKL9	A0A4V1MGU8	0.091	120	61	4	1	80	1	112	3.304	0.1595	0.1385	0.1372	0
A0A016FKL9	A0A1G8CYT3	0.117	128	59	10	26	136	63	153	3.116	0.154	0.1399	0.1321	0
A0A016FKL9	A0A414GUU0	0.094	137	65	9	20	116	7	124	1.733	0.1341	0.1252	0.1185	0
A0A016FKL9	A0A2N3IDJ8	0.08	25	19	2	96	117	22	45	3.504	0.3216	0.09877	0.08549	0
A0A016FKL9	A0A4Y8KWW2	0.134	67	40	4	79	139	1	55	4.177	0.2458	0.1293	0.11	0
A0A016FKL9	A0A2D9DDL8	0.054	148	73	9	23	116	13	147	2.324	0.1384	0.1361	0.1134	0
A0A016FKL9	A0A255T275	0.095	42	30	3	20	59	8	43	3.304	0.2425	0.09457	0.07934	0
A0A016FKL9	A0A2U0UP63	0.047	42	32	2	20	59	8	43	3.304	0.2122	0.09673	0.08103	0
A0A016FKL9	A0A7K0KII6	0.135	37	26	2	23	59	13	43	3.939	0.2466	0.09582	0.07974	0
A0A016FKL9	A0A229I1M7	0.047	42	32	2	20	59	8	43	2.939	0.2142	0.09543	0.07971	0
A0A016FKL9	A0A6L3JYS4	0.158	107	65	9	20	113	35	129	2.067	0.1479	0.1163	0.08773	0
A0A016FKL9	A0A562VLB5	0.1	129	74	8	24	151	56	143	2.771	0.1425	0.1302	0.09867	0
A0A016FKL9	A0A3P2ACF8	0.122	180	92	13	1	151	1	143	2.771	0.1342	0.1342	0.07632	0
A0A016FKL9	A0A7U7HEP8	0.093	149	84	11	1	124	1	123	3.715	0.1371	0.1331	0.1371	0
A0A016FKL9	A0A1I5JNI9	0.072	137	81	10	1	125	1	103	4.697	0.1685	0.1568	0.1515	0
A0A016FKL9	A0A0P0NKF0	0.19	42	27	2	1	41	1	36	5.28	0.2632	0.07726	0.07352	0
A0A016FKL9	A0A239RKU4	0.119	42	29	3	20	59	8	43	5.28	0.2434	0.09532	0.07943	0
A0A016FKL9	A0A139KFG8	0.023	42	33	2	20	59	8	43	4.177	0.2261	0.09243	0.07754	0
A0A016FKL9	A0A642MIY1	0.033	60	40	4	1	59	1	43	4.697	0.1935	0.09755	0.083	0
A0A016FKL9	A0A1Q6EDZ3	0.122	179	79	12	4	151	12	143	3.939	0.1476	0.1476	0.1106	0
A0A016FKL9	A0A7C6M297	0.09	121	70	6	32	151	65	146	5.598	0.1814	0.1604	0.1172	0
A0A016FKL9	A0A9D5S5T9	0.078	166	96	10	1	142	1	133	3.304	0.1323	0.1323	0.08497	0
A0A016FKL9	A0A316MMH4	0.058	85	40	3	43	127	263	307	6.671	0.2961	0.1837	0.09578	0
A0A016FKL9	A0A3N2LYW4	0.105	57	37	3	23	74	99	146	5.935	0.2284	0.113	0.1164	0
A0A016FKL9	A0A927PHG1	0.103	58	28	4	28	73	112	157	4.429	0.1718	0.08295	0.08082	0
A0A016FKL9	A0A088F4Z7	0.137	109	58	10	28	126	69	151	3.504	0.116	0.1241	0.1199	0
A0A016FKL9	A0A4Q5H3F8	0.118	59	34	3	1	59	1	41	4.98	0.1845	0.07254	0.06848	0
A0A016FKL9	A0A496CV27	0.08	124	67	8	20	109	6	116	5.28	0.1392	0.1145	0.1078	0
A0A016FKL9	U6RDS3	0.2	30	14	2	31	60	108	127	3.715	0.225	0.08607	0.0783	0
A0A016FKL9	A0A0F5J0M6	0.146	41	22	4	31	68	106	136	5.598	0.2232	0.09815	0.08719	0
A0A016FKL9	A0A642MIX5	0.032	61	40	3	1	59	1	44	5.28	0.1802	0.08843	0.07509	0
A0A016FKL9	A0A7T7HD40	0.108	46	29	3	20	59	7	46	4.177	0.1877	0.0845	0.07162	0
A0A016FKL9	F3QYX7	0.104	124	68	10	30	138	52	147	4.429	0.1578	0.138	0.105	0
A0A016FKL9	A0A6L3JYQ6	0.123	81	41	5	1	63	1	69	5.28	0.1619	0.1113	0.0735	0
A0A016FKL9	F3QYX8	0.127	47	26	2	95	141	299	330	9.456	0.4031	0.1561	0.07428	0
A0A016FKL9	A0A543DTD9	0.109	182	88	12	1	138	1	152	6.293	0.1077	0.1077	0.1068	0
A0A016FKL9	A0A174TYD4	0.133	60	28	4	28	75	62	109	4.697	0.1196	0.08282	0.0808	0
A0A016FKL9	A0A443YUM4	0.113	79	32	6	1	59	1	61	5.935	0.1384	0.07484	0.07305	0
A0A016FKL9	A0A7W9E313	0.175	80	36	3	1	63	1	67	4.429	0.1204	0.08937	0.08727	0
A0A016FKL9	A0A841EBJ8	0.07	142	84	9	1	138	1	98	6.671	0.1335	0.1262	0.1231	0
A0A016FKL9	A0A497Y471	0.166	42	26	2	99	136	22	58	7.946	0.2128	0.1045	0.1004	0
A0A016FKL9	A0A412IFK8	0.067	59	35	4	1	59	1	39	6.671	0.1846	0.07257	0.06765	0
A0A016FKL9	A0A4S2B6L9	0.135	81	44	2	1	63	1	73	5.28	0.1348	0.1033	0.09122	0
A0A016FKL9	A0A174TDT6	0.162	43	20	5	26	59	11	46	5.598	0.1838	0.06479	0.05412	0
A0A016FKL9	A0A4U9URY5	0.05	59	39	3	1	59	1	42	7.946	0.1868	0.09461	0.0811	0
A0A016FKL9	A0A7G5E1C7	0.081	74	46	6	1	64	112	173	7.072	0.1653	0.1103	0.08903	0
A0A016FKL9	C3J7W9	0.05	59	36	4	23	67	1	53	5.28	0.16	0.08748	0.06428	0
A0A016FKL9	A0A3G9DPV2	0.085	70	39	4	20	64	10	79	7.072	0.2121	0.1211	0.06587	0
A0A016FKL9	A0A562VL75	0.113	132	74	10	1	108	1	113	5.28	0.1405	0.1286	0.07001	0
A0A016FKL9	A0A839NNI1	0.099	181	80	15	1	136	1	143	7.946	0.1172	0.1172	0.1164	0
A0A016FKL9	A0A174SEV7	0.081	86	47	4	1	75	1	65	7.496	0.1329	0.0875	0.08438	0
A0A016FKL9	A0A139KJK7	0.07	156	84	11	1	143	1	108	7.072	0.1118	0.1118	0.1064	0
A0A016FKL9	A0A5C6JJB5	0.1	159	74	14	1	142	1	107	6.671	0.127	0.127	0.1037	0
A0A016FKL9	A0A943ANE1	0.158	82	41	5	1	63	1	73	7.496	0.1395	0.1032	0.09297	0
A0A016FKL9	A0A3E4JWF2	0.112	80	52	5	17	90	63	129	8.421	0.1375	0.07886	0.06685	0
A0A016FKL9	A0A3P2AGB4	0.09	122	66	6	32	151	65	143	8.924	0.1525	0.1328	0.1061	0
A0A016FKL9	A0A1Y4ILV7	0.125	80	52	5	2	73	6	75	9.456	0.1712	0.1175	0.08372	0
A0A016FKL9	A0A9D5QP56	0.091	196	91	14	2	123	7	189	7.946	0.1492	0.1492	0.09962	0
A0A016FKL9	A0A316MT16	0.104	48	29	4	96	138	306	344	8.421	0.1902	0.0745	0.04341	0
A0A016FKL9	A0A2N0XFL6	0.126	95	52	7	1	75	1	84	9.456	0.115	0.07952	0.0793	0
A0A016FKL9	A0A5A8AEH3	0.094	159	96	11	1	136	1	134	9.456	0.1069	0.1027	0.1069	0
A0A016FKL9	A0A1G8BHL2	0.083	179	91	13	2	136	4	153	8.924	0.1153	0.1153	0.108	0
A0A016FKL9	A0A6B9Z803	0.118	160	72	14	7	139	46	163	9.456	0.1198	0.1198	0.1152	0
A0A016FKL9	A0A414BLZ8	0.077	142	58	9	1	125	1	86	8.924	0.1155	0.1104	0.06316	0
A0A086BLQ2	A0A086BLQ2	1	143	0	0	1	143	1	143	1.242e-33	1	1	1	1
A0A086BLQ2	A0A220SBW0	0.895	143	15	0	1	143	1	143	9.279e-31	0.9467	0.9467	0.9467	1
A0A086BLQ2	A0A3G6U0S3	0.692	143	44	0	1	143	1	143	6.932e-28	0.9374	0.9374	0.9374	1
A0A086BLQ2	A0A4Q1EUC9	0.762	143	34	0	1	143	1	143	5.043e-28	0.8546	0.8546	0.8546	1
A0A086BLQ2	A0A7U7HEP8	0.748	143	36	0	1	143	1	143	1.585e-27	0.8545	0.8545	0.8545	1
A0A086BLQ2	A0A4Q1FQX5	0.713	143	41	0	1	143	1	143	7.68e-26	0.8566	0.8566	0.8566	1
A0A086BLQ2	A0A841JED5	0.394	142	85	1	1	142	1	141	1.113e-19	0.8288	0.8175	0.8288	1
A0A086BLQ2	A0A4Q9HI28	0.266	169	94	7	1	143	1	165	2.896e-14	0.7312	0.7312	0.639	1
A0A086BLQ2	A0A496CV27	0.128	164	93	11	20	140	7	163	0.002528	0.4334	0.4334	0.3917	0.772
A0A086BLQ2	A0A4Y8KWW2	0.139	165	82	13	30	140	24	182	0.0008042	0.3218	0.3218	0.2635	0.772
A0A086BLQ2	A0A7W8ZN62	0.122	155	87	12	30	140	27	176	0.004205	0.4058	0.4058	0.3439	0.663
A0A086BLQ2	A0A0F5J0M6	0.093	160	88	14	31	140	24	176	0.008465	0.4396	0.4396	0.3726	0.601
A0A086BLQ2	A0A414GUU0	0.104	173	102	15	9	140	4	164	0.01408	0.4693	0.4693	0.4241	0.569
A0A086BLQ2	A0A2S9D2X0	0.619	21	8	0	1	21	1	21	0.3849	0.7244	0.1276	0.1276	0.473
A0A086BLQ2	U6RDS3	0.127	180	96	17	9	140	4	170	0.0124	0.4202	0.4202	0.367	0.442
A0A086BLQ2	H8KQN2	0.647	17	6	0	1	17	1	17	0.7272	0.869	0.1164	0.09224	0.411
A0A086BLQ2	A0A7G5E1C7	0.12	150	76	9	2	142	115	217	0.0005152	0.2337	0.2337	0.1565	0.382
A0A086BLQ2	A0A202BUL3	0.441	43	20	1	1	43	1	39	0.05708	0.4218	0.1579	0.1588	0.353
A0A086BLQ2	A0A642MIX5	0.091	196	105	17	5	140	2	184	0.01599	0.4032	0.4032	0.3308	0.353
A0A086BLQ2	A0A2D8UHC6	0.102	166	86	15	30	140	17	174	0.02496	0.4062	0.4062	0.3501	0.301
A0A086BLQ2	A0A2N3IDJ8	0.095	167	84	11	31	140	24	180	0.01704	0.3843	0.3843	0.321	0.301
A0A086BLQ2	A0A174TDT6	0.084	166	94	12	30	140	22	184	0.02198	0.4076	0.4076	0.3327	0.301
A0A086BLQ2	A0A2U0UP63	0.082	182	93	15	25	140	16	189	0.04153	0.4548	0.4548	0.3615	0.301
A0A086BLQ2	A0A5A8AEH3	0.37	54	22	2	1	54	1	42	0.03021	0.3379	0.1541	0.155	0.277
A0A086BLQ2	A0A943LXZ8	0.082	158	86	10	39	140	39	193	0.0322	0.406	0.406	0.316	0.277
A0A086BLQ2	A0A1I2IUF1	0.1	169	99	14	17	140	2	162	0.0266	0.3896	0.3896	0.3561	0.254
A0A086BLQ2	A0A2D9DDL8	0.107	186	82	12	24	140	17	187	0.01936	0.3788	0.3788	0.3087	0.254
A0A086BLQ2	C3J7W9	0.091	174	83	12	39	140	47	217	0.03897	0.4133	0.4133	0.2973	0.254
A0A086BLQ2	A0A1K2ITV6	0.358	53	20	3	1	53	1	39	0.05026	0.3501	0.1438	0.1486	0.233
A0A086BLQ2	A0A1M7JKK5	0.351	54	21	3	1	54	1	40	0.04426	0.3315	0.1323	0.1369	0.214
A0A086BLQ2	A0A543DTE3	0.339	53	21	3	1	53	1	39	0.07362	0.3767	0.1441	0.1492	0.214
A0A086BLQ2	A0A6H2BDK0	0.529	17	8	0	1	17	1	17	1.289	0.8555	0.1175	0.1051	0.214
A0A086BLQ2	D7K3R1	0.091	164	89	14	31	140	27	184	0.03431	0.3787	0.3787	0.3091	0.214
A0A086BLQ2	A0A448B3Y7	0.351	54	21	3	1	54	1	40	0.05708	0.3429	0.1354	0.1402	0.196
A0A086BLQ2	A0A4U9URY5	0.062	176	87	14	30	140	22	184	0.03021	0.3387	0.3387	0.2824	0.164
A0A086BLQ2	A0A1H6GVA4	0.333	54	22	3	1	54	1	40	0.04426	0.2953	0.1117	0.1158	0.15
A0A086BLQ2	A0A3M7TD05	0.32	53	22	3	1	53	1	39	0.1012	0.3536	0.1387	0.1435	0.15
A0A086BLQ2	A0A4Q1EVQ7	0.333	54	22	3	1	54	1	40	0.04426	0.2949	0.1133	0.1174	0.15
A0A086BLQ2	A0A519LHP4	0.363	55	25	3	1	50	1	50	0.09496	0.3423	0.1425	0.1346	0.15
A0A086BLQ2	A0A1I5H8I4	0.111	197	92	15	10	140	4	183	0.03897	0.332	0.332	0.2725	0.15
A0A086BLQ2	A0A7T7HD40	0.096	187	90	14	23	140	8	184	0.07846	0.3916	0.3916	0.3238	0.138
A0A086BLQ2	A0A6N4XUM9	0.339	53	21	3	1	53	1	39	0.158	0.3572	0.1417	0.1466	0.126
A0A086BLQ2	A0A4P7WUB0	0.263	72	28	5	1	55	1	64	0.08361	0.3032	0.1763	0.1752	0.126
A0A086BLQ2	A0A2S9D2S6	0.305	59	21	3	1	55	1	43	0.1391	0.3146	0.1448	0.1357	0.106
A0A086BLQ2	A0A229I1M7	0.062	177	87	15	31	140	26	190	0.07846	0.3442	0.3442	0.2776	0.106
A0A086BLQ2	A0A1N7K8S4	0.333	54	22	3	1	54	1	40	0.07362	0.2825	0.1085	0.1124	0.098
A0A086BLQ2	A0A2V2ZBU1	0.32	53	22	3	1	53	1	39	0.1012	0.3011	0.1118	0.1158	0.098
A0A086BLQ2	A0A4V1MGU8	0.338	59	25	3	1	56	1	48	0.1305	0.3063	0.1335	0.1254	0.098
A0A086BLQ2	A0A255T275	0.1	180	82	12	28	140	23	189	0.04716	0.2896	0.2896	0.2316	0.098
A0A086BLQ2	A0A2N0XFL6	0.339	53	21	3	1	53	1	39	0.1305	0.2905	0.1126	0.1164	0.09
A0A086BLQ2	A0A1N6QHE2	0.388	36	18	1	1	36	1	32	0.5291	0.449	0.1304	0.1312	0.09
A0A086BLQ2	A0A1M4UD53	0.303	56	23	4	1	54	1	42	0.2171	0.3223	0.1429	0.1438	0.082
A0A086BLQ2	I9TCL6	0.368	19	12	0	1	19	1	19	2.595	0.7845	0.1267	0.1129	0.082
A0A086BLQ2	A0A925K3N6	0.128	163	78	12	29	140	35	184	0.06909	0.2717	0.2717	0.2208	0.076
A0A086BLQ2	A0A642MIY1	0.086	184	79	14	30	140	23	190	0.09496	0.2993	0.2993	0.2428	0.076
A0A086BLQ2	A0A4Q1EVP3	0.192	57	30	3	1	55	1	43	0.318	0.3314	0.1529	0.1426	0.069
A0A086BLQ2	A0A239RKU4	0.115	182	75	13	30	140	23	189	0.07846	0.2631	0.2631	0.2115	0.069
A0A086BLQ2	A0A139KFG8	0.083	179	85	14	30	140	23	190	0.1683	0.3406	0.3406	0.2774	0.069
A0A086BLQ2	A0A415DFG1	0.074	174	91	16	28	140	23	187	0.2984	0.3741	0.3741	0.3075	0.063
A0A086BLQ2	A0A7K0KII6	0.101	187	87	12	25	140	13	189	0.1149	0.2717	0.2717	0.2172	0.063
A0A086BLQ2	A0A543DTD9	0.184	141	52	7	1	123	1	96	0.02198	0.1494	0.1475	0.1368	0.057
A0A086BLQ2	A0A966DVA7	0.214	56	28	3	1	55	1	41	0.4964	0.3007	0.1216	0.1109	0.045
A0A086BLQ2	A0A6B9YY51	0.361	36	23	0	1	36	1	36	1.135	0.423	0.116	0.107	0.045
A0A086BLQ2	A0A3N7CLY5	0.228	57	26	4	1	54	1	42	0.6008	0.2965	0.124	0.1159	0.04
A0A086BLQ2	A0A1I7EAB4	0.196	51	29	2	1	51	1	39	0.9379	0.3706	0.1527	0.1392	0.04
A0A086BLQ2	A0A3D9B8Z3	0.254	59	22	3	1	54	1	42	0.4658	0.2701	0.1136	0.1144	0.034
A0A086BLQ2	A0A4R3B3E3	0.142	56	32	3	1	55	1	41	0.7272	0.3113	0.1242	0.1154	0.034
A0A086BLQ2	A0A841EBJ8	0.2	75	36	7	1	65	1	61	0.4102	0.2492	0.1509	0.1407	0.034
A0A086BLQ2	A0A249SY90	0.215	51	24	4	1	50	1	36	0.8801	0.3421	0.1301	0.1142	0.034
A0A086BLQ2	A0A6B9Z803	0.189	58	30	3	1	54	1	45	0.5291	0.2678	0.1168	0.1039	0.034
A0A086BLQ2	A0A7G8V3P1	0.188	90	38	3	1	55	1	90	0.7272	0.272	0.1846	0.1496	0.029
A0A086BLQ2	A0A1D7QJF5	0.125	56	33	3	1	55	1	41	0.9995	0.3014	0.1185	0.1108	0.024
A0A086BLQ2	A0A7X0MKG9	0.204	44	28	2	1	43	1	38	1.464	0.3609	0.1281	0.123	0.024
A0A086BLQ2	A0A6G7X6J1	0.145	55	36	2	1	55	1	44	0.775	0.2757	0.1096	0.09261	0.024
A0A086BLQ2	A0A174I3D2	0.157	57	29	3	1	55	1	40	1.289	0.3124	0.1253	0.1172	0.02
A0A086BLQ2	A0A848FYJ3	0.181	55	31	2	1	55	1	41	0.8801	0.2811	0.1134	0.1043	0.02
A0A086BLQ2	A0A841JJ50	0.175	57	29	3	1	55	1	41	0.775	0.2664	0.1094	0.09993	0.02
A0A086BLQ2	A0A365XXD9	0.196	61	32	2	1	50	1	55	1.135	0.2764	0.1235	0.1269	0.016
A0A086BLQ2	A0A2T3HR55	0.241	58	32	2	1	58	1	46	1.135	0.2757	0.1169	0.1082	0.016
A0A086BLQ2	A0A848GTP1	0.224	49	23	3	1	42	1	41	1.772	0.3303	0.1169	0.1137	0.014
A0A086BLQ2	A0A7K1Y0H6	0.142	77	40	4	1	61	1	67	0.7272	0.2168	0.1264	0.1206	0.014
A0A086BLQ2	A0A2H9VT96	0.164	79	37	4	1	61	1	68	0.8259	0.2299	0.1328	0.1224	0.014
A0A086BLQ2	A0A9D9TQS3	0.178	56	32	3	1	55	1	43	1.663	0.3137	0.1273	0.1148	0.014
A0A086BLQ2	A0A7K0B9D1	0.176	68	36	5	1	66	1	50	0.9379	0.2263	0.1273	0.1159	0.014
A0A086BLQ2	A0A7Y7P0U7	0.125	48	28	2	1	43	1	39	2.144	0.3408	0.1203	0.1062	0.014
A0A086BLQ2	A0A1H0QYD2	0.157	57	30	4	1	55	1	41	1.374	0.2664	0.1077	0.09824	0.011
A0A086BLQ2	A0A1I5JNI9	0.17	94	40	5	1	68	1	82	0.5291	0.1665	0.1124	0.1022	0.011
A0A086BLQ2	A0A1Q6A5N6	0.181	55	29	4	1	54	1	40	1.772	0.2975	0.1165	0.1056	0.011
A0A086BLQ2	A0A7U3Q5G7	0.164	67	35	4	1	66	1	47	1.21	0.2531	0.1187	0.1075	0.011
A0A086BLQ2	A0A1G8BHL2	0.155	58	29	4	1	55	1	41	1.374	0.2619	0.1095	0.09642	0.011
A0A086BLQ2	A0A1C5Z3P4	0.169	53	29	2	1	53	1	38	1.21	0.255	0.1023	0.09773	0.01
A0A086BLQ2	A0A088F5D6	0.2	55	32	4	1	53	1	45	2.144	0.2765	0.1115	0.1021	0.01
A0A086BLQ2	A0A9X1X125	0.185	97	31	5	1	57	1	89	0.8801	0.179	0.1237	0.1097	0.01
A0A086BLQ2	A0A372UW11	0.209	43	27	2	1	42	1	37	2.766	0.3507	0.1094	0.09631	0.01
A0A086BLQ2	A0A7W9DI38	0.159	69	36	5	1	67	1	49	1.772	0.2479	0.1315	0.1253	0.009
A0A086BLQ2	A0A841ER65	0.125	136	66	9	1	123	1	96	0.5638	0.1535	0.1489	0.1387	0.009
A0A086BLQ2	A0A1G8BHV7	0.101	148	62	7	1	123	1	102	0.8801	0.1731	0.1731	0.1576	0.009
A0A086BLQ2	A0A497Y471	0.115	147	61	6	1	123	1	102	0.8801	0.1827	0.1827	0.1639	0.009
A0A086BLQ2	A0A1C6L6P4	0.078	127	67	8	1	110	1	94	0.9379	0.1725	0.1561	0.13	0.009
A0A086BLQ2	A0A3E4JWF2	0.142	21	18	0	1	21	1	21	7.636	0.6902	0.1358	0.09978	0.009
A0A086BLQ2	A0A365XX15	0.127	55	29	3	1	50	1	41	3.141	0.3087	0.1252	0.1352	0.008
A0A086BLQ2	A0A443YUM4	0.109	55	36	2	1	55	1	42	3.347	0.3301	0.1326	0.1219	0.008
A0A086BLQ2	A0A088F4Z9	0.166	42	30	1	1	42	1	37	3.801	0.3562	0.1102	0.09968	0.008
A0A086BLQ2	A0A5B5VPB8	0.166	60	33	3	1	58	1	45	3.141	0.3095	0.143	0.128	0.008
A0A086BLQ2	A0A6M1NPN8	0.136	139	69	7	1	123	1	104	1.21	0.171	0.1665	0.1443	0.008
A0A086BLQ2	A0A4Q5H3F8	0.1	60	35	3	1	55	1	46	2.766	0.2528	0.1078	0.09651	0.007
A0A086BLQ2	A0A3E1P020	0.118	118	44	6	1	113	1	63	0.7272	0.1304	0.1079	0.09543	0.007
A0A086BLQ2	A0A412Y630	0.092	54	34	3	1	54	1	39	4.05	0.2785	0.1087	0.1058	0
A0A086BLQ2	A0A396B6Z8	0.127	55	35	2	1	55	1	42	4.901	0.2727	0.109	0.1021	0
A0A086BLQ2	A0A2N0XFR4	0.157	57	32	3	1	55	1	43	3.347	0.2418	0.1089	0.1012	0
A0A086BLQ2	A0A840CLQ5	0.2	55	27	4	1	53	1	40	4.599	0.2718	0.1048	0.09604	0
A0A086BLQ2	A0A7W9E313	0.15	60	36	3	1	59	1	46	3.801	0.2571	0.1147	0.1066	0
A0A086BLQ2	A0A7W9DHQ3	0.255	43	27	2	1	43	1	38	5.564	0.3437	0.1045	0.09457	0
A0A086BLQ2	A0A1G8CYT3	0.102	68	43	4	1	67	1	51	3.567	0.2246	0.1292	0.1159	0
A0A086BLQ2	A0A7W8YPA1	0.135	140	70	11	1	102	1	127	1.663	0.156	0.1532	0.1306	0
A0A086BLQ2	A0A941X4V9	0.098	122	57	6	1	105	1	86	2.947	0.1678	0.1491	0.145	0
A0A086BLQ2	A0A4Y8KUZ8	0.144	76	40	3	1	61	1	66	2.766	0.1839	0.0978	0.09387	0
A0A086BLQ2	A0A016FKL9	0.112	169	80	14	1	124	1	144	1.772	0.1555	0.1555	0.1503	0
A0A086BLQ2	H8KL21	0.135	59	29	3	1	55	1	41	5.564	0.2815	0.1176	0.1114	0
A0A086BLQ2	A0A839NNI1	0.135	59	28	3	1	54	1	41	4.599	0.2525	0.1046	0.09714	0
A0A086BLQ2	A0A927PHG1	0.15	60	32	3	1	55	1	46	4.316	0.233	0.09785	0.08912	0
A0A086BLQ2	A0A174SEV7	0.122	57	32	4	1	54	1	42	5.928	0.2683	0.1098	0.09964	0
A0A086BLQ2	A0A1H0PJ46	0.111	117	50	6	1	114	1	66	2.435	0.1534	0.1327	0.1227	0
A0A086BLQ2	A0A412IFK8	0.1	60	33	5	1	55	1	44	3.567	0.2043	0.09321	0.08308	0
A0A086BLQ2	A0A6I0YZ08	0.241	29	19	1	25	50	44	72	4.599	0.4621	0.1341	0.1194	0
A0A086BLQ2	H1Y9A6	0.122	122	64	9	1	114	1	87	2.285	0.1513	0.1332	0.1035	0
A0A086BLQ2	A0A173TXB6	0.083	84	48	6	1	68	1	71	3.347	0.1829	0.1093	0.06184	0
A0A086BLQ2	A0A9Q4P331	0.129	116	65	9	25	121	33	131	2.285	0.1582	0.1382	0.1388	0
A0A086BLQ2	A0A412P7B3	0.092	54	34	3	1	54	1	39	5.928	0.2763	0.1047	0.1018	0
A0A086BLQ2	A0A3N2LYW4	0.145	55	32	3	1	55	1	40	7.636	0.2717	0.1099	0.1078	0
A0A086BLQ2	A0A2R7KFR0	0.1	90	51	5	1	68	1	82	4.599	0.1721	0.1336	0.1245	0
A0A086BLQ2	A0A5C6JJB5	0.112	80	35	4	1	55	1	69	3.801	0.1648	0.09621	0.08452	0
A0A086BLQ2	A0A1Y4ILV7	0.125	80	49	6	1	68	1	71	5.222	0.1913	0.109	0.06277	0
A0A086BLQ2	F3QYX8	0.257	35	19	2	26	57	81	111	4.599	0.2959	0.1096	0.05227	0
A0A086BLQ2	A0A3P2ACF8	0.192	26	18	2	99	121	319	344	6.729	0.3772	0.1225	0.05418	0
A0A086BLQ2	A0A139KT76	0.096	52	28	3	1	50	1	35	9.224	0.2858	0.1063	0.1117	0
A0A086BLQ2	A0A1G7R571	0.157	57	33	4	1	55	1	44	6.316	0.1987	0.09926	0.09426	0
A0A086BLQ2	A0A562VLB5	0.16	25	15	1	31	49	67	91	7.169	0.3716	0.08276	0.05898	0
A0A086BLQ2	F3QYX7	0.333	12	8	0	99	110	80	91	7.169	0.4616	0.0789	0.04578	0
A0A086BLQ2	A0A6L3JYQ6	0.157	76	34	5	26	75	66	137	2.435	0.1647	0.1007	0.05847	0
A0A086BLQ2	I9SQN2	0.066	121	69	9	22	122	6	102	5.222	0.1286	0.1121	0.1286	0
A0A086BLQ2	A0A108TE82	0.075	79	43	7	1	61	1	67	7.169	0.1715	0.1001	0.09636	0
A0A086BLQ2	A0A174TYD4	0.061	113	55	4	1	113	1	62	7.636	0.1375	0.1094	0.1011	0
A0A086BLQ2	A0A2A2S2E9	0.117	51	31	3	6	55	7	44	7.636	0.2136	0.09759	0.0896	0
A0A086BLQ2	A0A139KJK7	0.121	115	50	7	1	113	1	66	4.901	0.1176	0.09649	0.08716	0
A0A086BLQ2	A0A4S2B6L9	0.084	142	75	9	1	123	1	106	5.564	0.1101	0.1093	0.08891	0
A0A086BLQ2	A0A943ANE1	0.068	58	30	5	99	137	64	116	5.564	0.1852	0.09721	0.08096	0
A0A086BLQ2	A0A1Q6EDZ3	0.054	37	23	2	89	113	64	100	7.636	0.2588	0.09952	0.0684	0
A0A086BLQ2	A0A120A4E1	0.081	98	56	6	39	132	99	166	6.729	0.1872	0.1427	0.06741	0
A0A086BLQ2	A0A9D9QF04	0.142	14	10	1	39	50	92	105	8.134	0.4142	0.07355	0.03018	0
A0A086BLQ2	R6DP06	0.122	98	43	10	38	125	32	96	5.564	0.1504	0.1082	0.1068	0
A0A086BLQ2	A0A0P0GQX9	0.106	122	57	10	1	111	1	81	8.134	0.1267	0.1087	0.1018	0
A0A086BLQ2	A0A3P2AGB4	0.138	36	19	2	26	49	56	91	8.663	0.2851	0.09111	0.06505	0
A0A086BLQ2	A0A9D1UZP6	0.142	28	13	2	39	64	76	94	9.821	0.2589	0.07644	0.03984	0
A0A086BLQ2	E6SR77	0.133	30	16	2	39	67	86	106	9.224	0.1911	0.07217	0.03655	0
A0A086BLQ2	R5MLW8	0.307	13	9	0	38	50	83	95	7.636	0.2448	0.0618	0.02631	0
A0A088F4Z7	A0A088F4Z7	1	159	0	0	1	159	1	159	2.131e-32	1	1	1	1
A0A088F4Z7	A0A0B8T6T8	0.506	158	77	1	1	157	1	158	1.202e-22	0.8305	0.8255	0.8305	1
A0A088F4Z7	A0A088F4Z9	0.425	174	72	7	1	159	1	161	3.55e-17	0.7269	0.7269	0.7194	1
A0A088F4Z7	A0A2S9JMN2	0.343	160	97	6	1	155	1	157	1.059e-15	0.7832	0.7832	0.7832	1
A0A088F4Z7	A0A7K0B9H5	0.351	165	87	7	1	157	1	153	5.183e-15	0.7522	0.7389	0.7522	1
A0A088F4Z7	A0A1D7QGB6	0.339	165	89	5	1	157	1	153	1.55e-14	0.7772	0.7485	0.7772	1
A0A088F4Z7	A0A448B3Y7	0.326	156	85	7	1	155	1	137	2.831e-14	0.7953	0.695	0.7953	1
A0A088F4Z7	A0A4Y8KUZ8	0.254	161	104	6	1	159	1	147	6.437e-14	0.8012	0.7548	0.8012	1
A0A088F4Z7	A0A7W9DI38	0.303	165	95	8	1	157	1	153	2.831e-14	0.7808	0.7536	0.7808	1
A0A088F4Z7	A0A1M7JKK5	0.32	156	86	7	1	155	1	137	6.094e-14	0.7959	0.6953	0.7959	1
A0A088F4Z7	A0A5A8AEH3	0.307	156	92	6	1	155	1	141	6.437e-14	0.7906	0.7098	0.7906	1
A0A088F4Z7	A0A2R7KFR0	0.292	171	97	8	1	159	1	159	9.444e-14	0.8023	0.8023	0.8023	1
A0A088F4Z7	A0A202BUL3	0.301	156	93	6	1	155	1	141	8.013e-14	0.7899	0.7092	0.7899	1
A0A088F4Z7	A0A2N0XFL6	0.333	156	84	7	1	155	1	137	1.054e-13	0.8007	0.6991	0.8007	1
A0A088F4Z7	A0A1H6GVA4	0.339	156	83	7	1	155	1	137	8.013e-14	0.7971	0.6963	0.7971	1
A0A088F4Z7	A0A1N7K8S4	0.32	156	86	7	1	155	1	137	8.94e-14	0.7966	0.696	0.7966	1
A0A088F4Z7	A0A4Q1EVQ7	0.339	156	83	7	1	155	1	137	9.444e-14	0.7975	0.6965	0.7975	1
A0A088F4Z7	A0A2V2ZBU1	0.326	156	85	7	1	155	1	137	1.176e-13	0.8013	0.6999	0.8013	1
A0A088F4Z7	A0A543DTE3	0.326	156	85	7	1	155	1	137	1.176e-13	0.8	0.6989	0.8	1
A0A088F4Z7	A0A1K2ITV6	0.326	156	85	8	1	155	1	137	1.312e-13	0.7987	0.699	0.7987	1
A0A088F4Z7	A0A7X0MKG9	0.309	165	94	8	1	157	1	153	6.799e-14	0.7735	0.7466	0.7735	1
A0A088F4Z7	A0A4P7WUB0	0.256	156	102	5	1	155	1	143	1.386e-13	0.7817	0.713	0.7817	1
A0A088F4Z7	A0A3D9B8Z3	0.294	156	94	6	1	155	1	141	6.421e-13	0.8078	0.7254	0.8078	1
A0A088F4Z7	A0A3M7TD05	0.307	156	88	8	1	155	1	137	3.515e-13	0.7944	0.6942	0.7944	1
A0A088F4Z7	A0A6N4XUM9	0.307	156	88	8	1	155	1	137	3.713e-13	0.7926	0.6928	0.7926	1
A0A088F4Z7	A0A9X1X125	0.247	170	104	6	1	159	1	157	1.725e-13	0.7339	0.7339	0.721	1
A0A088F4Z7	A0A7Y0A8J8	0.282	156	96	5	1	155	1	141	1.382e-12	0.809	0.7258	0.809	1
A0A088F4Z7	A0A519LHP4	0.218	165	111	6	1	159	1	153	3.515e-13	0.7641	0.737	0.7641	1
A0A088F4Z7	H8KL21	0.254	165	103	7	1	159	1	151	4.883e-13	0.7617	0.7258	0.7617	1
A0A088F4Z7	A0A7W9E313	0.325	166	89	6	1	155	1	154	2.673e-13	0.7374	0.7289	0.7374	1
A0A088F4Z7	A0A1D7QJ91	0.277	166	97	6	1	155	1	154	2.824e-13	0.7407	0.7325	0.7407	1
A0A088F4Z7	A0A927PHG1	0.216	162	112	5	1	155	1	154	1.051e-12	0.7653	0.7565	0.7653	1
A0A088F4Z7	A0A1G8BHV7	0.236	173	106	8	1	159	1	161	2.673e-13	0.7237	0.7237	0.7153	1
A0A088F4Z7	A0A088F5D6	0.308	175	91	10	1	159	1	161	4.883e-13	0.7329	0.7329	0.7243	1
A0A088F4Z7	A0A1N6QHE2	0.301	156	93	6	1	155	1	141	2.39e-12	0.7909	0.7105	0.7909	1
A0A088F4Z7	A0A941X4V9	0.231	160	104	7	1	155	1	146	1.721e-12	0.7867	0.7359	0.7867	1
A0A088F4Z7	A0A174I3D2	0.237	164	102	8	1	155	1	150	8.443e-13	0.7613	0.7346	0.7613	1
A0A088F4Z7	A0A6H2BDK0	0.207	169	110	7	1	158	1	156	4.883e-13	0.7244	0.7244	0.7202	1
A0A088F4Z7	A0A2S9D2X0	0.288	156	95	6	1	155	1	141	3.506e-12	0.7855	0.7103	0.7855	1
A0A088F4Z7	A0A497Y471	0.218	169	106	8	1	155	1	157	3.515e-13	0.6999	0.6999	0.6918	1
A0A088F4Z7	A0A2N0XFR4	0.233	167	107	9	1	158	1	155	8.443e-13	0.7296	0.7127	0.7296	1
A0A088F4Z7	A0A1T4SM27	0.201	169	111	7	1	158	1	156	9.42e-13	0.7209	0.7209	0.7167	1
A0A088F4Z7	A0A1M4UD53	0.282	156	96	6	1	155	1	141	6.405e-12	0.7885	0.7083	0.7885	1
A0A088F4Z7	A0A1Q6A5N6	0.247	170	104	8	1	159	1	157	1.542e-12	0.7341	0.7298	0.7341	1
A0A088F4Z7	A0A7W9DHQ3	0.239	171	105	7	1	159	1	158	1.542e-12	0.7239	0.7197	0.7239	1
A0A088F4Z7	A0A7K1Y0H6	0.248	165	103	8	1	158	1	151	2.142e-12	0.7475	0.7122	0.7475	1
A0A088F4Z7	A0A7Y7P0U7	0.224	174	109	9	1	159	1	163	1.051e-12	0.7212	0.7212	0.7051	1
A0A088F4Z7	A0A7K0B9D1	0.297	175	93	11	1	159	1	161	1.308e-12	0.7049	0.7049	0.6966	1
A0A088F4Z7	A0A4Q1EVP3	0.215	167	110	8	1	158	1	155	3.143e-12	0.7338	0.7169	0.7338	1
A0A088F4Z7	A0A840CLQ5	0.255	168	104	8	1	159	1	156	4.611e-12	0.7444	0.7312	0.7444	1
A0A088F4Z7	A0A966DVA7	0.254	165	99	9	1	155	1	151	1.817e-12	0.7112	0.7028	0.7112	1
A0A088F4Z7	A0A6B9YY51	0.282	170	98	9	1	159	1	157	1.721e-12	0.714	0.7098	0.714	1
A0A088F4Z7	A0A0P0GQX9	0.231	164	101	8	1	155	1	148	3.704e-12	0.7267	0.7014	0.7267	1
A0A088F4Z7	A0A7U3Q5G7	0.248	169	106	7	1	159	1	158	7.146e-12	0.7496	0.7453	0.7496	1
A0A088F4Z7	A0A108TE82	0.212	160	109	5	1	155	1	148	1.379e-11	0.7651	0.7197	0.7651	1
A0A088F4Z7	A0A2H9VT96	0.214	168	104	8	1	155	1	153	4.611e-12	0.7177	0.7049	0.7177	1
A0A088F4Z7	A0A396B6Z8	0.207	164	113	6	1	159	1	152	1.456e-11	0.7663	0.7392	0.7663	1
A0A088F4Z7	A0A1H0QYD2	0.281	167	95	7	1	155	1	154	7.548e-12	0.7197	0.7112	0.7197	1
A0A088F4Z7	A0A1G9U438	0.215	167	105	10	1	158	1	150	6.063e-12	0.7325	0.6937	0.7325	1
A0A088F4Z7	A0A1D7QJF5	0.263	163	99	7	1	155	1	150	7.146e-12	0.7246	0.6991	0.7246	1
A0A088F4Z7	A0A841EBJ8	0.277	166	98	9	1	155	1	155	2.39e-12	0.7175	0.7093	0.7175	1
A0A088F4Z7	A0A1C5Z3P4	0.227	167	103	7	1	159	1	149	1.716e-11	0.7465	0.7067	0.7465	1
A0A088F4Z7	A0A1I7EAB4	0.244	172	103	9	1	157	1	160	5.74e-12	0.7203	0.7203	0.716	1
A0A088F4Z7	A0A6M1NPN8	0.234	175	99	8	1	155	1	160	4.365e-12	0.6925	0.6925	0.6612	1
A0A088F4Z7	A0A9D9TQS3	0.248	173	100	8	1	157	1	159	5.145e-12	0.6877	0.6877	0.6877	1
A0A088F4Z7	A0A6G7X6J1	0.221	167	110	6	1	159	1	155	9.397e-12	0.7162	0.7162	0.6735	1
A0A088F4Z7	A0A2T3HR55	0.242	165	102	9	1	155	1	152	1.625e-11	0.7156	0.6987	0.7156	1
A0A088F4Z7	A0A174SEV7	0.223	170	109	7	1	159	1	158	2.518e-11	0.742	0.7376	0.742	1
A0A088F4Z7	A0A839NNI1	0.17	164	121	6	1	159	1	154	1.813e-11	0.7126	0.6927	0.7126	1
A0A088F4Z7	A0A412P7B3	0.169	165	112	9	1	158	1	147	1.375e-10	0.7975	0.743	0.7975	1
A0A088F4Z7	A0A1G8CYT3	0.187	171	112	7	1	155	1	160	1.813e-11	0.7083	0.7083	0.693	1
A0A088F4Z7	A0A841ER65	0.201	169	113	6	1	158	1	158	2.518e-11	0.714	0.71	0.714	1
A0A088F4Z7	A0A6B9Z803	0.272	176	98	10	1	158	1	164	1.813e-11	0.6877	0.6877	0.6681	1
A0A088F4Z7	A0A174TYD4	0.23	169	106	8	1	159	1	155	4.122e-11	0.7211	0.7045	0.7211	1
A0A088F4Z7	A0A0P0NKF0	0.211	175	105	9	1	158	1	159	4.354e-11	0.6919	0.6919	0.6919	1
A0A088F4Z7	A0A848FYJ3	0.251	171	100	8	1	158	1	156	3.498e-11	0.6796	0.6681	0.6796	1
A0A088F4Z7	A0A3N7CLY5	0.214	168	108	9	1	157	1	155	3.127e-10	0.7352	0.7176	0.7352	1
A0A088F4Z7	A0A412Y630	0.174	166	110	10	1	158	1	147	3.127e-10	0.7458	0.6935	0.7458	1
A0A088F4Z7	A0A841JJ50	0.257	167	99	8	1	155	1	154	1.167e-10	0.6827	0.6748	0.6827	1
A0A088F4Z7	A0A3E4KFM4	0.2	170	109	6	1	155	1	158	2.803e-10	0.7124	0.7124	0.7082	1
A0A088F4Z7	A0A943ANE1	0.216	189	107	8	1	159	1	178	1.621e-10	0.706	0.706	0.6339	1
A0A088F4Z7	A0A1G8BHL2	0.275	174	93	10	1	155	1	160	1.167e-10	0.6742	0.6742	0.6587	1
A0A088F4Z7	A0A4V1MGU8	0.257	163	102	9	1	156	1	151	2.131e-10	0.716	0.6921	0.716	1
A0A088F4Z7	A0A4R3B3E3	0.248	165	100	8	1	155	1	151	6.389e-11	0.6772	0.6584	0.6772	1
A0A088F4Z7	A0A0N7IEX2	0.193	165	108	9	1	158	1	147	4.588e-10	0.7402	0.6896	0.7402	1
A0A088F4Z7	A0A2S9D2S6	0.245	163	105	8	1	156	1	152	2.131e-10	0.6987	0.6788	0.6987	1
A0A088F4Z7	A0A4Q5H3F8	0.193	165	114	7	1	155	1	156	6.033e-10	0.7143	0.7143	0.7102	1
A0A088F4Z7	A0A372Z549	0.22	172	115	7	1	159	1	166	5.407e-10	0.7156	0.7156	0.6887	1
A0A088F4Z7	A0A1G7R571	0.185	162	106	8	6	154	2	150	6.732e-10	0.7227	0.6928	0.7227	1
A0A088F4Z7	A0A5B5VPB8	0.192	177	110	9	1	159	1	162	1.449e-09	0.6917	0.6917	0.68	1
A0A088F4Z7	H8KQN2	0.232	185	105	12	1	155	1	178	4.588e-10	0.6502	0.6502	0.5807	1
A0A088F4Z7	A0A443YUM4	0.201	169	103	13	1	155	1	151	1.164e-09	0.665	0.6535	0.665	1
A0A088F4Z7	A0A3E1P020	0.209	177	105	11	1	157	1	162	1.164e-09	0.6505	0.6505	0.6394	1
A0A088F4Z7	A0A1H0PJ46	0.191	172	111	10	1	157	1	159	4.102e-09	0.696	0.696	0.696	1
A0A088F4Z7	A0A543DTD9	0.234	166	107	7	1	158	1	154	1.617e-09	0.6855	0.6664	0.6855	1
A0A088F4Z7	A0A1I5JNI9	0.238	168	100	10	1	154	1	154	3.119e-09	0.6792	0.6752	0.6792	1
A0A088F4Z7	A0A249SY90	0.285	175	95	13	1	158	1	162	4.102e-09	0.6617	0.6617	0.6439	1
A0A088F4Z7	A0A2A2S2E9	0.178	168	116	9	2	159	3	158	4.322e-08	0.7162	0.7121	0.7162	1
A0A088F4Z7	A0A108TDY9	0.148	188	119	7	1	159	1	176	2.24e-08	0.6942	0.6942	0.6321	1
A0A088F4Z7	A0A372UW11	0.197	177	109	7	1	158	1	163	9.852e-09	0.6545	0.6545	0.6405	1
A0A088F4Z7	A0A3E5CRV6	0.18	177	114	7	1	159	1	164	1.296e-08	0.6344	0.6344	0.618	1
A0A088F4Z7	A0A4S2B6L9	0.185	189	111	9	1	159	1	176	8.339e-08	0.6911	0.6911	0.6251	1
A0A088F4Z7	A0A139KJK7	0.154	175	119	6	1	158	1	163	7.894e-08	0.6953	0.6953	0.6799	1
A0A088F4Z7	A0A5C6JJB5	0.179	178	113	7	1	159	1	164	1.365e-07	0.6358	0.6358	0.6193	1
A0A088F4Z7	A0A3N2LYW4	0.113	167	118	10	1	158	1	146	5.081e-07	0.6751	0.6251	0.6751	1
A0A088F4Z7	A0A3E5G3N2	0.141	177	117	7	1	157	1	162	5.081e-07	0.6574	0.6574	0.6464	1
A0A088F4Z7	I9TCL6	0.169	177	104	10	1	154	1	157	4.311e-07	0.607	0.607	0.6002	1
A0A088F4Z7	A0A6I7M5X7	0.166	168	108	10	1	139	1	165	6.682e-07	0.5917	0.5917	0.3954	1
A0A088F4Z7	A0A4Y9IN16	0.207	183	104	14	1	158	1	167	3.287e-08	0.3043	0.3043	0.2917	1
A0A088F4Z7	A0A3E4JWF2	0.148	155	92	8	1	118	1	152	8.277e-05	0.4927	0.4813	0.3939	1
A0A088F4Z7	A0A412IFK8	0.178	185	103	8	1	159	1	162	1.091e-05	0.3781	0.3781	0.3719	1
A0A088F4Z7	A0A6N4X706	0.38	42	24	1	68	109	17	56	0.01504	0.7889	0.2252	0.6049	0.993
A0A088F4Z7	A0A139KT76	0.203	152	99	8	1	151	1	131	0.0697	0.333	0.3002	0.333	0.15
A0A088F4Z7	A0A7U7HEP8	0.375	16	10	0	1	16	1	16	4.99	0.8697	0.09646	0.1071	0.051
A0A088F4Z7	A0A925UE49	0.2	15	12	0	1	15	1	15	8.151	0.9115	0.09401	0.6976	0.016
A0A088F4Z7	A0A220SBW0	0.187	16	13	0	1	16	1	16	7.311	0.8169	0.09625	0.1068	0.016
A0A088F4Z7	A0A365XX15	0.06	133	88	9	1	116	1	113	0.6953	0.2032	0.1797	0.2032	0.014
A0A088F4Z7	A0A365XXD9	0.106	160	85	15	1	137	1	125	0.8195	0.1781	0.1642	0.1781	0.01
A0A088F4Z7	A0A5D3FS95	0.141	78	49	6	6	82	2	62	1.417	0.2494	0.158	0.1617	0.01
A0A088F4Z7	A0A7W8YPA1	0.109	201	103	17	1	156	1	170	0.8656	0.165	0.165	0.1678	0.01
A0A088F4Z7	R6DP06	0.123	186	94	17	1	157	1	146	0.6953	0.1401	0.1332	0.1401	0.009
A0A088F4Z7	A0A1G8ADB5	0.09	132	79	10	1	113	1	110	0.9658	0.1305	0.1174	0.1273	0.007
A0A088F4Z7	A0A6B9ZBG8	0.096	165	89	14	1	141	1	129	1.863	0.1445	0.1314	0.1445	0
A0A088F4Z7	A0A642MIX5	0.171	35	22	1	65	92	115	149	4.01	0.3532	0.09843	0.08535	0
A0A088F4Z7	A0A562VLB5	0.118	203	92	14	1	148	1	171	1.67	0.1501	0.1501	0.1203	0
A0A088F4Z7	A0A6I0YZ08	0.068	131	87	10	22	137	46	156	1.67	0.1356	0.1148	0.1123	0
A0A088F4Z7	A0A0F5J0M6	0.166	30	23	1	24	51	117	146	5.567	0.3805	0.1109	0.1017	0
A0A088F4Z7	A0A1C6L6P4	0.096	186	125	15	1	156	1	173	4.235	0.1818	0.1818	0.1597	0
A0A088F4Z7	A0A174TDT6	0.178	28	20	1	65	92	125	149	5.567	0.3966	0.1048	0.09181	0
A0A088F4Z7	A0A3P2AGB4	0.147	122	70	11	23	126	50	155	2.588	0.141	0.1212	0.09647	0
A0A088F4Z7	A0A9D9M494	0.059	186	113	13	1	136	1	174	2.887	0.1334	0.1334	0.1143	0
A0A088F4Z7	R5MLW8	0.116	103	56	10	22	108	39	122	2.588	0.1561	0.1275	0.06713	0
A0A088F4Z7	I9SQN2	0.067	104	72	9	74	159	12	108	5.271	0.211	0.1596	0.2012	0
A0A088F4Z7	A0A396BWT2	0.185	54	31	4	65	118	23	63	3.05	0.1843	0.09495	0.09987	0
A0A088F4Z7	A0A2U2PIF6	0.113	194	118	16	1	159	1	175	6.209	0.1747	0.1747	0.1658	0
A0A088F4Z7	D7K3R1	0.171	35	22	1	65	92	115	149	7.311	0.3554	0.09859	0.08547	0
A0A088F4Z7	A0A1Q6EDZ3	0.119	159	100	13	20	156	50	190	2.734	0.1126	0.1126	0.08767	0
A0A088F4Z7	A0A6L3JYQ6	0.117	51	32	4	57	107	262	299	3.594	0.2177	0.09858	0.06084	0
A0A088F4Z7	A0A1Q6EE04	0.093	150	73	12	1	108	1	129	3.403	0.1126	0.1068	0.06571	0
A0A088F4Z7	A0A3P2ACF8	0.115	190	98	19	2	159	3	154	3.796	0.1339	0.1339	0.08723	0
A0A088F4Z7	E6SR77	0.1	140	72	12	22	137	40	149	3.05	0.1311	0.1186	0.07323	0
A0A088F4Z7	A0A7X8F555	0.07	141	85	8	8	116	14	140	5.271	0.1864	0.1714	0.1045	0
A0A088F4Z7	A0A848GZJ6	0.099	111	57	7	21	119	61	140	5.271	0.1493	0.1171	0.1257	0
A0A088F4Z7	A0A848GTP1	0.12	141	76	11	1	115	1	119	4.235	0.1006	0.09995	0.1026	0
A0A088F4Z7	A0A016FKL9	0.133	60	38	5	69	118	28	83	4.725	0.1569	0.08937	0.09263	0
A0A088F4Z7	A0A229I1M7	0.1	40	29	1	66	98	117	156	7.311	0.3014	0.09745	0.08238	0
A0A088F4Z7	A0A9D1UZP6	0.133	60	37	6	62	107	220	278	3.796	0.1324	0.07775	0.05549	0
A0A088F4Z7	A0A562VL75	0.117	178	88	16	1	156	1	131	4.725	0.1265	0.1265	0.07686	0
A0A088F4Z7	A0A120A4E1	0.079	164	110	11	7	158	32	166	5.271	0.1553	0.1553	0.09937	0
A0A088F4Z7	A0A642MIY1	0.142	35	27	1	63	97	126	157	9.588	0.3332	0.1027	0.0887	0
A0A088F4Z7	F3QYX7	0.077	129	78	8	20	137	50	148	6.209	0.1313	0.1173	0.09709	0
A0A088F4Z7	A0A5C6KE48	0.079	139	59	11	23	122	105	213	5.567	0.1285	0.1168	0.1003	0
A0A088F4Z7	A0A412RYB1	0.123	105	67	9	62	159	47	133	8.605	0.1885	0.1322	0.1048	0
A0A088F4Z7	A0A3G9DPV2	0.093	149	85	12	22	148	39	159	6.924	0.1355	0.132	0.08107	0
A0A088F4Z7	A0A6L3JYS4	0.093	139	69	10	19	153	42	127	6.924	0.1245	0.1133	0.09306	0
A0A088F4Z7	A0A9D5QP56	0.118	143	76	13	20	143	48	159	8.151	0.1402	0.1334	0.08162	0
A0A088F4Z7	A0A1H0IJU1	0.118	101	60	10	20	108	57	140	8.605	0.1548	0.1181	0.07385	0
A0A088F4Z9	A0A088F4Z9	1	161	0	0	1	161	1	161	4.634e-33	1	1	1	1
A0A088F4Z9	A0A7K0B9H5	0.503	161	74	3	1	161	1	155	2.036e-20	0.8263	0.8022	0.8263	1
A0A088F4Z9	A0A7W9DI38	0.477	159	77	3	1	159	1	153	3.162e-20	0.829	0.7905	0.829	1
A0A088F4Z9	A0A7X0MKG9	0.459	159	80	3	1	159	1	153	5.189e-20	0.823	0.7858	0.823	1
A0A088F4Z9	A0A1D7QGB6	0.465	159	79	3	1	159	1	153	2.054e-19	0.8361	0.7984	0.8361	1
A0A088F4Z9	A0A519LHP4	0.285	161	107	3	1	161	1	153	1.434e-16	0.8264	0.7874	0.8264	1
A0A088F4Z9	A0A2R7KFR0	0.322	161	107	2	1	161	1	159	8.74e-17	0.8184	0.809	0.8184	1
A0A088F4Z9	A0A088F4Z7	0.425	174	72	7	1	161	1	159	2.604e-17	0.7269	0.7194	0.7269	1
A0A088F4Z9	A0A4P7WUB0	0.256	160	99	6	1	157	1	143	4.116e-15	0.8104	0.7275	0.8104	1
A0A088F4Z9	A0A4Y8KUZ8	0.273	161	103	5	1	161	1	147	1.381e-14	0.8184	0.7616	0.8184	1
A0A088F4Z9	A0A174I3D2	0.3	160	105	4	1	160	1	153	7.54e-15	0.8026	0.7659	0.8026	1
A0A088F4Z9	A0A7W9E313	0.401	162	90	4	1	160	1	157	4.595e-15	0.7794	0.7614	0.7794	1
A0A088F4Z9	A0A9X1X125	0.283	162	110	4	1	161	1	157	6.392e-15	0.7761	0.7761	0.7716	1
A0A088F4Z9	A0A202BUL3	0.283	159	96	5	1	158	1	142	5.129e-15	0.7862	0.6974	0.7862	1
A0A088F4Z9	A0A5A8AEH3	0.283	159	96	6	1	158	1	142	1.381e-14	0.8031	0.7136	0.8031	1
A0A088F4Z9	A0A1C5Z3P4	0.273	161	105	6	1	161	1	149	2.825e-14	0.7934	0.7422	0.7934	1
A0A088F4Z9	A0A1D7QJ91	0.279	161	111	4	1	160	1	157	6.392e-15	0.7638	0.747	0.7638	1
A0A088F4Z9	A0A966DVA7	0.267	161	110	6	1	160	1	154	2.825e-14	0.7843	0.766	0.7843	1
A0A088F4Z9	A0A1Q6A5N6	0.274	164	108	5	1	161	1	156	1.459e-14	0.7582	0.746	0.7582	1
A0A088F4Z9	A0A7W9DHQ3	0.263	163	113	4	1	161	1	158	1.819e-14	0.7726	0.7594	0.7726	1
A0A088F4Z9	A0A1M4UD53	0.291	158	94	7	1	157	1	141	6.448e-14	0.804	0.7144	0.804	1
A0A088F4Z9	A0A1D7QJF5	0.275	160	109	3	1	160	1	153	7.606e-14	0.801	0.7639	0.801	1
A0A088F4Z9	A0A941X4V9	0.243	160	108	5	1	159	1	148	2.266e-14	0.7772	0.7209	0.7772	1
A0A088F4Z9	A0A7U3Q5G7	0.32	162	105	4	1	161	1	158	5.467e-14	0.7877	0.7741	0.7877	1
A0A088F4Z9	A0A1G8BHV7	0.24	166	116	4	1	161	1	161	1.922e-14	0.7558	0.7558	0.7558	1
A0A088F4Z9	A0A1N6QHE2	0.291	158	94	6	1	157	1	141	3.93e-14	0.7798	0.6934	0.7798	1
A0A088F4Z9	A0A0P0GQX9	0.242	161	113	5	1	161	1	152	7.198e-14	0.7869	0.7506	0.7869	1
A0A088F4Z9	A0A6H2BDK0	0.259	162	112	5	1	160	1	156	2.266e-14	0.7536	0.7491	0.7536	1
A0A088F4Z9	A0A840CLQ5	0.263	163	111	5	1	161	1	156	1.721e-14	0.7536	0.7318	0.7536	1
A0A088F4Z9	A0A2S9D2X0	0.268	160	99	6	1	159	1	143	6.448e-14	0.7892	0.7066	0.7892	1
A0A088F4Z9	A0A2H9VT96	0.242	161	116	5	1	160	1	156	3.332e-14	0.7598	0.7378	0.7598	1
A0A088F4Z9	A0A7Y0A8J8	0.284	158	95	5	1	157	1	141	2.395e-14	0.7521	0.6699	0.7521	1
A0A088F4Z9	A0A1T4SM27	0.239	163	114	6	1	160	1	156	5.174e-14	0.7554	0.751	0.7554	1
A0A088F4Z9	A0A497Y471	0.222	166	119	4	1	161	1	161	2.984e-14	0.7449	0.7449	0.7449	1
A0A088F4Z9	A0A6G7X6J1	0.236	161	117	3	1	161	1	155	4.897e-14	0.7629	0.7629	0.7252	1
A0A088F4Z9	A0A4V1MGU8	0.298	161	104	7	1	160	1	153	1.058e-13	0.7933	0.7562	0.7933	1
A0A088F4Z9	A0A7K1Y0H6	0.275	160	107	5	1	160	1	151	1.555e-13	0.7911	0.7454	0.7911	1
A0A088F4Z9	A0A3D9B8Z3	0.322	158	89	5	1	157	1	141	1.819e-14	0.7466	0.6646	0.7466	1
A0A088F4Z9	A0A7K0B9D1	0.323	170	97	5	1	161	1	161	2.673e-14	0.7402	0.7402	0.7402	1
A0A088F4Z9	A0A396B6Z8	0.246	162	111	5	1	161	1	152	7.198e-14	0.7595	0.7239	0.7595	1
A0A088F4Z9	H8KL21	0.267	161	108	5	1	161	1	151	1.472e-13	0.7884	0.7426	0.7884	1
A0A088F4Z9	A0A7Y7P0U7	0.289	166	109	7	1	161	1	162	2.53e-14	0.7378	0.7378	0.7293	1
A0A088F4Z9	A0A6N4XUM9	0.227	158	100	8	1	157	1	137	2.849e-13	0.8096	0.6989	0.8096	1
A0A088F4Z9	A0A088F5D6	0.287	167	107	4	1	161	1	161	1.555e-13	0.7616	0.7616	0.7616	1
A0A088F4Z9	A0A6B9YY51	0.283	166	104	6	1	161	1	156	4.635e-14	0.7294	0.717	0.7294	1
A0A088F4Z9	A0A2T3HR55	0.24	162	114	5	1	160	1	155	3.964e-13	0.779	0.752	0.779	1
A0A088F4Z9	A0A4Q1EVP3	0.267	161	111	6	1	160	1	155	1.393e-13	0.7392	0.7142	0.7392	1
A0A088F4Z9	A0A108TE82	0.28	157	104	4	1	157	1	148	1.118e-13	0.7472	0.6945	0.7472	1
A0A088F4Z9	A0A2N0XFR4	0.272	165	105	7	1	160	1	155	1.835e-13	0.7387	0.7137	0.7387	1
A0A088F4Z9	A0A2V2ZBU1	0.291	158	90	10	1	157	1	137	2.164e-13	0.769	0.6647	0.769	1
A0A088F4Z9	A0A3M7TD05	0.234	158	99	7	1	157	1	137	1.128e-12	0.7983	0.6889	0.7983	1
A0A088F4Z9	A0A448B3Y7	0.272	158	93	8	1	157	1	137	1.835e-13	0.7621	0.6589	0.7621	1
A0A088F4Z9	A0A0B8T6T8	0.3	173	92	9	1	159	1	158	2.164e-13	0.7311	0.7183	0.7311	1
A0A088F4Z9	A0A1K2ITV6	0.275	160	90	9	1	157	1	137	2.552e-13	0.7589	0.656	0.7589	1
A0A088F4Z9	A0A6M1NPN8	0.239	171	113	5	1	161	1	164	2.552e-13	0.7392	0.7392	0.7145	1
A0A088F4Z9	A0A1H6GVA4	0.291	158	90	8	1	157	1	137	2.552e-13	0.7582	0.6577	0.7582	1
A0A088F4Z9	A0A1M7JKK5	0.278	158	92	8	1	157	1	137	3.01e-13	0.7611	0.658	0.7611	1
A0A088F4Z9	A0A4Q1EVQ7	0.291	158	90	8	1	157	1	137	3.181e-13	0.7601	0.6587	0.7601	1
A0A088F4Z9	A0A1G9U438	0.233	163	109	9	1	160	1	150	5.827e-13	0.7591	0.7106	0.7591	1
A0A088F4Z9	A0A1G8CYT3	0.201	164	126	3	1	160	1	163	1.128e-12	0.7945	0.7945	0.7859	1
A0A088F4Z9	A0A543DTD9	0.31	161	103	6	1	160	1	154	2.552e-13	0.747	0.7177	0.747	1
A0A088F4Z9	A0A1H0QYD2	0.295	166	102	7	1	160	1	157	3.361e-13	0.7202	0.7037	0.7202	1
A0A088F4Z9	A0A1N7K8S4	0.278	158	92	8	1	157	1	137	5.515e-13	0.758	0.6576	0.758	1
A0A088F4Z9	A0A0P0NKF0	0.248	165	113	7	1	160	1	159	5.515e-13	0.7378	0.7293	0.7378	1
A0A088F4Z9	A0A848FYJ3	0.273	161	111	5	1	160	1	156	2.164e-13	0.7006	0.6812	0.7006	1
A0A088F4Z9	A0A543DTE3	0.284	158	91	9	1	157	1	137	5.827e-13	0.7542	0.6545	0.7542	1
A0A088F4Z9	A0A9D9TQS3	0.257	171	103	6	1	159	1	159	1.248e-13	0.691	0.683	0.691	1
A0A088F4Z9	A0A3N7CLY5	0.253	166	106	7	1	159	1	155	1.01e-12	0.7377	0.7122	0.7377	1
A0A088F4Z9	A0A1I7EAB4	0.275	167	106	5	1	159	1	160	2.552e-13	0.6968	0.6928	0.6968	1
A0A088F4Z9	A0A2N0XFL6	0.278	158	92	8	1	157	1	137	1.485e-12	0.7636	0.6619	0.7636	1
A0A088F4Z9	A0A249SY90	0.327	165	105	5	1	161	1	163	4.225e-12	0.7776	0.7776	0.7643	1
A0A088F4Z9	A0A927PHG1	0.239	167	110	8	1	160	1	157	1.405e-12	0.7442	0.7275	0.7442	1
A0A088F4Z9	A0A2S9D2S6	0.291	161	106	5	1	160	1	154	2.874e-12	0.7688	0.7379	0.7688	1
A0A088F4Z9	A0A839NNI1	0.237	164	112	7	1	161	1	154	2.575e-12	0.7527	0.7228	0.7527	1
A0A088F4Z9	A0A4R3B3E3	0.279	161	108	4	1	160	1	154	4.225e-12	0.7663	0.7363	0.7663	1
A0A088F4Z9	A0A3E4KFM4	0.24	162	118	2	1	159	1	160	2.183e-12	0.7441	0.7398	0.7441	1
A0A088F4Z9	A0A2S9JMN2	0.279	172	98	8	1	159	1	159	7.261e-13	0.717	0.7087	0.717	1
A0A088F4Z9	A0A412P7B3	0.211	161	112	8	1	160	1	147	8.64e-12	0.7752	0.7125	0.7752	1
A0A088F4Z9	A0A841EBJ8	0.216	166	114	8	1	159	1	157	2.437e-12	0.7287	0.7121	0.7287	1
A0A088F4Z9	A0A841ER65	0.293	167	102	6	1	160	1	158	9.561e-13	0.7063	0.6943	0.7063	1
A0A088F4Z9	A0A841JJ50	0.301	166	101	8	1	160	1	157	1.751e-12	0.7069	0.691	0.7069	1
A0A088F4Z9	A0A412Y630	0.212	160	113	6	1	160	1	147	1.418e-11	0.7696	0.7088	0.7696	1
A0A088F4Z9	A0A174SEV7	0.258	170	105	7	1	161	1	158	9.049e-13	0.688	0.6763	0.688	1
A0A088F4Z9	A0A6B9Z803	0.223	170	116	9	1	160	1	164	4.983e-12	0.7216	0.7216	0.7095	1
A0A088F4Z9	A0A1G8BHL2	0.261	172	106	7	1	160	1	163	8.64e-12	0.7059	0.7059	0.698	1
A0A088F4Z9	A0A0N7IEX2	0.212	160	113	7	1	160	1	147	2.084e-11	0.7543	0.6956	0.7543	1
A0A088F4Z9	A0A174TYD4	0.207	164	118	5	1	161	1	155	1.498e-11	0.7362	0.7111	0.7362	1
A0A088F4Z9	A0A372Z549	0.235	170	117	7	1	161	1	166	4.757e-11	0.7264	0.7264	0.7065	1
A0A088F4Z9	A0A3E1P020	0.183	169	121	8	1	159	1	162	5.311e-11	0.7103	0.7103	0.7063	1
A0A088F4Z9	A0A5B5VPB8	0.226	163	123	2	1	161	1	162	8.248e-11	0.7249	0.7249	0.7213	1
A0A088F4Z9	A0A4Q5H3F8	0.218	169	115	8	1	161	1	160	5.611e-11	0.706	0.702	0.706	1
A0A088F4Z9	A0A943ANE1	0.241	182	113	6	1	161	1	178	3.42e-11	0.6898	0.6898	0.6277	1
A0A088F4Z9	A0A1G7R571	0.208	158	109	7	6	156	2	150	9.208e-11	0.7302	0.6923	0.7302	1
A0A088F4Z9	A0A1H0PJ46	0.208	163	121	6	1	159	1	159	1.354e-10	0.721	0.7127	0.721	1
A0A088F4Z9	A0A443YUM4	0.233	167	108	10	1	160	1	154	2.221e-10	0.7168	0.6964	0.7168	1
A0A088F4Z9	A0A108TDY9	0.193	176	127	6	1	161	1	176	1.99e-10	0.7356	0.7356	0.6804	1
A0A088F4Z9	A0A139KJK7	0.149	167	131	5	1	160	1	163	3.645e-10	0.7245	0.7245	0.7164	1
A0A088F4Z9	A0A1I5JNI9	0.224	165	116	10	1	160	1	158	3.09e-10	0.7197	0.7077	0.7197	1
A0A088F4Z9	A0A3E5CRV6	0.203	172	118	6	1	161	1	164	3.613e-11	0.649	0.649	0.6388	1
A0A088F4Z9	H8KQN2	0.213	192	108	12	1	160	1	181	8.248e-11	0.6667	0.6667	0.6008	1
A0A088F4Z9	A0A2A2S2E9	0.185	167	115	8	6	161	2	158	3.851e-10	0.7164	0.7046	0.7164	1
A0A088F4Z9	A0A5C6JJB5	0.213	169	120	5	1	161	1	164	1.883e-10	0.661	0.661	0.6505	1
A0A088F4Z9	A0A372UW11	0.192	171	119	5	1	160	1	163	4.799e-10	0.6874	0.6874	0.6799	1
A0A088F4Z9	A0A4S2B6L9	0.175	182	123	5	1	161	1	176	1.524e-09	0.7044	0.7044	0.6459	1
A0A088F4Z9	I9TCL6	0.173	173	118	7	1	160	1	161	2.139e-08	0.6715	0.6715	0.6715	1
A0A088F4Z9	A0A3N2LYW4	0.142	161	122	9	1	160	1	146	9.451e-08	0.707	0.6477	0.707	1
A0A088F4Z9	A0A3E5G3N2	0.167	167	121	5	1	155	1	161	2.976e-08	0.6325	0.6325	0.6298	1
A0A088F4Z9	A0A6I7M5X7	0.197	167	101	12	1	136	1	165	5.204e-07	0.5769	0.5769	0.3905	1
A0A088F4Z9	A0A4Y9IN16	0.144	180	121	10	1	160	1	167	9.451e-08	0.3059	0.3059	0.2979	1
A0A088F4Z9	A0A3E4JWF2	0.214	149	82	8	1	115	1	148	9.701e-05	0.4671	0.4353	0.3612	1
A0A088F4Z9	A0A412IFK8	0.18	183	107	9	1	161	1	162	3.054e-05	0.3368	0.3368	0.335	0.997
A0A088F4Z9	A0A6N4X706	0.301	63	36	3	1	62	1	56	0.01711	0.5937	0.2238	0.5937	0.956
A0A088F4Z9	A0A139KT76	0.188	143	94	9	1	140	1	124	0.08442	0.3248	0.2891	0.3248	0.116
A0A088F4Z9	A0A365XX15	0.107	130	83	7	1	115	1	112	0.1726	0.1802	0.1518	0.1779	0.034
A0A088F4Z9	A0A1C6L6P4	0.12	191	114	16	1	154	1	174	0.2273	0.162	0.162	0.1518	0.024
A0A088F4Z9	A0A3G6U0S3	0.437	16	9	0	1	16	1	16	6.881	0.8604	0.09517	0.107	0.02
A0A088F4Z9	A0A925UE49	0.2	15	12	0	1	15	1	15	8.561	0.9038	0.09281	0.6931	0.014
A0A088F4Z9	A0A1G8ADB5	0.098	142	73	9	1	107	1	122	0.5483	0.1571	0.142	0.1571	0.011
A0A088F4Z9	A0A2U2PIF6	0.102	214	100	11	1	161	1	175	0.8516	0.1791	0.1791	0.1698	0.01
A0A088F4Z9	A0A7W8YPA1	0.115	199	109	14	1	156	1	175	0.8998	0.1443	0.1443	0.1494	0.008
A0A088F4Z9	R6DP06	0.096	176	97	11	12	159	5	146	0.8516	0.1392	0.1351	0.1392	0.007
A0A088F4Z9	A0A365XXD9	0.132	143	70	11	1	115	1	117	0.8998	0.1073	0.09724	0.1073	0
A0A088F4Z9	A0A841JED5	0.166	138	62	11	1	101	1	122	1.185	0.1196	0.1051	0.1175	0
A0A088F4Z9	A0A086BLQ2	0.166	42	30	1	1	37	1	42	5.838	0.3562	0.09968	0.1102	0
A0A088F4Z9	A0A6I0YZ08	0.082	134	76	10	23	134	48	156	1.476	0.1714	0.1484	0.1469	0
A0A088F4Z9	A0A562VLB5	0.08	186	97	15	2	133	6	171	1.061	0.1263	0.1263	0.114	0
A0A088F4Z9	A0A1Y4ILV7	0.104	143	86	11	1	128	1	116	1.476	0.146	0.1376	0.112	0
A0A088F4Z9	R5MLW8	0.124	129	71	9	22	138	39	137	1.121	0.1499	0.1504	0.08317	0
A0A088F4Z9	A0A1H0PJ05	0.145	206	105	18	1	149	1	192	2.17	0.1459	0.1459	0.1296	0
A0A088F4Z9	A0A9Q4P331	0.072	151	95	9	23	151	12	139	3.019	0.1742	0.1585	0.1742	0
A0A088F4Z9	A0A5M6CL08	0.132	181	113	12	7	161	3	165	1.944	0.133	0.133	0.1308	0
A0A088F4Z9	A0A7C6M297	0.122	106	70	11	22	115	50	144	2.054	0.1353	0.1032	0.09377	0
A0A088F4Z9	A0A1H0IJU1	0.125	152	83	14	20	148	57	181	1.741	0.1406	0.1363	0.08138	0
A0A088F4Z9	A0A4Q1FQX5	0.111	143	65	10	1	101	1	123	3.762	0.1273	0.1164	0.1273	0
A0A088F4Z9	A0A642MIY1	0.266	15	11	0	71	85	125	139	9.04	0.7713	0.0917	0.07746	0
A0A088F4Z9	A0A1Q6EDZ3	0.15	153	80	12	1	115	1	141	3.37	0.1351	0.1312	0.1036	0
A0A088F4Z9	A0A6L3JYQ6	0.147	61	32	5	100	160	263	303	3.19	0.2138	0.08259	0.05811	0
A0A088F4Z9	E6SR77	0.081	135	80	11	20	142	39	141	3.37	0.1787	0.1648	0.09173	0
A0A088F4Z9	A0A7U7HEP8	0.133	120	65	7	1	93	1	108	4.687	0.127	0.1069	0.1156	0
A0A088F4Z9	A0A9D1UZP6	0.123	65	38	6	58	108	220	279	2.17	0.1451	0.07876	0.04849	0
A0A088F4Z9	A0A3G9DPV2	0.114	149	90	11	19	150	36	159	2.56	0.1151	0.11	0.07011	0
A0A088F4Z9	A0A7G8V3P1	0.117	162	85	12	1	121	1	145	4.952	0.1077	0.1077	0.09823	0
A0A088F4Z9	A0A7T7HD40	0.09	33	27	1	58	90	122	151	7.268	0.3347	0.0998	0.0901	0
A0A088F4Z9	A0A139KFG8	0.19	42	29	2	59	99	126	163	6.515	0.2522	0.08812	0.07747	0
A0A088F4Z9	A0A173TXB6	0.09	187	107	15	1	161	1	150	7.268	0.1887	0.1887	0.1515	0
A0A088F4Z9	A0A9D5QP56	0.153	163	72	15	41	157	178	320	3.762	0.1469	0.1469	0.1004	0
A0A088F4Z9	A0A120A4E1	0.147	122	74	12	7	108	29	140	4.952	0.1563	0.1303	0.08311	0
A0A088F4Z9	I9SQN2	0.068	116	65	5	70	161	12	108	6.515	0.1543	0.1127	0.1543	0
A0A088F4Z9	A0A4Q1EUC9	0.098	142	68	9	1	101	1	123	6.881	0.1347	0.1236	0.1341	0
A0A088F4Z9	A0A5D3FS95	0.155	77	46	5	6	78	2	63	7.268	0.191	0.1118	0.1106	0
A0A088F4Z9	A0A016BZ09	0.115	164	98	12	22	161	13	153	5.838	0.1271	0.124	0.1271	0
A0A088F4Z9	A0A4Q9HI28	0.088	170	97	10	1	150	1	132	4.952	0.09982	0.09982	0.09913	0
A0A088F4Z9	A0A2D8UHC6	0.205	34	18	3	18	42	110	143	6.881	0.2194	0.07698	0.07252	0
A0A088F4Z9	A0A6L3JYS4	0.105	19	17	0	111	129	38	56	8.561	0.2952	0.09682	0.07331	0
A0A088F4Z9	A0A9D9M494	0.081	233	127	18	1	159	1	220	6.515	0.1245	0.1245	0.1037	0
A0A088F4Z9	A0A1Q6EE04	0.104	173	86	16	1	137	1	140	5.231	0.09095	0.09095	0.08164	0
A0A088F4Z9	A0A562VL75	0.135	96	49	9	58	151	89	152	5.838	0.1516	0.1018	0.05493	0
A0A088F4Z9	A0A7C6M2R1	0.076	92	54	6	23	108	279	345	6.515	0.1779	0.1214	0.06661	0
A0A088F4Z9	A0A7X8F555	0.112	124	78	12	47	158	18	121	7.677	0.1596	0.1349	0.07944	0
A0A088F4Z9	A0A848GZJ6	0.102	78	44	5	59	114	44	117	9.544	0.1913	0.1202	0.1287	0
A0A088F4Z9	A0A2U0UP63	0.133	30	22	2	109	134	11	40	7.677	0.2454	0.08102	0.07261	0
A0A088F5D6	A0A088F5D6	1	161	0	0	1	161	1	161	1.412e-33	1	1	1	1
A0A088F5D6	A0A7K0B9D1	0.863	161	22	0	1	161	1	161	6.926e-28	0.9143	0.9143	0.9143	1
A0A088F5D6	A0A6M1NPN8	0.524	164	75	1	1	161	1	164	3.364e-21	0.855	0.855	0.826	1
A0A088F5D6	A0A6B9YY51	0.481	162	77	4	1	161	1	156	1.391e-20	0.8951	0.8793	0.8951	1
A0A088F5D6	A0A2R7KFR0	0.331	166	99	5	1	161	1	159	4.917e-15	0.7842	0.775	0.7842	1
A0A088F5D6	A0A519LHP4	0.316	161	102	4	1	161	1	153	1.244e-14	0.8148	0.7762	0.8148	1
A0A088F5D6	A0A4Y8KUZ8	0.306	163	95	5	1	161	1	147	9.467e-15	0.7948	0.7387	0.7948	1
A0A088F5D6	A0A7K0B9H5	0.333	165	96	6	1	161	1	155	1.634e-14	0.7674	0.7448	0.7674	1
A0A088F5D6	H8KL21	0.343	163	93	5	1	161	1	151	1.105e-13	0.7911	0.7444	0.7911	1
A0A088F5D6	A0A5A8AEH3	0.329	158	88	8	1	157	1	141	3.51e-14	0.7692	0.6831	0.7692	1
A0A088F5D6	A0A1D7QGB6	0.359	164	87	7	1	158	1	152	3.51e-14	0.7489	0.7137	0.7489	1
A0A088F5D6	A0A2S9D2X0	0.341	158	88	6	1	158	1	142	1.105e-13	0.7844	0.701	0.7844	1
A0A088F5D6	A0A0P0GQX9	0.286	164	102	6	1	161	1	152	1.105e-13	0.7819	0.7453	0.7819	1
A0A088F5D6	A0A4P7WUB0	0.268	160	99	5	1	158	1	144	1.301e-13	0.7786	0.7013	0.7786	1
A0A088F5D6	A0A088F4Z9	0.287	167	107	4	1	161	1	161	9.377e-14	0.7616	0.7616	0.7616	1
A0A088F5D6	A0A7W9E313	0.278	165	104	6	1	159	1	156	1.105e-13	0.7573	0.7396	0.7573	1
A0A088F5D6	A0A7W9DI38	0.288	163	101	8	1	159	1	152	1.301e-13	0.7701	0.734	0.7701	1
A0A088F5D6	A0A202BUL3	0.316	158	90	8	1	157	1	141	1.232e-13	0.7699	0.6841	0.7699	1
A0A088F5D6	A0A840CLQ5	0.26	165	109	6	1	161	1	156	1.046e-13	0.7507	0.7292	0.7507	1
A0A088F5D6	A0A4Q1EVP3	0.248	161	112	4	1	159	1	154	1.907e-13	0.755	0.7295	0.755	1
A0A088F5D6	A0A7W9DHQ3	0.309	165	103	4	1	161	1	158	2.951e-13	0.7654	0.7521	0.7654	1
A0A088F5D6	A0A7Y0A8J8	0.339	159	87	7	1	158	1	142	1.907e-13	0.7621	0.6771	0.7621	1
A0A088F5D6	A0A1G8BHV7	0.282	170	104	9	1	161	1	161	1.71e-13	0.7399	0.7399	0.7399	1
A0A088F5D6	A0A7K1Y0H6	0.31	161	98	5	1	159	1	150	3.476e-13	0.7629	0.718	0.7629	1
A0A088F5D6	A0A497Y471	0.289	169	104	7	1	161	1	161	1.232e-13	0.7262	0.7262	0.7262	1
A0A088F5D6	A0A9X1X125	0.246	166	111	5	1	161	1	157	4.824e-13	0.75	0.75	0.7456	1
A0A088F5D6	A0A3D9B8Z3	0.32	159	90	8	1	158	1	142	2.646e-13	0.763	0.6783	0.763	1
A0A088F5D6	A0A1M7JKK5	0.329	158	86	10	1	158	1	138	6.338e-13	0.7894	0.6819	0.7894	1
A0A088F5D6	A0A2S9D2S6	0.358	162	95	6	1	161	1	154	4.325e-13	0.7809	0.7505	0.7809	1
A0A088F5D6	A0A2H9VT96	0.274	164	105	6	1	159	1	155	2.951e-13	0.7455	0.7238	0.7455	1
A0A088F5D6	A0A1N7K8S4	0.32	159	86	11	1	158	1	138	3.476e-13	0.7704	0.6665	0.7704	1
A0A088F5D6	A0A6N4XUM9	0.297	158	91	9	1	158	1	138	1.094e-12	0.7944	0.6856	0.7944	1
A0A088F5D6	A0A1M4UD53	0.356	160	83	10	1	158	1	142	3.117e-13	0.7731	0.6883	0.7731	1
A0A088F5D6	A0A2T3HR55	0.306	163	100	6	1	159	1	154	6.338e-13	0.7588	0.7322	0.7588	1
A0A088F5D6	A0A7U3Q5G7	0.303	165	104	6	1	161	1	158	9.809e-13	0.7775	0.7641	0.7775	1
A0A088F5D6	A0A1D7QJ91	0.277	162	108	3	1	159	1	156	4.567e-13	0.7346	0.7181	0.7346	1
A0A088F5D6	A0A1Q6A5N6	0.261	168	105	9	1	161	1	156	3.671e-13	0.7343	0.7214	0.7343	1
A0A088F5D6	A0A1C5Z3P4	0.239	163	108	8	1	161	1	149	9.809e-13	0.7998	0.75	0.7998	1
A0A088F5D6	A0A4V1MGU8	0.329	164	96	7	1	161	1	153	3.476e-13	0.7526	0.718	0.7526	1
A0A088F5D6	A0A088F4Z7	0.308	175	91	10	1	161	1	159	2.794e-13	0.7281	0.7195	0.7281	1
A0A088F5D6	A0A1K2ITV6	0.276	159	93	9	1	158	1	138	5.38e-13	0.7614	0.6605	0.7614	1
A0A088F5D6	A0A6H2BDK0	0.265	162	109	4	1	159	1	155	8.327e-13	0.7478	0.7434	0.7478	1
A0A088F5D6	A0A1N6QHE2	0.339	159	87	8	1	158	1	142	6.338e-13	0.7715	0.6858	0.7715	1
A0A088F5D6	A0A941X4V9	0.283	162	99	8	1	159	1	148	3.26e-12	0.808	0.7461	0.808	1
A0A088F5D6	A0A2N0XFL6	0.283	159	92	11	1	158	1	138	1.361e-12	0.7866	0.6828	0.7866	1
A0A088F5D6	A0A1T4SM27	0.246	162	112	3	1	159	1	155	1.094e-12	0.7486	0.7442	0.7486	1
A0A088F5D6	A0A7X0MKG9	0.277	162	104	6	1	159	1	152	1.155e-12	0.7697	0.7338	0.7697	1
A0A088F5D6	A0A2N0XFR4	0.245	163	110	5	1	159	1	154	7.885e-13	0.7394	0.7149	0.7394	1
A0A088F5D6	A0A448B3Y7	0.306	160	87	11	1	158	1	138	7.885e-13	0.7591	0.6563	0.7591	1
A0A088F5D6	A0A174I3D2	0.28	164	101	6	1	159	1	152	4.567e-13	0.7457	0.711	0.7457	1
A0A088F5D6	A0A1H6GVA4	0.318	160	85	11	1	158	1	138	7.885e-13	0.7572	0.6548	0.7572	1
A0A088F5D6	A0A2V2ZBU1	0.295	159	90	11	1	158	1	138	1.518e-12	0.7825	0.6778	0.7825	1
A0A088F5D6	A0A1D7QJF5	0.306	163	98	4	1	159	1	152	2.923e-12	0.7704	0.7342	0.7704	1
A0A088F5D6	A0A841EBJ8	0.305	167	98	8	1	159	1	157	6.693e-13	0.73	0.713	0.73	1
A0A088F5D6	A0A4Q1EVQ7	0.314	159	87	11	1	158	1	138	1.289e-12	0.7668	0.6639	0.7668	1
A0A088F5D6	A0A3M7TD05	0.283	159	92	9	1	158	1	138	3.841e-12	0.7863	0.6785	0.7863	1
A0A088F5D6	A0A543DTE3	0.295	159	90	11	1	158	1	138	2.225e-12	0.7788	0.6758	0.7788	1
A0A088F5D6	A0A927PHG1	0.293	167	99	7	1	159	1	156	2.107e-12	0.7584	0.7408	0.7584	1
A0A088F5D6	A0A543DTD9	0.358	162	95	5	1	161	1	154	5.094e-13	0.7267	0.6993	0.7267	1
A0A088F5D6	A0A966DVA7	0.257	167	104	8	1	160	1	154	4.056e-12	0.737	0.7197	0.737	1
A0A088F5D6	A0A108TE82	0.26	161	104	7	1	158	1	149	1.144e-11	0.7688	0.7166	0.7688	1
A0A088F5D6	A0A9D9TQS3	0.239	171	104	8	1	158	1	158	1.361e-12	0.6979	0.6896	0.6979	1
A0A088F5D6	A0A396B6Z8	0.25	164	108	6	1	161	1	152	1.677e-11	0.7713	0.7353	0.7713	1
A0A088F5D6	A0A3N7CLY5	0.295	166	97	10	1	158	1	154	4.524e-12	0.7297	0.7042	0.7297	1
A0A088F5D6	A0A6G7X6J1	0.248	169	105	8	1	161	1	155	7.069e-13	0.678	0.678	0.6465	1
A0A088F5D6	A0A174SEV7	0.238	168	111	7	1	161	1	158	6.63e-12	0.736	0.7241	0.736	1
A0A088F5D6	A0A1G9U438	0.278	165	97	10	1	159	1	149	6.278e-12	0.72	0.6742	0.72	1
A0A088F5D6	A0A1G8CYT3	0.247	170	109	6	1	159	1	162	1.889e-12	0.6893	0.6893	0.6817	1
A0A088F5D6	A0A0N7IEX2	0.251	163	103	8	1	160	1	147	4.998e-11	0.8093	0.7433	0.8093	1
A0A088F5D6	A0A839NNI1	0.231	164	113	7	1	161	1	154	7.81e-12	0.7305	0.7024	0.7305	1
A0A088F5D6	A0A4R3B3E3	0.272	165	102	7	1	159	1	153	2.741e-11	0.7434	0.7131	0.7434	1
A0A088F5D6	A0A412P7B3	0.242	165	102	9	1	160	1	147	3.411e-11	0.773	0.7102	0.773	1
A0A088F5D6	A0A848FYJ3	0.266	165	107	4	1	160	1	156	7.002e-12	0.6693	0.6513	0.6693	1
A0A088F5D6	A0A841ER65	0.25	172	103	11	1	160	1	158	3.411e-11	0.7162	0.7038	0.7162	1
A0A088F5D6	A0A174TYD4	0.245	167	108	8	1	161	1	155	3.229e-11	0.7351	0.7098	0.7351	1
A0A088F5D6	A0A0P0NKF0	0.238	168	109	9	1	159	1	158	3.411e-11	0.722	0.7137	0.722	1
A0A088F5D6	A0A412Y630	0.231	164	105	8	1	160	1	147	5.575e-11	0.7536	0.6921	0.7536	1
A0A088F5D6	A0A1H0QYD2	0.305	170	93	10	1	159	1	156	1.144e-11	0.6765	0.6613	0.6765	1
A0A088F5D6	H8KQN2	0.235	191	105	9	1	160	1	181	8.711e-12	0.6748	0.6748	0.6069	1
A0A088F5D6	A0A3E4KFM4	0.205	175	108	6	1	159	1	160	2.741e-11	0.696	0.6921	0.696	1
A0A088F5D6	A0A7Y7P0U7	0.213	178	107	9	1	161	1	162	9.716e-12	0.6556	0.6556	0.6483	1
A0A088F5D6	A0A249SY90	0.333	168	100	8	1	161	1	163	1.264e-10	0.7596	0.7596	0.7469	1
A0A088F5D6	A0A1H0PJ46	0.245	167	108	8	1	158	1	158	5.278e-11	0.72	0.7118	0.72	1
A0A088F5D6	A0A1G7R571	0.243	164	104	9	1	157	1	151	2.715e-10	0.7715	0.7322	0.7715	1
A0A088F5D6	A0A6B9Z803	0.271	177	100	14	1	161	1	164	5.575e-11	0.7041	0.7041	0.6925	1
A0A088F5D6	A0A372Z549	0.257	175	107	7	1	161	1	166	3.411e-11	0.6847	0.6847	0.6662	1
A0A088F5D6	A0A0B8T6T8	0.245	175	98	12	1	159	1	157	7.735e-11	0.71	0.6976	0.71	1
A0A088F5D6	A0A1I7EAB4	0.205	175	108	9	1	159	1	160	2.458e-11	0.6711	0.6673	0.6711	1
A0A088F5D6	A0A841JJ50	0.278	169	99	7	1	159	1	156	4.998e-11	0.6688	0.6536	0.6688	1
A0A088F5D6	A0A4Q5H3F8	0.255	172	105	11	1	161	1	160	4.243e-11	0.6907	0.687	0.6907	1
A0A088F5D6	A0A2S9JMN2	0.272	169	99	11	1	157	1	157	1.335e-10	0.7002	0.6922	0.7002	1
A0A088F5D6	A0A1G8BHL2	0.254	177	99	11	1	159	1	162	1.489e-10	0.6646	0.6646	0.6571	1
A0A088F5D6	A0A443YUM4	0.267	172	98	12	1	160	1	156	6.504e-10	0.6796	0.6602	0.6796	1
A0A088F5D6	A0A2A2S2E9	0.206	160	107	9	10	161	11	158	1.938e-09	0.7224	0.7103	0.7224	1
A0A088F5D6	A0A3E1P020	0.22	172	109	11	1	158	1	161	1.558e-09	0.6987	0.6987	0.6949	1
A0A088F5D6	A0A3E5CRV6	0.213	173	115	7	1	161	1	164	2.183e-10	0.6356	0.6356	0.6263	1
A0A088F5D6	A0A1I5JNI9	0.269	171	102	14	1	161	1	158	1.186e-09	0.6745	0.6649	0.6745	1
A0A088F5D6	A0A943ANE1	0.202	188	113	10	1	161	1	178	1.123e-09	0.6559	0.6559	0.6001	1
A0A088F5D6	A0A139KJK7	0.181	171	119	7	1	159	1	162	3.941e-09	0.6792	0.6792	0.6719	1
A0A088F5D6	A0A5C6JJB5	0.197	172	119	7	1	161	1	164	1.252e-09	0.6486	0.6486	0.6391	1
A0A088F5D6	A0A5B5VPB8	0.206	184	101	8	1	161	1	162	3.346e-09	0.6397	0.6397	0.6361	1
A0A088F5D6	A0A108TDY9	0.16	187	120	10	1	161	1	176	1.175e-08	0.7056	0.7056	0.6515	1
A0A088F5D6	A0A4S2B6L9	0.157	190	117	11	1	161	1	176	5.129e-08	0.6768	0.6768	0.6234	1
A0A088F5D6	A0A372UW11	0.232	172	109	7	1	159	1	162	2.522e-08	0.6445	0.6445	0.6399	1
A0A088F5D6	A0A3N2LYW4	0.158	164	114	9	1	159	1	145	1.163e-07	0.6931	0.6356	0.6931	1
A0A088F5D6	A0A3E5G3N2	0.138	166	130	5	1	158	1	161	3.867e-07	0.7038	0.7038	0.7	1
A0A088F5D6	I9TCL6	0.141	170	125	8	1	159	1	160	3.434e-06	0.6333	0.6333	0.6333	1
A0A088F5D6	A0A6I7M5X7	0.198	176	90	12	1	136	1	165	1.989e-06	0.5285	0.5285	0.3637	1
A0A088F5D6	A0A4Y9IN16	0.129	178	123	10	1	158	1	166	1.285e-06	0.303	0.303	0.2947	1
A0A088F5D6	A0A3E4JWF2	0.169	153	84	10	1	115	1	148	0.0005815	0.4468	0.4264	0.3535	0.999
A0A088F5D6	A0A412IFK8	0.188	186	102	11	1	161	1	162	5.871e-05	0.3256	0.3256	0.3238	0.996
A0A088F5D6	A0A6N4X706	0.269	63	39	3	1	63	1	56	0.01237	0.4959	0.1976	0.4959	0.967
A0A088F5D6	A0A2M9CBN0	0.333	18	12	0	1	18	1	18	2.337	0.8777	0.1111	0.8777	0.196
A0A088F5D6	A0A5C6HLJ8	0.5	16	8	0	1	16	1	16	2.468	0.902	0.09894	0.849	0.179
A0A088F5D6	A0A5N7UDI2	0.277	18	13	0	1	18	1	18	2.468	0.855	0.1109	0.855	0.179
A0A088F5D6	A0A925UE49	0.3	20	14	0	1	20	1	20	2.212	0.6668	0.09788	0.6668	0.116
A0A088F5D6	A0A139KT76	0.208	115	72	7	1	113	1	98	0.1294	0.3201	0.2494	0.2823	0.116
A0A088F5D6	A0A7G8V3P1	0.103	87	43	5	1	63	1	76	0.8281	0.2297	0.1267	0.1124	0.029
A0A088F5D6	A0A7W8YPA1	0.111	207	106	16	1	161	1	175	0.2359	0.1481	0.1481	0.1399	0.024
A0A088F5D6	A0A1C6L6P4	0.106	187	116	13	1	151	1	172	0.4301	0.1586	0.1586	0.1469	0.02
A0A088F5D6	A0A841JED5	0.271	59	28	4	1	49	1	54	1.354	0.2201	0.08397	0.09215	0.014
A0A088F5D6	A0A1Q6EE04	0.098	183	93	12	1	157	1	137	0.4301	0.1707	0.1707	0.1092	0.014
A0A088F5D6	A0A365XXD9	0.106	132	86	9	1	115	1	117	0.3856	0.1338	0.1267	0.1292	0.011
A0A088F5D6	A0A3G6U0S3	0.163	55	34	4	1	45	1	53	2.752	0.2756	0.09669	0.1084	0.011
A0A088F5D6	A0A4Q1FQX5	0.135	59	33	4	1	46	1	54	2.337	0.258	0.09741	0.1094	0.011
A0A088F5D6	A0A365XX15	0.102	127	88	8	1	116	1	112	1.354	0.1781	0.1489	0.1723	0.009
A0A088F5D6	A0A6B9ZBG8	0.121	164	83	11	1	138	1	129	0.7841	0.1359	0.1244	0.1359	0.009
A0A088F5D6	R6DP06	0.059	184	101	14	1	156	1	140	0.9237	0.1673	0.1383	0.1673	0.009
A0A088F5D6	A0A7C6M2R1	0.117	212	76	12	1	161	1	152	0.5066	0.1219	0.1219	0.07664	0.009
A0A088F5D6	A0A108TGA1	0.15	20	17	0	1	20	1	20	9.616	0.6134	0.1047	0.6134	0.008
A0A088F5D6	A0A3P2AGB4	0.097	236	116	22	1	158	1	217	0.5968	0.1354	0.1354	0.1127	0.008
A0A088F5D6	A0A562VLB5	0.099	232	124	21	1	161	1	218	0.6303	0.1314	0.1314	0.1146	0.008
A0A088F5D6	A0A1H0PJ05	0.093	193	97	14	1	134	1	174	1.214	0.133	0.133	0.1201	0.007
A0A088F5D6	A0A5C6KE48	0.144	222	94	18	1	149	1	199	1.51	0.1273	0.1273	0.1013	0
A0A088F5D6	A0A3P2ACF8	0.122	180	89	10	1	156	1	135	1.43	0.1346	0.1346	0.08722	0
A0A088F5D6	E6SR77	0.121	165	96	10	9	151	10	147	1.282	0.1412	0.1412	0.08976	0
A0A088F5D6	A0A4Q9HI28	0.135	148	78	10	1	101	1	145	1.778	0.1061	0.09803	0.09622	0
A0A088F5D6	A0A9D5QP56	0.122	196	82	13	1	143	3	161	1.594	0.1241	0.1241	0.08033	0
A0A088F5D6	A0A120A4E1	0.116	197	99	17	1	151	1	168	2.606	0.165	0.165	0.0973	0
A0A088F5D6	A0A1G8ADB5	0.14	135	72	8	1	115	1	111	3.07	0.1455	0.1315	0.1429	0
A0A088F5D6	A0A848GTP1	0.119	192	87	13	1	161	1	141	1.088	0.09661	0.09302	0.09661	0
A0A088F5D6	A0A9E6ZPU1	0.141	134	39	7	2	107	28	113	2.752	0.1407	0.1221	0.1261	0
A0A088F5D6	A0A173TXB6	0.106	226	106	18	1	153	1	203	2.752	0.1454	0.1454	0.107	0
A0A088F5D6	A0A1Y4ILV7	0.105	200	107	14	1	142	1	186	3.242	0.1372	0.1372	0.1094	0
A0A088F5D6	R5MLW8	0.134	126	58	6	7	104	8	110	1.282	0.09918	0.08452	0.05622	0
A0A088F5D6	A0A9D9M494	0.11	236	115	19	1	158	1	219	2.606	0.1087	0.1087	0.1186	0
A0A088F5D6	A0A1Q6EDZ3	0.097	164	90	16	27	152	49	192	1.594	0.111	0.111	0.09219	0
A0A088F5D6	A0A414BLZ8	0.122	188	109	13	1	160	1	160	3.07	0.1351	0.1351	0.08747	0
A0A088F5D6	F3QYX8	0.133	142	83	11	1	108	1	136	3.818	0.1299	0.1179	0.06713	0
A0A088F5D6	A0A562VL75	0.113	141	65	5	2	108	5	119	2.907	0.1183	0.1095	0.07632	0
A0A088F5D6	I9SQN2	0.075	93	58	8	7	91	3	75	5.296	0.2028	0.1451	0.1873	0
A0A088F5D6	A0A6I0YZ08	0.072	180	97	13	1	134	1	156	3.242	0.1175	0.1175	0.1163	0
A0A088F5D6	A0A2U2PIF6	0.094	211	106	12	1	161	1	176	5.015	0.129	0.129	0.1216	0
A0A088F5D6	A0A3G9DPV2	0.093	172	86	11	4	134	2	144	3.424	0.1275	0.1275	0.08062	0
A0A088F5D6	A0A7X8F555	0.085	117	77	8	8	108	14	116	4.497	0.1498	0.129	0.07647	0
A0A088F5D6	A0A016BZ09	0.123	162	83	14	28	159	13	145	6.584	0.1504	0.1459	0.1504	0
A0A088F5D6	A0A6M0CRU9	0.129	85	43	6	2	78	6	67	8.179	0.1849	0.1035	0.08342	0
A0A088F5D6	A0A6L3JYS4	0.116	137	73	8	20	133	38	149	3.424	0.1068	0.09474	0.08028	0
A0A088F5D6	A0A2N3IDJ8	0.181	44	19	5	13	45	108	145	9.112	0.2273	0.077	0.06933	0
A0A088F5D6	A0A9E3K7K4	0.116	103	62	7	2	93	11	95	9.112	0.1689	0.121	0.09823	0
A0A088F5D6	A0A9D1UZP6	0.109	64	33	5	109	156	223	278	5.592	0.1525	0.08207	0.04862	0
A0A088F5D6	F3QYX7	0.05	118	82	9	27	133	49	147	9.112	0.1414	0.1392	0.1065	0
A0A088F5D6	A0A6L3JYQ6	0.092	140	81	12	6	115	2	125	8.179	0.1215	0.1064	0.07224	0
A0A088F5D6	A0A316MMH4	0.104	182	90	11	2	161	4	134	9.112	0.1511	0.1511	0.09877	0
A0A088F5D6	A0A316MT16	0.093	139	83	14	15	134	46	160	9.616	0.1407	0.1265	0.08672	0
A0A088F5D6	A0A1H0IJU1	0.145	55	26	4	15	68	46	80	8.179	0.1417	0.07431	0.04598	0
A0A0B8T6T8	A0A0B8T6T8	1	158	0	0	1	158	1	158	1.482e-34	1	1	1	1
A0A0B8T6T8	A0A088F4Z7	0.506	158	77	1	1	158	1	157	2.85e-23	0.8305	0.8305	0.8255	1
A0A0B8T6T8	A0A2S9JMN2	0.428	161	87	4	1	158	1	159	2.383e-17	0.8082	0.8082	0.8044	1
A0A0B8T6T8	A0A4P7WUB0	0.282	156	99	5	1	156	1	143	1.207e-13	0.8058	0.738	0.8058	1
A0A0B8T6T8	A0A448B3Y7	0.32	156	87	6	1	156	1	137	2.115e-13	0.8183	0.7199	0.8183	1
A0A0B8T6T8	A0A3D9B8Z3	0.301	156	94	5	1	156	1	141	2.647e-13	0.8245	0.7464	0.8245	1
A0A0B8T6T8	A0A1K2ITV6	0.32	156	87	7	1	156	1	137	1.999e-13	0.809	0.7122	0.809	1
A0A0B8T6T8	A0A7W9DI38	0.283	166	98	10	1	158	1	153	1.597e-13	0.7686	0.7456	0.7686	1
A0A0B8T6T8	A0A1M7JKK5	0.307	156	89	7	1	156	1	137	3.706e-13	0.8218	0.7254	0.8218	1
A0A0B8T6T8	A0A1H6GVA4	0.326	156	86	7	1	156	1	137	2.502e-13	0.809	0.7114	0.809	1
A0A0B8T6T8	A0A5A8AEH3	0.275	156	98	6	1	156	1	141	2.502e-13	0.8099	0.7338	0.8099	1
A0A0B8T6T8	A0A1N7K8S4	0.307	156	89	7	1	156	1	137	2.237e-13	0.8066	0.7092	0.8066	1
A0A0B8T6T8	A0A4Q1EVQ7	0.307	156	89	7	1	156	1	137	4.386e-13	0.8163	0.7179	0.8163	1
A0A0B8T6T8	A0A7X0MKG9	0.317	170	87	10	1	158	1	153	7.281e-14	0.733	0.7109	0.733	1
A0A0B8T6T8	A0A202BUL3	0.269	156	99	6	1	156	1	141	3.706e-13	0.81	0.734	0.81	1
A0A0B8T6T8	A0A2S9D2X0	0.297	158	96	6	1	158	1	143	8.131e-13	0.8322	0.7583	0.8322	1
A0A0B8T6T8	A0A2N0XFL6	0.346	156	83	6	1	156	1	137	2.8e-13	0.7984	0.7022	0.7984	1
A0A0B8T6T8	A0A7Y0A8J8	0.314	156	92	5	1	156	1	141	5.49e-13	0.8227	0.7461	0.8227	1
A0A0B8T6T8	A0A543DTE3	0.307	156	89	7	1	156	1	137	4.907e-13	0.8021	0.7049	0.8021	1
A0A0B8T6T8	A0A2V2ZBU1	0.301	156	90	7	1	156	1	137	6.496e-13	0.8037	0.7062	0.8037	1
A0A0B8T6T8	A0A6N4XUM9	0.294	156	91	8	1	156	1	137	1.076e-12	0.8249	0.7277	0.8249	1
A0A0B8T6T8	A0A1N6QHE2	0.301	156	94	5	1	156	1	141	1.076e-12	0.8189	0.7424	0.8189	1
A0A0B8T6T8	A0A088F4Z9	0.3	173	92	9	1	158	1	159	1.276e-13	0.7311	0.7311	0.7183	1
A0A0B8T6T8	A0A7K0B9H5	0.267	168	98	8	1	158	1	153	3.706e-13	0.7524	0.7434	0.7524	1
A0A0B8T6T8	A0A3M7TD05	0.275	156	94	8	1	156	1	137	1.507e-12	0.8199	0.7226	0.8199	1
A0A0B8T6T8	A0A4Y8KUZ8	0.281	160	97	6	1	157	1	145	9.097e-13	0.7823	0.7406	0.7823	1
A0A0B8T6T8	A0A1M4UD53	0.288	156	96	5	1	156	1	141	3.7e-12	0.8114	0.734	0.8114	1
A0A0B8T6T8	A0A9X1X125	0.263	167	97	8	6	158	2	156	2.795e-12	0.7684	0.7684	0.7515	1
A0A0B8T6T8	A0A519LHP4	0.218	165	107	10	1	157	1	151	6.485e-12	0.7743	0.7518	0.7743	1
A0A0B8T6T8	A0A941X4V9	0.251	163	102	7	1	158	1	148	4.139e-12	0.7613	0.7186	0.7613	1
A0A0B8T6T8	A0A1T4SM27	0.209	167	107	7	1	156	1	153	5.796e-12	0.7539	0.7539	0.7451	1
A0A0B8T6T8	A0A1D7QGB6	0.259	166	102	9	1	158	1	153	6.485e-12	0.7495	0.7279	0.7495	1
A0A0B8T6T8	H8KL21	0.22	163	107	8	1	157	1	149	4.139e-12	0.7708	0.7394	0.7708	1
A0A0B8T6T8	A0A497Y471	0.254	173	102	9	1	158	1	161	5.796e-12	0.7707	0.7707	0.7576	1
A0A0B8T6T8	A0A6H2BDK0	0.203	167	108	7	1	156	1	153	1.016e-11	0.7555	0.7555	0.7466	1
A0A0B8T6T8	A0A7K1Y0H6	0.222	166	106	8	1	158	1	151	7.674e-12	0.7797	0.7481	0.7797	1
A0A0B8T6T8	A0A1G8BHV7	0.25	172	103	9	1	158	1	160	8.117e-12	0.7339	0.7339	0.7211	1
A0A0B8T6T8	A0A174I3D2	0.24	166	102	8	1	157	1	151	9.605e-12	0.7342	0.7124	0.7342	1
A0A0B8T6T8	A0A4Q1EVP3	0.246	166	105	8	1	158	1	154	8.117e-12	0.7372	0.7249	0.7372	1
A0A0B8T6T8	A0A840CLQ5	0.241	170	102	12	1	158	1	155	5.796e-12	0.7181	0.7096	0.7181	1
A0A0B8T6T8	A0A927PHG1	0.221	167	111	9	1	158	1	157	5.796e-12	0.7362	0.7322	0.7362	1
A0A0B8T6T8	A0A1G9U438	0.191	167	109	10	1	158	1	150	2.951e-11	0.7684	0.7327	0.7684	1
A0A0B8T6T8	A0A7Y7P0U7	0.224	169	107	10	1	156	1	158	1.202e-11	0.7257	0.7257	0.7053	1
A0A0B8T6T8	A0A108TE82	0.229	161	106	8	1	156	1	148	3.906e-11	0.7571	0.7168	0.7571	1
A0A0B8T6T8	A0A1I7EAB4	0.238	172	105	8	1	158	1	160	1.075e-11	0.717	0.717	0.7088	1
A0A0B8T6T8	A0A966DVA7	0.224	169	105	12	1	158	1	154	1.423e-11	0.7357	0.7317	0.7357	1
A0A0B8T6T8	A0A1Q6A5N6	0.213	169	108	9	1	158	1	155	1.992e-11	0.7411	0.7411	0.7411	1
A0A0B8T6T8	A0A6B9Z803	0.314	175	91	11	1	158	1	163	4.139e-12	0.6871	0.6871	0.6638	1
A0A0B8T6T8	A0A2N0XFR4	0.254	165	99	10	6	158	2	154	9.081e-12	0.7152	0.7027	0.7152	1
A0A0B8T6T8	A0A1D7QJ91	0.235	170	105	8	1	158	1	157	9.081e-12	0.686	0.6821	0.686	1
A0A0B8T6T8	A0A2H9VT96	0.247	170	102	9	1	158	1	156	3.492e-11	0.7404	0.7319	0.7404	1
A0A0B8T6T8	A0A2R7KFR0	0.233	171	105	10	1	158	1	158	3.906e-11	0.7194	0.7194	0.7152	1
A0A0B8T6T8	A0A396B6Z8	0.219	164	109	9	1	158	1	151	4.132e-11	0.7342	0.713	0.7342	1
A0A0B8T6T8	A0A7W9DHQ3	0.261	172	98	10	1	158	1	157	1.423e-11	0.7023	0.7023	0.7023	1
A0A0B8T6T8	A0A4V1MGU8	0.269	163	101	7	1	157	1	151	3.121e-11	0.7324	0.7113	0.7324	1
A0A0B8T6T8	A0A9D9TQS3	0.208	173	108	8	1	158	1	159	5.172e-11	0.7269	0.7269	0.7226	1
A0A0B8T6T8	A0A0P0GQX9	0.233	167	101	10	1	157	1	150	2.493e-11	0.7171	0.6962	0.7171	1
A0A0B8T6T8	A0A1D7QJF5	0.218	169	105	10	1	158	1	153	1.073e-10	0.7565	0.7359	0.7565	1
A0A0B8T6T8	A0A1C5Z3P4	0.233	167	100	12	1	158	1	148	1.68e-10	0.7216	0.6874	0.7216	1
A0A0B8T6T8	A0A174SEV7	0.269	167	100	9	1	157	1	155	1.88e-10	0.7275	0.7275	0.7275	1
A0A0B8T6T8	A0A088F5D6	0.245	175	98	12	1	157	1	159	1.2e-10	0.71	0.71	0.6976	1
A0A0B8T6T8	A0A1H0QYD2	0.202	168	108	8	1	156	1	154	1.88e-10	0.7052	0.7011	0.7052	1
A0A0B8T6T8	A0A7W9E313	0.284	169	95	10	1	157	1	155	6.12e-11	0.6799	0.6758	0.6799	1
A0A0B8T6T8	A0A6G7X6J1	0.227	167	107	9	1	158	1	154	7.66e-11	0.6937	0.6937	0.6494	1
A0A0B8T6T8	A0A2T3HR55	0.196	168	112	9	1	158	1	155	2.633e-10	0.7171	0.7044	0.7171	1
A0A0B8T6T8	A0A6B9YY51	0.228	171	103	11	1	158	1	155	1.42e-10	0.6955	0.6955	0.6955	1
A0A0B8T6T8	A0A839NNI1	0.203	162	113	7	1	157	1	151	2.945e-10	0.7013	0.6855	0.7013	1
A0A0B8T6T8	A0A3N7CLY5	0.197	167	113	7	1	158	1	155	1.133e-09	0.7427	0.7296	0.7427	1
A0A0B8T6T8	A0A412P7B3	0.18	166	109	11	1	158	1	147	4.881e-10	0.7415	0.6938	0.7415	1
A0A0B8T6T8	A0A2S9D2S6	0.256	164	103	9	1	157	1	152	1.42e-10	0.7012	0.6854	0.7012	1
A0A0B8T6T8	A0A7K0B9D1	0.261	172	99	11	1	157	1	159	1.777e-10	0.6838	0.6838	0.6719	1
A0A0B8T6T8	A0A1G7R571	0.196	163	106	9	6	156	2	151	3.899e-10	0.7259	0.7002	0.7259	1
A0A0B8T6T8	A0A0P0NKF0	0.223	170	106	10	1	157	1	157	4.614e-10	0.6947	0.6947	0.6906	1
A0A0B8T6T8	A0A6M1NPN8	0.235	174	104	8	1	157	1	162	3.115e-10	0.6865	0.6865	0.6521	1
A0A0B8T6T8	A0A841EBJ8	0.213	169	110	10	1	158	1	157	4.125e-10	0.6918	0.6878	0.6918	1
A0A0B8T6T8	A0A7U3Q5G7	0.183	169	112	9	1	157	1	155	8.555e-10	0.7089	0.7089	0.7089	1
A0A0B8T6T8	A0A174TYD4	0.22	168	106	10	1	158	1	153	5.163e-10	0.7025	0.6905	0.7025	1
A0A0B8T6T8	A0A848FYJ3	0.24	166	101	8	6	158	2	155	1.989e-10	0.6629	0.6555	0.6629	1
A0A0B8T6T8	A0A0N7IEX2	0.198	166	106	11	1	158	1	147	9.571e-10	0.734	0.687	0.734	1
A0A0B8T6T8	A0A3E4KFM4	0.192	177	107	8	1	158	1	160	8.088e-10	0.6904	0.6904	0.6824	1
A0A0B8T6T8	A0A543DTD9	0.26	165	101	7	1	157	1	152	4.363e-10	0.6842	0.6693	0.6842	1
A0A0B8T6T8	A0A412Y630	0.18	166	109	11	1	158	1	147	1.499e-09	0.742	0.6947	0.742	1
A0A0B8T6T8	A0A3E1P020	0.242	177	100	11	1	158	1	162	2.633e-10	0.6502	0.6502	0.6356	1
A0A0B8T6T8	A0A943ANE1	0.225	191	100	10	1	158	1	176	7.229e-10	0.6676	0.6676	0.5976	1
A0A0B8T6T8	A0A4R3B3E3	0.184	168	113	9	1	158	1	154	2.78e-09	0.737	0.7205	0.737	1
A0A0B8T6T8	A0A1I5JNI9	0.257	171	100	11	1	158	1	157	1.677e-09	0.6908	0.6908	0.6908	1
A0A0B8T6T8	A0A1G8CYT3	0.215	176	107	8	1	158	1	163	5.776e-10	0.6527	0.6527	0.6348	1
A0A0B8T6T8	A0A841ER65	0.177	169	116	8	1	158	1	157	1.499e-09	0.6746	0.6746	0.6746	1
A0A0B8T6T8	A0A1G8BHL2	0.203	177	108	10	1	158	1	163	2.349e-09	0.6852	0.6852	0.666	1
A0A0B8T6T8	A0A1H0PJ46	0.227	176	101	14	1	158	1	159	1.586e-09	0.674	0.674	0.6701	1
A0A0B8T6T8	A0A4Q5H3F8	0.18	166	118	8	1	157	1	157	5.765e-09	0.7203	0.7203	0.7126	1
A0A0B8T6T8	A0A372Z549	0.194	170	117	9	1	157	1	163	3.479e-09	0.7065	0.7065	0.6766	1
A0A0B8T6T8	A0A841JJ50	0.196	168	109	9	1	156	1	154	2.78e-09	0.67	0.6662	0.67	1
A0A0B8T6T8	A0A443YUM4	0.189	164	110	10	1	155	1	150	1.131e-08	0.695	0.687	0.695	1
A0A0B8T6T8	A0A2A2S2E9	0.197	167	106	12	6	157	2	155	1.415e-08	0.6879	0.6879	0.6879	1
A0A0B8T6T8	H8KQN2	0.191	193	109	15	1	158	1	181	5.153e-09	0.6358	0.6358	0.5649	1
A0A0B8T6T8	A0A5B5VPB8	0.15	180	109	8	1	157	1	159	6.087e-08	0.6342	0.6342	0.6202	1
A0A0B8T6T8	A0A249SY90	0.22	172	105	11	1	156	1	159	1.672e-07	0.6635	0.6635	0.6413	1
A0A0B8T6T8	A0A3E5CRV6	0.176	176	113	7	1	158	1	162	7.203e-08	0.6322	0.6322	0.6127	1
A0A0B8T6T8	A0A139KJK7	0.148	175	119	6	1	158	1	162	2.341e-07	0.676	0.676	0.6573	1
A0A0B8T6T8	A0A108TDY9	0.164	188	114	9	1	158	1	175	6.087e-08	0.6354	0.6354	0.5765	1
A0A0B8T6T8	A0A4S2B6L9	0.212	188	105	12	1	158	1	175	2.93e-07	0.6642	0.6642	0.6024	1
A0A0B8T6T8	A0A3N2LYW4	0.149	167	111	11	1	158	1	145	1.26e-06	0.7296	0.681	0.7296	1
A0A0B8T6T8	A0A5C6JJB5	0.195	174	110	6	1	157	1	161	4.339e-07	0.6369	0.6369	0.6175	1
A0A0B8T6T8	A0A6I7M5X7	0.197	167	105	11	1	140	1	165	3.099e-07	0.599	0.599	0.401	1
A0A0B8T6T8	A0A372UW11	0.159	176	112	7	1	156	1	160	6.798e-07	0.6306	0.6306	0.6146	1
A0A0B8T6T8	I9TCL6	0.142	175	111	8	5	157	2	159	3.272e-06	0.649	0.649	0.6382	1
A0A0B8T6T8	A0A3E5G3N2	0.152	177	116	10	1	158	1	162	3.272e-06	0.6194	0.6194	0.6059	1
A0A0B8T6T8	A0A4Y9IN16	0.154	181	113	10	1	157	1	165	4.339e-07	0.2766	0.2766	0.2649	1
A0A0B8T6T8	A0A3E4JWF2	0.211	156	82	9	1	118	1	153	4.573e-05	0.4675	0.4621	0.3761	1
A0A0B8T6T8	A0A412IFK8	0.177	186	100	11	1	158	1	161	3.654e-05	0.3678	0.3678	0.3599	0.999
A0A0B8T6T8	A0A6N4X706	0.405	37	20	1	74	110	22	56	0.02454	0.85	0.2141	0.5815	0.991
A0A0B8T6T8	A0A139KT76	0.168	119	81	7	1	118	1	102	0.5684	0.343	0.2779	0.3108	0.051
A0A0B8T6T8	A0A365XX15	0.088	135	84	8	1	118	1	113	0.2591	0.1676	0.1448	0.1676	0.024
A0A0B8T6T8	A0A7W8YPA1	0.129	201	102	14	1	157	1	172	0.4059	0.2094	0.2094	0.1964	0.024
A0A0B8T6T8	A0A2U2PIF6	0.128	195	103	13	1	150	1	173	1.746	0.1673	0.1673	0.1638	0.007
A0A0B8T6T8	A0A5D3FS95	0.107	84	52	7	1	83	1	62	1.953	0.1862	0.1326	0.1362	0
A0A0B8T6T8	A0A1G8ADB5	0.101	178	93	12	1	157	1	132	2.066	0.15	0.1409	0.15	0
A0A0B8T6T8	A0A7T7HD40	0.241	29	21	1	66	94	123	150	4.284	0.3995	0.1088	0.09419	0
A0A0B8T6T8	A0A562VLB5	0.127	172	84	12	1	123	1	155	3.237	0.1762	0.1762	0.1409	0
A0A0B8T6T8	A0A9D9M494	0.09	232	125	19	1	158	1	220	1.847	0.128	0.128	0.107	0
A0A0B8T6T8	A0A562VL75	0.126	150	72	13	18	150	43	150	1.476	0.1195	0.1162	0.07912	0
A0A0B8T6T8	A0A6B9ZBG8	0.132	173	89	13	1	158	1	127	3.621	0.1532	0.1421	0.1532	0
A0A0B8T6T8	A0A0F5J0M6	0.146	41	28	2	18	51	105	145	5.36	0.3125	0.111	0.09822	0
A0A0B8T6T8	A0A1Y4ILV7	0.079	176	100	12	1	126	1	164	3.621	0.1544	0.1544	0.114	0
A0A0B8T6T8	A0A365XXD9	0.149	174	83	15	1	148	1	135	2.586	0.1075	0.1004	0.1075	0
A0A0B8T6T8	A0A6I0YZ08	0.086	150	87	16	23	157	47	161	2.586	0.1231	0.1129	0.111	0
A0A0B8T6T8	A0A9D5QP56	0.111	152	93	10	18	153	45	170	3.237	0.1315	0.1276	0.08225	0
A0A0B8T6T8	A0A1Q6EE04	0.132	174	76	13	2	140	6	139	3.06	0.1199	0.1199	0.07439	0
A0A0B8T6T8	A0A3P2ACF8	0.102	147	79	13	18	150	43	150	2.586	0.1164	0.1092	0.06811	0
A0A0B8T6T8	A0A220SBW0	0.216	37	16	3	125	150	89	123	6.703	0.2824	0.08972	0.09765	0
A0A0B8T6T8	A0A848GTP1	0.126	142	75	10	1	116	1	119	4.284	0.117	0.1116	0.1157	0
A0A0B8T6T8	A0A139KFG8	0.156	32	24	1	63	94	125	153	8.377	0.3498	0.1039	0.08785	0
A0A0B8T6T8	A0A229I1M7	0.108	37	26	1	69	98	119	155	7.495	0.3228	0.09908	0.08322	0
A0A0B8T6T8	H1Y9A6	0.152	171	80	12	1	126	1	151	5.068	0.1256	0.1256	0.1124	0
A0A0B8T6T8	A0A173TXB6	0.094	202	115	15	1	157	1	179	5.995	0.1414	0.1414	0.107	0
A0A0B8T6T8	A0A6L3JYQ6	0.092	54	36	4	55	108	259	299	5.36	0.217	0.09823	0.06095	0
A0A0B8T6T8	A0A9Q4P331	0.166	102	44	9	70	158	10	83	4.792	0.1359	0.09869	0.1078	0
A0A0B8T6T8	A0A174TDT6	0.137	29	22	1	66	94	125	150	9.892	0.4023	0.1074	0.09476	0
A0A0B8T6T8	A0A6L3JYS4	0.123	89	58	6	42	117	108	189	4.284	0.1238	0.1059	0.08305	0
A0A0B8T6T8	F3QYX7	0.098	173	93	12	2	138	3	148	7.088	0.134	0.134	0.1006	0
A0A0B8T6T8	A0A5C6KE48	0.108	74	34	6	24	79	105	164	7.495	0.2013	0.1059	0.07509	0
A0A0B8T6T8	A0A1H0IJU1	0.09	100	62	9	22	109	58	140	6.339	0.1546	0.115	0.0743	0
A0A0B8T6T8	E6SR77	0.102	147	76	14	23	150	40	149	6.339	0.1574	0.1497	0.09128	0
A0A0B8T6T8	A0A396BWT2	0.155	58	36	4	66	123	23	67	7.924	0.1643	0.094	0.09708	0
A0A0B8T6T8	A0A3P2AGB4	0.148	128	63	9	23	126	50	155	6.339	0.1084	0.09408	0.07536	0
A0A0B8T6T8	A0A9D1UZP6	0.13	146	62	11	21	145	29	130	7.088	0.1397	0.1361	0.08672	0
A0A0B8T6T8	A0A3G9DPV2	0.13	153	75	13	23	149	39	159	7.924	0.1188	0.1174	0.0674	0
A0A0B8T6T8	A0A316MT16	0.083	144	89	8	23	149	57	174	7.924	0.1431	0.1429	0.08052	0
A0A0B8T6T8	A0A9D9QF04	0.088	159	77	14	15	150	42	155	6.703	0.1069	0.1069	0.06959	0
A0A0F5J0M6	A0A0F5J0M6	1	177	0	0	1	177	1	177	7.564e-42	1	1	1	1
A0A0F5J0M6	A0A496CV27	0.335	179	94	9	5	177	5	164	2.289e-18	0.8041	0.7491	0.8041	1
A0A0F5J0M6	A0A414GUU0	0.338	180	101	6	1	177	1	165	1.898e-17	0.8477	0.7945	0.8477	1
A0A0F5J0M6	U6RDS3	0.308	188	98	9	3	177	3	171	2.758e-17	0.7401	0.7173	0.7401	1
A0A0F5J0M6	A0A7W8ZN62	0.27	192	110	9	1	177	1	177	4.26e-16	0.7155	0.7155	0.7155	1
A0A0F5J0M6	A0A1I5H8I4	0.264	193	117	8	1	177	1	184	1.083e-15	0.715	0.715	0.6911	1
A0A0F5J0M6	A0A943LXZ8	0.228	206	118	9	1	177	1	194	2.147e-14	0.7706	0.7706	0.7093	1
A0A0F5J0M6	A0A7K0KII6	0.239	209	108	9	1	177	1	190	7.928e-14	0.7311	0.7311	0.686	1
A0A0F5J0M6	C3J7W9	0.184	222	117	12	11	177	6	218	1.478e-14	0.6927	0.6927	0.5737	1
A0A0F5J0M6	A0A239RKU4	0.24	208	109	10	1	177	1	190	2.145e-13	0.742	0.742	0.6946	1
A0A0F5J0M6	A0A2D8UHC6	0.235	178	106	8	17	177	11	175	2.753e-14	0.6456	0.6389	0.6456	1
A0A0F5J0M6	A0A415DFG1	0.22	200	121	10	1	177	1	188	2.586e-13	0.7577	0.7577	0.7176	1
A0A0F5J0M6	A0A255T275	0.254	212	101	10	1	177	1	190	5.809e-14	0.6918	0.6918	0.6501	1
A0A0F5J0M6	A0A2D9DDL8	0.274	186	98	11	15	177	17	188	3.118e-14	0.6376	0.6376	0.6032	1
A0A0F5J0M6	A0A174TDT6	0.259	204	105	15	1	177	1	185	1.388e-13	0.7174	0.7174	0.6901	1
A0A0F5J0M6	A0A139KFG8	0.221	212	109	12	1	177	1	191	8.437e-14	0.7018	0.7018	0.6534	1
A0A0F5J0M6	A0A642MIX5	0.257	206	103	14	1	177	1	185	2.016e-13	0.7243	0.7243	0.6965	1
A0A0F5J0M6	D7K3R1	0.246	203	109	14	1	177	1	185	3.756e-13	0.73	0.73	0.7008	1
A0A0F5J0M6	A0A642MIY1	0.227	211	109	13	1	177	1	191	6.575e-13	0.7097	0.7097	0.6604	1
A0A0F5J0M6	A0A1I2IUF1	0.192	182	116	6	5	177	4	163	6.575e-13	0.7139	0.6638	0.7139	1
A0A0F5J0M6	A0A4U9URY5	0.219	210	106	14	1	177	1	185	3.754e-12	0.699	0.699	0.6709	1
A0A0F5J0M6	A0A7T7HD40	0.203	206	114	15	1	177	1	185	1.475e-11	0.7136	0.7136	0.6847	1
A0A0F5J0M6	A0A2U0UP63	0.207	212	111	13	1	177	1	190	2.144e-12	0.6461	0.6461	0.6064	1
A0A0F5J0M6	A0A229I1M7	0.198	207	120	10	1	177	1	191	1.778e-11	0.6848	0.6848	0.6406	1
A0A0F5J0M6	A0A4Y8KWW2	0.2	185	113	10	14	177	13	183	1.671e-11	0.6048	0.6048	0.5876	1
A0A0F5J0M6	A0A2N3IDJ8	0.276	192	91	15	12	177	12	181	2.014e-11	0.5993	0.5993	0.5876	1
A0A0F5J0M6	A0A925K3N6	0.192	177	103	11	20	177	30	185	3.309e-09	0.3276	0.3276	0.3142	1
A0A0F5J0M6	A0A4Q9HI28	0.118	203	102	13	3	176	8	162	0.0007885	0.4181	0.3958	0.4181	0.887
A0A0F5J0M6	A0A4Q1EUC9	0.08	186	106	14	3	176	8	140	0.005098	0.4811	0.4064	0.4811	0.817
A0A0F5J0M6	A0A7U7HEP8	0.085	187	104	14	3	176	8	140	0.01011	0.483	0.4068	0.483	0.692
A0A0F5J0M6	A0A3G6U0S3	0.084	189	102	15	3	176	8	140	0.007406	0.4595	0.3878	0.4595	0.663
A0A0F5J0M6	A0A086BLQ2	0.079	164	86	13	24	176	31	140	0.005774	0.4133	0.3496	0.4133	0.537
A0A0F5J0M6	A0A220SBW0	0.069	188	106	16	3	176	8	140	0.008925	0.4315	0.37	0.4315	0.537
A0A0F5J0M6	A0A841JED5	0.094	179	110	13	3	176	8	139	0.01145	0.4417	0.374	0.4417	0.505
A0A0F5J0M6	A0A4Q1FQX5	0.095	178	96	15	7	176	20	140	0.01218	0.425	0.3608	0.425	0.442
A0A0F5J0M6	A0A7G5E1C7	0.099	232	126	12	2	176	10	215	0.009498	0.2712	0.2712	0.2317	0.138
A0A0F5J0M6	A0A412RYB1	0.129	31	27	0	18	48	223	253	1.143	0.6537	0.1517	0.1015	0.034
A0A0F5J0M6	A0A365XX15	0.041	48	33	4	3	41	8	51	0.8916	0.3571	0.1084	0.141	0.011
A0A0F5J0M6	A0A848GTP1	0.086	46	33	3	3	42	8	50	1.378	0.3284	0.1126	0.1281	0.009
A0A0F5J0M6	A0A1G8ADB5	0.058	51	34	3	3	41	8	56	2.267	0.3073	0.09789	0.121	0.007
A0A0F5J0M6	A0A365XXD9	0.045	44	35	1	3	39	8	51	1.768	0.2603	0.08489	0.1052	0.007
A0A0F5J0M6	A0A848GZJ6	0.153	39	27	2	10	42	12	50	2.732	0.4206	0.1119	0.1353	0
A0A0F5J0M6	A0A016BZ09	0.1	40	32	2	24	61	59	96	2.907	0.292	0.1051	0.113	0
A0A0F5J0M6	F3QYX8	0.125	40	26	4	24	62	300	331	3.504	0.3216	0.1112	0.06561	0
A0A0F5J0M6	A0A6L3JYQ6	0.105	104	47	6	3	60	4	107	1.075	0.1389	0.1021	0.06946	0
A0A0F5J0M6	A0A9D5S5T9	0.089	89	42	4	3	52	6	94	1.467	0.1543	0.09896	0.06821	0
A0A0F5J0M6	A0A9Q4P331	0.112	124	49	9	24	135	56	130	2.13	0.148	0.1144	0.1346	0
A0A0F5J0M6	A0A1C6L6P4	0.111	36	25	2	26	56	85	118	3.728	0.3356	0.1052	0.1043	0
A0A0F5J0M6	A0A1H0PJ05	0.16	25	20	1	26	50	107	130	6.936	0.6136	0.1123	0.1041	0
A0A0F5J0M6	A0A1C7H461	0.098	71	40	4	12	61	220	287	2.267	0.2181	0.116	0.06863	0
A0A0F5J0M6	E6SR77	0.047	106	50	6	6	60	10	115	1.075	0.1076	0.06937	0.04574	0
A0A0F5J0M6	R5MLW8	0.091	87	44	5	3	56	12	96	1.295	0.1204	0.08539	0.05372	0
A0A0F5J0M6	H1Y9A6	0.094	106	50	7	27	124	98	165	2.732	0.1614	0.1013	0.09397	0
A0A0F5J0M6	A0A1H6AL48	0.137	51	38	2	26	73	140	187	6.936	0.3835	0.1525	0.1387	0
A0A0F5J0M6	A0A9D5QP56	0.098	122	47	6	3	61	8	129	2.732	0.151	0.1187	0.07789	0
A0A0F5J0M6	A0A316MMH4	0.1	100	44	6	2	57	9	106	2.567	0.1493	0.1093	0.07501	0
A0A0F5J0M6	A0A9D1UZP6	0.039	76	41	5	14	57	16	91	1.661	0.1416	0.08217	0.05292	0
A0A0F5J0M6	A0A0B8T6T8	0.083	84	41	4	62	145	4	51	5.413	0.184	0.09988	0.109	0
A0A0F5J0M6	A0A088F4Z7	0.117	85	38	3	62	146	4	51	4.493	0.1827	0.1017	0.1109	0
A0A0F5J0M6	A0A1Q6EDZ3	0.065	92	49	6	1	57	10	99	3.292	0.1183	0.07201	0.0566	0
A0A0F5J0M6	A0A1Y4ILV7	0.072	55	32	5	3	40	8	60	3.504	0.1623	0.06639	0.05514	0
A0A0F5J0M6	A0A3P2ACF8	0.076	39	25	3	33	70	316	344	6.127	0.2606	0.08305	0.04563	0
A0A0F5J0M6	A0A7X8F555	0.098	51	33	2	1	38	9	59	5.087	0.1973	0.09731	0.05641	0
A0A0F5J0M6	A0A6B9ZBG8	0.108	37	18	2	12	41	28	56	5.759	0.2494	0.0556	0.06955	0
A0A0F5J0M6	A0A174SEV7	0.111	18	16	0	135	152	79	96	8.347	0.3159	0.08148	0.09024	0
A0A0F5J0M6	F3QYX7	0.103	87	46	4	2	57	13	98	3.728	0.124	0.0734	0.06162	0
A0A0F5J0M6	A0A316MT16	0.065	92	41	6	11	61	43	130	4.222	0.1555	0.08921	0.04802	0
A0A0F5J0M6	A0A1H0IJU1	0.121	82	34	6	8	51	28	109	5.759	0.1627	0.1032	0.06427	0
A0A0F5J0M6	A0A562VL75	0.1	70	41	5	9	57	35	103	5.087	0.1896	0.09131	0.05061	0
A0A0F5J0M6	A0A120A4E1	0.09	99	43	8	3	57	7	102	5.759	0.1644	0.1258	0.07589	0
A0A0F5J0M6	A0A016FKL9	0.146	41	22	4	106	136	31	68	8.347	0.2232	0.08719	0.09815	0
A0A0F5J0M6	A0A1G7R571	0.153	39	29	2	3	41	7	41	9.439	0.1918	0.0714	0.08089	0
A0A0F5J0M6	A0A2S9D2S6	0.05	60	42	4	3	52	8	62	7.848	0.1866	0.07933	0.0886	0
A0A0F5J0M6	A0A848FYJ3	0.06	82	46	6	3	57	6	83	9.439	0.1589	0.09618	0.1043	0
A0A0F5J0M6	A0A1D7QJ91	0.139	43	26	3	27	59	63	104	9.439	0.2731	0.1021	0.1116	0
A0A0F5J0M6	A0A2A2S2E9	0.093	64	44	4	3	54	7	68	8.347	0.195	0.08935	0.09756	0
A0A0F5J0M6	A0A6L3JYS4	0.156	51	28	3	1	41	30	75	6.936	0.144	0.07771	0.06773	0
A0A0F5J0M6	A0A562VLB5	0.076	52	32	4	20	57	50	99	7.378	0.1671	0.0741	0.06089	0
A0A0F5J0M6	A0A414BLZ8	0.055	72	38	7	12	58	29	95	5.759	0.1419	0.07707	0.0489	0
A0A0F5J0M6	A0A9D9QF04	0.054	73	43	5	2	53	36	103	5.087	0.1172	0.07208	0.04611	0
A0A0F5J0M6	A0A3E4KFM4	0.096	176	70	12	27	158	16	146	8.877	0.1099	0.104	0.1099	0
A0A0F5J0M6	A0A1G8CYT3	0.134	119	52	7	60	150	2	97	9.439	0.1338	0.09132	0.09932	0
A0A0F5J0M6	A0A9D9M494	0.111	72	35	6	18	61	56	126	8.877	0.1374	0.0758	0.06253	0
A0A0F5J0M6	A0A7C6M297	0.045	110	50	6	2	57	9	117	9.439	0.1115	0.09037	0.07551	0
A0A0F5J0M6	A0A496DTA5	0.142	63	37	5	2	52	5	62	9.439	0.1802	0.08753	0.06999	0
A0A0F5J0M6	A0A1Q6EE04	0.101	59	23	5	16	56	277	323	7.848	0.1299	0.04917	0.02918	0
A0A0N7IEX2	A0A0N7IEX2	1	147	0	0	1	147	1	147	7.995e-28	1	1	1	1
A0A0N7IEX2	A0A412Y630	0.843	147	23	0	1	147	1	147	1.946e-24	0.9035	0.9035	0.9035	1
A0A0N7IEX2	A0A412P7B3	0.85	147	22	0	1	147	1	147	1.946e-24	0.8899	0.8899	0.8899	1
A0A0N7IEX2	A0A0P0GQX9	0.377	151	90	3	1	147	1	151	4.858e-16	0.8454	0.8454	0.8141	1
A0A0N7IEX2	A0A1C5Z3P4	0.234	149	111	2	1	147	1	148	2.434e-13	0.8516	0.8516	0.8355	1
A0A0N7IEX2	A0A840CLQ5	0.25	156	107	6	1	147	1	155	1.064e-12	0.834	0.834	0.7891	1
A0A0N7IEX2	A0A396B6Z8	0.279	154	101	6	1	147	1	151	3.391e-12	0.8369	0.8369	0.8071	1
A0A0N7IEX2	A0A6G7X6J1	0.297	158	96	6	1	147	1	154	5.744e-12	0.7867	0.7867	0.6894	1
A0A0N7IEX2	A0A4Y8KUZ8	0.25	152	101	6	1	146	1	145	7.091e-12	0.7703	0.7703	0.7606	1
A0A0N7IEX2	A0A1D7QGB6	0.241	153	107	5	1	145	1	152	1.737e-11	0.7995	0.7995	0.7699	1
A0A0N7IEX2	A0A174I3D2	0.248	157	104	7	1	147	1	153	2.144e-11	0.7934	0.7934	0.7644	1
A0A0N7IEX2	A0A448B3Y7	0.22	145	104	5	1	144	1	137	2.034e-11	0.7993	0.7538	0.7993	1
A0A0N7IEX2	A0A3N2LYW4	0.342	152	89	6	1	147	1	146	6.727e-12	0.7444	0.7398	0.7444	1
A0A0N7IEX2	A0A7K1Y0H6	0.2	155	112	6	1	147	1	151	3.631e-11	0.7945	0.7945	0.7747	1
A0A0N7IEX2	A0A7W9E313	0.216	157	113	6	1	147	1	157	2.79e-11	0.7878	0.7878	0.7428	1
A0A0N7IEX2	A0A4Q1EVQ7	0.227	145	103	4	1	144	1	137	3.268e-11	0.8041	0.7577	0.8041	1
A0A0N7IEX2	A0A519LHP4	0.253	154	104	6	1	146	1	151	4.483e-11	0.7928	0.7928	0.7634	1
A0A0N7IEX2	A0A2N0XFL6	0.22	145	104	4	1	144	1	137	3.268e-11	0.7938	0.7494	0.7938	1
A0A0N7IEX2	H8KL21	0.232	155	106	7	1	147	1	150	4.483e-11	0.7924	0.7924	0.7727	1
A0A0N7IEX2	A0A1H6GVA4	0.234	145	102	5	1	144	1	137	4.483e-11	0.801	0.7555	0.801	1
A0A0N7IEX2	A0A1N7K8S4	0.213	145	105	5	1	144	1	137	4.034e-11	0.7944	0.7493	0.7944	1
A0A0N7IEX2	A0A108TE82	0.258	151	102	6	1	144	1	148	5.25e-11	0.7888	0.7888	0.7791	1
A0A0N7IEX2	A0A1K2ITV6	0.22	145	104	4	1	144	1	137	4.253e-11	0.7951	0.7498	0.7951	1
A0A0N7IEX2	A0A1M7JKK5	0.227	145	103	5	1	144	1	137	3.827e-11	0.7818	0.737	0.7818	1
A0A0N7IEX2	A0A9X1X125	0.222	157	111	6	1	147	1	156	4.725e-11	0.7825	0.7825	0.7146	1
A0A0N7IEX2	A0A2V2ZBU1	0.234	145	102	4	1	144	1	137	7.202e-11	0.8103	0.7644	0.8103	1
A0A0N7IEX2	A0A497Y471	0.212	160	111	7	1	146	1	159	3.268e-11	0.7734	0.7734	0.712	1
A0A0N7IEX2	A0A543DTE3	0.227	145	103	4	1	144	1	137	7.592e-11	0.8066	0.7619	0.8066	1
A0A0N7IEX2	A0A7K0B9H5	0.248	153	106	5	1	145	1	152	1.286e-10	0.8063	0.8063	0.7625	1
A0A0N7IEX2	A0A1G8BHV7	0.217	161	111	7	1	147	1	160	5.534e-11	0.7847	0.7847	0.7225	1
A0A0N7IEX2	A0A927PHG1	0.24	158	108	5	1	147	1	157	8.002e-11	0.7813	0.7813	0.7356	1
A0A0N7IEX2	A0A941X4V9	0.241	153	104	7	1	146	1	148	7.592e-11	0.7781	0.7781	0.7732	1
A0A0N7IEX2	A0A2R7KFR0	0.233	163	104	8	1	147	1	158	5.834e-11	0.7582	0.7582	0.7051	1
A0A0N7IEX2	A0A088F5D6	0.251	163	103	8	1	147	1	160	1.764e-10	0.8092	0.8092	0.7433	1
A0A0N7IEX2	A0A088F4Z9	0.212	160	113	7	1	147	1	160	4.981e-11	0.7543	0.7543	0.6956	1
A0A0N7IEX2	A0A202BUL3	0.251	151	98	7	1	145	1	142	1.429e-10	0.7827	0.7583	0.7827	1
A0A0N7IEX2	A0A5A8AEH3	0.238	151	100	7	1	145	1	142	1.286e-10	0.7791	0.7549	0.7791	1
A0A0N7IEX2	A0A2T3HR55	0.197	157	114	7	1	147	1	155	1.506e-10	0.7707	0.7707	0.7336	1
A0A0N7IEX2	A0A6N4XUM9	0.236	148	98	5	1	144	1	137	7.202e-11	0.755	0.7115	0.755	1
A0A0N7IEX2	A0A7W9DI38	0.193	155	115	6	1	147	1	153	3.149e-10	0.7987	0.7987	0.7702	1
A0A0N7IEX2	A0A1H0QYD2	0.191	162	111	8	1	147	1	157	1.286e-10	0.7686	0.7686	0.7237	1
A0A0N7IEX2	A0A3E4KFM4	0.245	163	103	8	1	146	1	160	1.96e-10	0.7721	0.7721	0.7151	1
A0A0N7IEX2	A0A174TYD4	0.215	158	109	7	1	147	1	154	3.688e-10	0.7828	0.7828	0.7461	1
A0A0N7IEX2	A0A7X0MKG9	0.193	155	115	6	1	147	1	153	4.799e-10	0.7905	0.7905	0.7615	1
A0A0N7IEX2	A0A1D7QJ91	0.187	160	114	7	1	147	1	157	8.435e-11	0.7138	0.7138	0.6733	1
A0A0N7IEX2	A0A7Y7P0U7	0.236	161	109	8	1	147	1	161	2.066e-10	0.7696	0.7696	0.7025	1
A0A0N7IEX2	A0A3M7TD05	0.236	148	98	5	1	144	1	137	2.177e-10	0.752	0.7086	0.752	1
A0A0N7IEX2	A0A2N0XFR4	0.222	157	110	7	1	147	1	155	2.834e-10	0.7636	0.7636	0.7272	1
A0A0N7IEX2	A0A2H9VT96	0.173	156	114	7	6	147	2	156	2.834e-10	0.7658	0.7658	0.7254	1
A0A0N7IEX2	A0A1D7QJF5	0.184	157	114	8	1	147	1	153	5.332e-10	0.7781	0.7781	0.7496	1
A0A0N7IEX2	A0A1G9U438	0.179	156	113	6	1	147	1	150	4.799e-10	0.757	0.757	0.7427	1
A0A0N7IEX2	A0A174SEV7	0.229	161	106	7	1	147	1	157	5.925e-10	0.7928	0.7928	0.7437	1
A0A0N7IEX2	A0A1Q6A5N6	0.215	158	108	7	1	146	1	154	5.621e-10	0.7622	0.7622	0.7127	1
A0A0N7IEX2	A0A0P0NKF0	0.194	159	116	6	1	147	1	159	7.315e-10	0.7771	0.7771	0.7228	1
A0A0N7IEX2	A0A1T4SM27	0.161	161	116	8	1	147	1	156	2.55e-10	0.7387	0.7387	0.6837	1
A0A0N7IEX2	A0A1H0PJ46	0.228	162	107	9	1	147	1	159	3.319e-10	0.7549	0.7549	0.7029	1
A0A0N7IEX2	A0A2A2S2E9	0.197	157	108	8	6	146	2	156	3.887e-10	0.7485	0.7485	0.7008	1
A0A0N7IEX2	A0A6H2BDK0	0.169	159	117	8	1	147	1	156	6.94e-10	0.7587	0.7587	0.702	1
A0A0N7IEX2	A0A1G8BHL2	0.214	168	106	8	1	147	1	163	7.315e-10	0.7672	0.7672	0.6977	1
A0A0N7IEX2	A0A6M1NPN8	0.25	164	103	7	1	146	1	162	7.711e-10	0.7614	0.7614	0.6791	1
A0A0N7IEX2	A0A966DVA7	0.213	159	108	9	1	147	1	154	2.419e-10	0.73	0.73	0.6872	1
A0A0N7IEX2	A0A3E1P020	0.236	165	102	9	1	145	1	161	3.887e-10	0.727	0.727	0.6665	1
A0A0N7IEX2	A0A6B9Z803	0.208	163	111	10	1	146	1	162	6.246e-10	0.7609	0.7609	0.69	1
A0A0N7IEX2	A0A7U3Q5G7	0.24	158	108	7	1	147	1	157	8.567e-10	0.7621	0.7621	0.7152	1
A0A0N7IEX2	A0A088F4Z7	0.193	165	108	9	1	147	1	158	6.583e-10	0.7439	0.7439	0.6926	1
A0A0N7IEX2	A0A4P7WUB0	0.217	152	104	8	1	145	1	144	1.612e-09	0.7745	0.7598	0.7745	1
A0A0N7IEX2	A0A841JJ50	0.217	161	108	7	1	147	1	157	1.239e-09	0.7623	0.7623	0.7185	1
A0A0N7IEX2	A0A7K0B9D1	0.248	165	101	8	1	147	1	160	5.332e-10	0.7113	0.7113	0.6537	1
A0A0N7IEX2	A0A6B9YY51	0.215	158	108	7	1	146	1	154	6.583e-10	0.7228	0.7228	0.6765	1
A0A0N7IEX2	A0A7W9DHQ3	0.201	159	113	7	1	147	1	157	1.699e-09	0.7496	0.7496	0.7017	1
A0A0N7IEX2	A0A139KJK7	0.218	169	104	8	1	147	1	163	2.878e-09	0.7824	0.7824	0.7125	1
A0A0N7IEX2	A0A1G7R571	0.222	153	102	9	6	144	2	151	1.058e-09	0.7414	0.7414	0.7188	1
A0A0N7IEX2	A0A1G8CYT3	0.226	163	110	6	1	147	1	163	1.239e-09	0.73	0.73	0.6664	1
A0A0N7IEX2	A0A4Q1EVP3	0.204	161	108	9	1	147	1	155	5.138e-09	0.7783	0.7783	0.7411	1
A0A0N7IEX2	A0A108TDY9	0.217	175	109	10	1	147	1	175	5.416e-09	0.8188	0.8188	0.6968	1
A0A0N7IEX2	A0A3N7CLY5	0.177	158	113	8	1	145	1	154	3.198e-09	0.7571	0.7571	0.721	1
A0A0N7IEX2	A0A4Q5H3F8	0.188	159	115	6	1	146	1	158	1.194e-08	0.7947	0.7947	0.7365	1
A0A0N7IEX2	A0A0B8T6T8	0.198	166	106	11	1	147	1	158	2.457e-09	0.7309	0.7309	0.6843	1
A0A0N7IEX2	A0A7Y0A8J8	0.192	151	105	8	1	144	1	141	4.874e-09	0.7449	0.7212	0.7449	1
A0A0N7IEX2	A0A9D9TQS3	0.165	163	113	9	1	145	1	158	2.59e-09	0.7223	0.7223	0.6718	1
A0A0N7IEX2	A0A4R3B3E3	0.222	157	109	7	1	147	1	154	1.258e-08	0.7792	0.7792	0.7466	1
A0A0N7IEX2	A0A5B5VPB8	0.234	166	101	8	1	146	1	160	3.948e-09	0.7334	0.7334	0.6718	1
A0A0N7IEX2	A0A4V1MGU8	0.212	155	109	8	1	146	1	151	5.416e-09	0.7562	0.7562	0.7292	1
A0A0N7IEX2	A0A1I5JNI9	0.183	158	118	8	1	147	1	158	1.132e-08	0.7695	0.7695	0.7217	1
A0A0N7IEX2	A0A943ANE1	0.198	176	111	11	1	146	1	176	1.326e-08	0.7647	0.7647	0.6445	1
A0A0N7IEX2	A0A1M4UD53	0.217	152	100	9	1	144	1	141	7.048e-09	0.7426	0.7191	0.7426	1
A0A0N7IEX2	A0A848FYJ3	0.187	160	113	8	1	147	1	156	1.612e-09	0.6599	0.6599	0.6288	1
A0A0N7IEX2	A0A372UW11	0.208	163	113	6	1	147	1	163	1.918e-08	0.788	0.788	0.7191	1
A0A0N7IEX2	A0A841EBJ8	0.169	159	117	7	1	146	1	157	9.669e-09	0.7553	0.7553	0.7113	1
A0A0N7IEX2	A0A3D9B8Z3	0.21	152	101	9	1	144	1	141	6.343e-09	0.7344	0.7113	0.7344	1
A0A0N7IEX2	A0A372Z549	0.228	166	106	7	1	146	1	164	1.132e-08	0.7425	0.7425	0.6673	1
A0A0N7IEX2	A0A4S2B6L9	0.202	178	108	10	1	147	1	175	1.726e-08	0.7757	0.7757	0.6557	1
A0A0N7IEX2	A0A1I7EAB4	0.184	163	113	10	1	146	1	160	7.43e-09	0.7558	0.7558	0.7004	1
A0A0N7IEX2	A0A3E5G3N2	0.164	164	115	7	1	145	1	161	2.131e-08	0.7771	0.7771	0.7123	1
A0A0N7IEX2	A0A2S9D2X0	0.203	152	104	8	1	145	1	142	1.326e-08	0.733	0.7149	0.733	1
A0A0N7IEX2	A0A1N6QHE2	0.211	151	102	8	1	144	1	141	1.258e-08	0.7312	0.7083	0.7312	1
A0A0N7IEX2	A0A443YUM4	0.198	161	110	11	1	147	1	156	1.553e-08	0.7445	0.7445	0.705	1
A0A0N7IEX2	A0A841ER65	0.192	161	113	8	1	147	1	158	1.918e-08	0.7528	0.7528	0.7049	1
A0A0N7IEX2	A0A3E5CRV6	0.168	166	114	7	1	146	1	162	5.709e-09	0.7005	0.7005	0.6387	1
A0A0N7IEX2	A0A2S9D2S6	0.246	158	101	12	1	146	1	152	8.255e-09	0.7272	0.7272	0.6982	1
A0A0N7IEX2	A0A839NNI1	0.174	155	116	7	1	146	1	152	2.131e-08	0.7202	0.7202	0.6916	1
A0A0N7IEX2	A0A5C6JJB5	0.162	166	115	7	1	146	1	162	2.631e-08	0.7268	0.7268	0.6623	1
A0A0N7IEX2	A0A2S9JMN2	0.157	165	110	11	1	144	1	157	3.248e-08	0.7078	0.7078	0.659	1
A0A0N7IEX2	A0A543DTD9	0.229	157	105	11	1	146	1	152	9.316e-08	0.7316	0.7316	0.7022	1
A0A0N7IEX2	H8KQN2	0.161	186	112	11	1	147	1	181	6.443e-08	0.698	0.698	0.5796	1
A0A0N7IEX2	A0A249SY90	0.157	165	118	10	1	147	1	162	6.898e-07	0.7222	0.7222	0.6557	1
A0A0N7IEX2	I9TCL6	0.198	166	109	8	1	147	1	161	1.52e-06	0.7483	0.7483	0.6914	1
A0A0N7IEX2	A0A6I7M5X7	0.218	165	88	12	1	124	1	165	8.977e-07	0.635	0.635	0.3993	1
A0A0N7IEX2	A0A4Y9IN16	0.171	175	109	12	1	147	1	167	2.575e-06	0.3214	0.3214	0.2887	1
A0A0N7IEX2	A0A3E4JWF2	0.169	177	81	9	1	145	1	143	9.761e-05	0.372	0.372	0.2863	0.999
A0A0N7IEX2	A0A412IFK8	0.172	174	104	9	1	147	1	161	0.0004048	0.4156	0.4156	0.3828	0.998
A0A0N7IEX2	A0A6N4X706	0.271	59	39	2	1	58	1	56	0.04402	0.5793	0.251	0.5793	0.923
A0A0N7IEX2	A0A139KT76	0.233	150	96	8	1	145	1	136	0.008156	0.3668	0.346	0.3668	0.663
A0A0N7IEX2	A0A1G8ADB5	0.086	161	99	11	1	147	1	127	0.5237	0.1586	0.1537	0.1586	0.014
A0A0N7IEX2	A0A6B9ZBG8	0.115	156	100	10	1	142	1	132	0.5818	0.1543	0.1501	0.1543	0.011
A0A0N7IEX2	A0A365XX15	0.09	154	78	11	1	143	1	103	0.6465	0.1461	0.1388	0.1461	0.01
A0A0N7IEX2	I9SQN2	0.141	127	75	9	17	129	7	113	1.669	0.2217	0.1848	0.2217	0.008
A0A0N7IEX2	A0A1Q6EE04	0.1	180	97	14	1	146	1	149	1.217	0.1331	0.1331	0.08415	0.007
A0A0N7IEX2	R6DP06	0.08	173	94	15	6	142	2	145	1.583	0.142	0.1414	0.142	0
A0A0N7IEX2	A0A7W8YPA1	0.132	188	101	17	1	142	1	172	2.544	0.1686	0.1686	0.1493	0
A0A0N7IEX2	A0A7G8V3P1	0.115	52	22	2	1	28	1	52	5.903	0.2618	0.1042	0.08637	0
A0A0N7IEX2	A0A6L3JYS4	0.151	165	93	14	13	145	30	179	1.425	0.1555	0.1555	0.1207	0
A0A0N7IEX2	A0A562VLB5	0.083	180	114	14	3	144	7	173	1.154	0.1134	0.1134	0.1126	0
A0A0N7IEX2	A0A9D9M494	0.093	171	95	13	1	146	1	136	1.502	0.1425	0.1425	0.1113	0
A0A0N7IEX2	A0A1Q6EDZ3	0.1	200	113	16	1	143	1	190	1.502	0.1349	0.1349	0.0952	0
A0A0N7IEX2	A0A3P2AGB4	0.072	222	124	16	1	145	1	217	2.544	0.1518	0.1518	0.127	0
A0A0N7IEX2	A0A4Q1FQX5	0.127	55	33	4	1	40	1	55	5.601	0.2134	0.1109	0.1131	0
A0A0N7IEX2	A0A848GTP1	0.118	185	76	14	1	147	1	136	3.489	0.1549	0.1549	0.1549	0
A0A0N7IEX2	A0A9Q4P331	0.159	163	85	14	6	141	2	139	3.677	0.1446	0.1398	0.1446	0
A0A0N7IEX2	A0A9D5QP56	0.111	188	98	13	2	141	4	170	3.489	0.1431	0.1431	0.08869	0
A0A0N7IEX2	A0A365XXD9	0.103	174	86	15	1	147	1	131	5.601	0.1649	0.162	0.1649	0
A0A0N7IEX2	A0A841JED5	0.071	28	23	1	24	51	98	122	8.973	0.3883	0.13	0.1347	0
A0A0N7IEX2	A0A7U7HEP8	0.137	58	35	4	1	43	1	58	8.973	0.2451	0.1125	0.1153	0
A0A0N7IEX2	A0A016BZ09	0.08	125	68	8	66	147	13	133	4.306	0.1315	0.1192	0.1194	0
A0A0N7IEX2	A0A4Q9HI28	0.131	160	76	11	1	129	1	128	4.539	0.1343	0.1343	0.1249	0
A0A0N7IEX2	A0A2U2PIF6	0.096	196	91	10	1	145	1	161	4.306	0.1286	0.1286	0.1164	0
A0A0N7IEX2	A0A9D1UZP6	0.115	130	67	12	22	132	30	130	3.31	0.1346	0.1352	0.08946	0
A0A0N7IEX2	A0A3G9DPV2	0.104	144	78	13	22	137	39	159	3.677	0.1321	0.13	0.06808	0
A0A0N7IEX2	R5MLW8	0.097	134	72	12	20	134	37	140	2.826	0.1239	0.1208	0.0698	0
A0A0N7IEX2	A0A3G6U0S3	0.087	114	52	6	1	62	1	114	6.222	0.1228	0.09671	0.09927	0
A0A0N7IEX2	A0A4Q1EUC9	0.088	113	51	7	1	61	1	113	6.222	0.1424	0.1128	0.1157	0
A0A0N7IEX2	A0A7C6M2R1	0.11	136	77	11	22	146	48	150	4.086	0.129	0.121	0.07693	0
A0A0N7IEX2	A0A848GZJ6	0.095	73	42	4	56	104	45	117	8.517	0.1782	0.1177	0.1197	0
A0A0N7IEX2	A0A9E3K7K4	0.141	106	64	8	1	93	10	101	7.281	0.1351	0.1518	0.09435	0
A0A0N7IEX2	A0A7C6M297	0.074	108	71	7	64	144	33	138	6.222	0.1423	0.1127	0.08453	0
A0A0N7IEX2	A0A412RYB1	0.15	160	70	11	9	139	32	154	5.601	0.1347	0.1347	0.08254	0
A0A0N7IEX2	A0A414BLZ8	0.133	142	80	12	44	147	204	340	6.91	0.1313	0.1281	0.07645	0
A0A0N7IEX2	E6SR77	0.047	105	62	7	60	143	36	123	8.084	0.1541	0.1267	0.06806	0
A0A0N7IEX2	A0A396BWT2	0.243	37	23	2	59	95	23	54	9.451	0.2109	0.09945	0.09815	0
A0A0N7IEX2	A0A6I0YZ08	0.108	175	87	10	1	145	1	136	9.954	0.1268	0.1268	0.1188	0
A0A0N7IEX2	A0A5M6CL08	0.117	179	84	14	7	142	3	150	9.451	0.1095	0.1095	0.1016	0
A0A0N7IEX2	A0A316MMH4	0.093	129	73	7	22	147	47	134	8.517	0.1381	0.128	0.08013	0
A0A0N7IEX2	A0A316MT16	0.051	135	83	8	22	147	57	155	9.954	0.1554	0.1445	0.08583	0
A0A0P0GQX9	A0A0P0GQX9	1	153	0	0	1	153	1	153	5.063e-32	1	1	1	1
A0A0P0GQX9	A0A1C5Z3P4	0.361	155	92	5	1	153	1	150	8.657e-17	0.8422	0.8265	0.8422	1
A0A0P0GQX9	A0A412Y630	0.394	152	86	4	1	151	1	147	8.657e-17	0.8672	0.8358	0.8672	1
A0A0P0GQX9	A0A0N7IEX2	0.377	151	90	3	1	151	1	147	4.701e-17	0.8465	0.8152	0.8465	1
A0A0P0GQX9	A0A412P7B3	0.398	153	84	4	1	151	1	147	1.081e-16	0.8321	0.8014	0.8321	1
A0A0P0GQX9	A0A7K0B9H5	0.308	159	101	6	1	153	1	156	3.567e-15	0.8445	0.8445	0.8291	1
A0A0P0GQX9	A0A519LHP4	0.272	158	104	6	1	152	1	153	6.567e-15	0.8407	0.8407	0.8407	1
A0A0P0GQX9	A0A840CLQ5	0.329	158	98	6	1	152	1	156	9.414e-16	0.8026	0.8026	0.7882	1
A0A0P0GQX9	A0A1D7QGB6	0.309	155	98	6	1	149	1	152	5.26e-15	0.8101	0.8101	0.8101	1
A0A0P0GQX9	A0A7W9DI38	0.269	156	104	7	1	150	1	152	1.428e-14	0.8094	0.8094	0.8094	1
A0A0P0GQX9	A0A7X0MKG9	0.275	156	103	7	1	150	1	152	2.939e-14	0.7991	0.7991	0.7991	1
A0A0P0GQX9	A0A202BUL3	0.322	149	88	7	4	149	4	142	4.1e-14	0.8132	0.7583	0.8132	1
A0A0P0GQX9	A0A5A8AEH3	0.315	152	91	7	1	149	1	142	7.142e-14	0.8098	0.7541	0.8098	1
A0A0P0GQX9	A0A088F4Z9	0.242	161	113	5	1	152	1	161	4.1e-14	0.7869	0.7869	0.7506	1
A0A0P0GQX9	A0A941X4V9	0.277	155	100	6	1	150	1	148	5.119e-14	0.7987	0.7747	0.7987	1
A0A0P0GQX9	A0A4P7WUB0	0.272	154	97	8	1	149	1	144	7.142e-14	0.7973	0.7529	0.7973	1
A0A0P0GQX9	A0A396B6Z8	0.215	158	114	5	1	153	1	153	2.167e-13	0.7996	0.7996	0.7996	1
A0A0P0GQX9	A0A088F5D6	0.286	164	102	6	1	152	1	161	6.756e-14	0.7819	0.7819	0.7453	1
A0A0P0GQX9	A0A543DTE3	0.268	149	96	7	1	148	1	137	2.706e-13	0.8151	0.739	0.8151	1
A0A0P0GQX9	A0A448B3Y7	0.288	149	93	6	1	148	1	137	7.142e-14	0.7871	0.7147	0.7871	1
A0A0P0GQX9	A0A6N4XUM9	0.281	149	94	6	1	148	1	137	1.39e-13	0.7974	0.7227	0.7974	1
A0A0P0GQX9	A0A3M7TD05	0.268	149	96	6	1	148	1	137	1.736e-13	0.793	0.7186	0.793	1
A0A0P0GQX9	A0A4Y8KUZ8	0.285	154	97	6	1	150	1	145	3.378e-13	0.7895	0.7707	0.7895	1
A0A0P0GQX9	A0A7Y7P0U7	0.331	163	99	6	1	153	1	163	4.843e-14	0.7729	0.7729	0.7302	1
A0A0P0GQX9	H8KL21	0.284	158	100	8	1	152	1	151	2.05e-13	0.7811	0.7714	0.7811	1
A0A0P0GQX9	A0A4Q1EVQ7	0.281	149	94	6	1	148	1	137	2.167e-13	0.7894	0.7158	0.7894	1
A0A0P0GQX9	A0A1K2ITV6	0.302	149	91	6	1	148	1	137	1.177e-13	0.7745	0.7042	0.7745	1
A0A0P0GQX9	A0A1M7JKK5	0.275	149	95	6	1	148	1	137	1.244e-13	0.7738	0.7021	0.7738	1
A0A0P0GQX9	A0A7K0B9D1	0.298	164	100	6	1	152	1	161	8.435e-14	0.7492	0.7492	0.7141	1
A0A0P0GQX9	A0A1N7K8S4	0.275	149	95	6	1	148	1	137	1.736e-13	0.7716	0.7002	0.7716	1
A0A0P0GQX9	A0A2V2ZBU1	0.268	149	96	7	1	148	1	137	5.884e-13	0.8035	0.7289	0.8035	1
A0A0P0GQX9	A0A1H6GVA4	0.281	149	94	6	1	148	1	137	2.05e-13	0.775	0.7033	0.775	1
A0A0P0GQX9	A0A2R7KFR0	0.268	160	108	5	1	152	1	159	4.713e-13	0.7797	0.7797	0.7522	1
A0A0P0GQX9	A0A108TE82	0.281	153	100	5	1	148	1	148	9.173e-13	0.797	0.7783	0.797	1
A0A0P0GQX9	A0A1G8BHV7	0.24	162	112	6	1	152	1	161	4.982e-13	0.8006	0.8006	0.7648	1
A0A0P0GQX9	A0A6G7X6J1	0.273	161	104	6	1	153	1	156	2.56e-13	0.7626	0.7626	0.6937	1
A0A0P0GQX9	A0A2N0XFL6	0.248	149	99	7	1	148	1	137	2.229e-12	0.809	0.7334	0.809	1
A0A0P0GQX9	A0A174I3D2	0.294	156	100	5	1	150	1	152	1.025e-12	0.7649	0.7649	0.7649	1
A0A0P0GQX9	A0A174TYD4	0.242	157	108	7	1	150	1	153	1.28e-12	0.7812	0.7812	0.7719	1
A0A0P0GQX9	A0A497Y471	0.237	160	111	6	1	150	1	159	7.347e-13	0.7767	0.7767	0.7418	1
A0A0P0GQX9	A0A927PHG1	0.272	158	105	4	1	150	1	156	4.982e-13	0.758	0.758	0.7404	1
A0A0P0GQX9	A0A7W9E313	0.224	156	115	3	1	150	1	156	2.229e-12	0.7788	0.7788	0.7602	1
A0A0P0GQX9	A0A0P0NKF0	0.231	160	111	7	1	150	1	158	2.109e-12	0.8023	0.8023	0.7744	1
A0A0P0GQX9	A0A1Q6A5N6	0.225	160	114	6	1	153	1	157	7.99e-12	0.7797	0.7797	0.7565	1
A0A0P0GQX9	A0A088F4Z7	0.232	168	104	7	1	152	1	159	1.785e-12	0.7258	0.7258	0.7004	1
A0A0P0GQX9	A0A2T3HR55	0.237	160	106	8	1	150	1	154	5.418e-12	0.7397	0.7397	0.7307	1
A0A0P0GQX9	A0A6B9YY51	0.246	166	103	8	1	153	1	157	1.785e-12	0.7216	0.7216	0.7003	1
A0A0P0GQX9	A0A1H0PJ46	0.27	159	105	7	1	149	1	158	6.764e-12	0.7465	0.7465	0.7212	1
A0A0P0GQX9	A0A841EBJ8	0.229	161	109	8	1	150	1	157	2.563e-11	0.7866	0.7866	0.7684	1
A0A0P0GQX9	A0A1M4UD53	0.261	153	96	8	1	148	1	141	2.424e-11	0.7794	0.7268	0.7794	1
A0A0P0GQX9	A0A7W9DHQ3	0.206	160	117	4	1	152	1	158	1.644e-11	0.7584	0.7584	0.7363	1
A0A0P0GQX9	A0A1D7QJF5	0.187	155	118	6	1	150	1	152	3.2e-11	0.7719	0.7719	0.7719	1
A0A0P0GQX9	A0A7K1Y0H6	0.232	155	109	7	1	150	1	150	2.293e-11	0.7607	0.7515	0.7607	1
A0A0P0GQX9	A0A6M1NPN8	0.214	168	114	7	1	153	1	165	2.563e-11	0.7725	0.7725	0.7121	1
A0A0P0GQX9	A0A2H9VT96	0.185	156	120	4	1	150	1	155	2.709e-11	0.7546	0.7546	0.7411	1
A0A0P0GQX9	A0A7U3Q5G7	0.218	160	115	6	1	152	1	158	1.942e-11	0.753	0.753	0.731	1
A0A0P0GQX9	A0A1D7QJ91	0.194	159	116	6	1	150	1	156	1.178e-11	0.7377	0.7377	0.7224	1
A0A0P0GQX9	A0A174SEV7	0.251	167	101	8	1	152	1	158	1.115e-11	0.7466	0.7466	0.7249	1
A0A0P0GQX9	A0A966DVA7	0.246	162	107	7	1	153	1	156	6.764e-12	0.729	0.729	0.7116	1
A0A0P0GQX9	A0A2A2S2E9	0.243	160	111	9	1	152	1	158	1.054e-11	0.7508	0.7508	0.7291	1
A0A0P0GQX9	A0A2S9D2X0	0.253	154	98	9	1	149	1	142	4.719e-11	0.7799	0.7322	0.7799	1
A0A0P0GQX9	A0A6H2BDK0	0.153	156	125	4	1	150	1	155	3.382e-11	0.751	0.751	0.7205	1
A0A0P0GQX9	A0A841ER65	0.253	162	106	7	1	151	1	158	2.563e-11	0.7378	0.7378	0.7161	1
A0A0P0GQX9	A0A9X1X125	0.232	159	111	7	1	151	1	156	3.575e-11	0.7478	0.7478	0.7089	1
A0A0P0GQX9	A0A3E1P020	0.272	165	100	10	1	149	1	161	1.555e-11	0.7221	0.7221	0.6863	1
A0A0P0GQX9	A0A1T4SM27	0.183	158	118	7	1	150	1	155	3.382e-11	0.7379	0.7379	0.7086	1
A0A0P0GQX9	A0A7Y0A8J8	0.241	153	99	8	1	148	1	141	6.583e-11	0.7791	0.7271	0.7791	1
A0A0P0GQX9	A0A1G9U438	0.202	158	109	9	1	150	1	149	3.2e-11	0.7291	0.7156	0.7291	1
A0A0P0GQX9	A0A1H0QYD2	0.209	162	110	9	1	150	1	156	1.555e-11	0.7254	0.7254	0.7102	1
A0A0P0GQX9	A0A6B9Z803	0.239	167	105	12	1	150	1	162	2.17e-11	0.7334	0.7334	0.6896	1
A0A0P0GQX9	A0A4Q1EVP3	0.237	156	111	6	1	150	1	154	6.228e-11	0.7528	0.7528	0.7441	1
A0A0P0GQX9	A0A2N0XFR4	0.256	156	108	6	1	150	1	154	4.719e-11	0.734	0.734	0.7253	1
A0A0P0GQX9	A0A3D9B8Z3	0.231	151	99	9	3	148	3	141	7.356e-11	0.7671	0.7157	0.7671	1
A0A0P0GQX9	A0A3N7CLY5	0.181	160	114	9	1	149	1	154	1.432e-10	0.7858	0.7858	0.7765	1
A0A0P0GQX9	A0A4R3B3E3	0.234	158	108	9	1	150	1	153	5.892e-11	0.7537	0.7537	0.7493	1
A0A0P0GQX9	A0A3E4KFM4	0.252	170	97	9	1	150	1	160	3.027e-11	0.7105	0.7105	0.6821	1
A0A0P0GQX9	A0A4Q5H3F8	0.24	162	111	6	1	152	1	160	1.212e-10	0.7765	0.7765	0.746	1
A0A0P0GQX9	A0A0B8T6T8	0.227	167	102	9	1	150	1	157	2.17e-11	0.7064	0.7064	0.6858	1
A0A0P0GQX9	A0A1N6QHE2	0.241	153	99	9	1	148	1	141	1.998e-10	0.7771	0.725	0.7771	1
A0A0P0GQX9	A0A841JJ50	0.234	162	106	9	1	150	1	156	4.719e-11	0.7289	0.7289	0.7117	1
A0A0P0GQX9	A0A1G8CYT3	0.24	166	106	7	1	150	1	162	2.424e-11	0.6955	0.6955	0.657	1
A0A0P0GQX9	A0A2S9D2S6	0.232	159	110	8	1	152	1	154	8.22e-11	0.7448	0.7448	0.7404	1
A0A0P0GQX9	A0A1I5JNI9	0.248	161	106	11	1	150	1	157	1.691e-10	0.7411	0.7411	0.7198	1
A0A0P0GQX9	A0A943ANE1	0.218	183	109	10	1	153	1	179	7.776e-11	0.7208	0.7208	0.6275	1
A0A0P0GQX9	A0A1G8BHL2	0.22	168	107	9	1	150	1	162	9.184e-11	0.7228	0.7228	0.6834	1
A0A0P0GQX9	A0A372Z549	0.293	174	93	10	1	152	1	166	6.583e-11	0.7054	0.7054	0.6564	1
A0A0P0GQX9	A0A5B5VPB8	0.242	165	107	7	1	151	1	161	2.494e-10	0.7514	0.7514	0.7138	1
A0A0P0GQX9	A0A4V1MGU8	0.202	158	115	7	1	152	1	153	3.48e-10	0.7587	0.7587	0.7587	1
A0A0P0GQX9	A0A3N2LYW4	0.215	153	109	5	1	150	1	145	5.734e-10	0.7544	0.7229	0.7544	1
A0A0P0GQX9	A0A9D9TQS3	0.187	165	111	10	1	149	1	158	1.788e-10	0.7193	0.7193	0.6945	1
A0A0P0GQX9	A0A839NNI1	0.183	158	119	5	1	152	1	154	2.359e-10	0.7096	0.7096	0.7055	1
A0A0P0GQX9	A0A1G7R571	0.232	155	108	9	1	148	1	151	3.292e-10	0.7345	0.7301	0.7345	1
A0A0P0GQX9	A0A1I7EAB4	0.222	166	101	8	6	150	2	160	3.114e-10	0.7318	0.7318	0.703	1
A0A0P0GQX9	A0A139KJK7	0.175	165	118	6	1	150	1	162	7.159e-10	0.7508	0.7508	0.71	1
A0A0P0GQX9	A0A443YUM4	0.222	162	109	11	1	151	1	156	4.344e-10	0.7242	0.7242	0.7119	1
A0A0P0GQX9	A0A4S2B6L9	0.24	183	103	8	1	153	1	177	7.999e-10	0.7252	0.7252	0.639	1
A0A0P0GQX9	A0A848FYJ3	0.184	157	121	4	1	151	1	156	6.407e-10	0.6921	0.6921	0.6805	1
A0A0P0GQX9	A0A249SY90	0.24	166	111	10	1	153	1	164	1.247e-09	0.7414	0.7414	0.6959	1
A0A0P0GQX9	A0A108TDY9	0.21	176	115	9	1	152	1	176	1.473e-09	0.7601	0.7601	0.6708	1
A0A0P0GQX9	A0A2S9JMN2	0.222	162	103	7	3	148	3	157	9.449e-10	0.7223	0.7223	0.6983	1
A0A0P0GQX9	A0A543DTD9	0.229	157	109	8	1	150	1	152	1.116e-09	0.7092	0.7092	0.7051	1
A0A0P0GQX9	A0A3E5CRV6	0.189	169	115	7	1	152	1	164	8.939e-10	0.6758	0.6758	0.6377	1
A0A0P0GQX9	A0A3E5G3N2	0.176	164	117	7	1	149	1	161	6.967e-09	0.733	0.733	0.6964	1
A0A0P0GQX9	H8KQN2	0.154	188	115	12	1	151	1	181	3.58e-09	0.6854	0.6854	0.5895	1
A0A0P0GQX9	A0A372UW11	0.175	165	118	6	1	150	1	162	1.515e-08	0.7249	0.7249	0.6857	1
A0A0P0GQX9	A0A5C6JJB5	0.183	169	116	6	1	152	1	164	7.785e-09	0.6881	0.6881	0.648	1
A0A0P0GQX9	I9TCL6	0.133	172	115	7	1	150	1	160	1.475e-07	0.6702	0.6702	0.6405	1
A0A0P0GQX9	A0A6I7M5X7	0.199	246	104	12	1	153	1	246	2.569e-07	0.6808	0.6808	0.4485	1
A0A0P0GQX9	A0A4Y9IN16	0.186	172	112	10	1	150	1	166	6.599e-07	0.2982	0.2982	0.2795	1
A0A0P0GQX9	A0A3E4JWF2	0.194	144	75	7	1	103	1	144	0.0003125	0.4721	0.4482	0.3572	1
A0A0P0GQX9	A0A412IFK8	0.166	186	97	11	1	152	1	162	0.0001089	0.3943	0.3943	0.3778	0.998
A0A0P0GQX9	A0A6N4X706	0.283	60	38	2	1	59	1	56	0.00592	0.5915	0.2529	0.5915	0.991
A0A0P0GQX9	A0A139KT76	0.258	155	90	11	1	149	1	136	0.01288	0.3436	0.3151	0.3436	0.382
A0A0P0GQX9	A0A1G8ADB5	0.131	167	91	11	1	152	1	128	0.2439	0.1476	0.1437	0.1476	0.02
A0A0P0GQX9	A0A7W8YPA1	0.145	193	102	19	1	149	1	174	0.3802	0.1731	0.1731	0.1604	0.016
A0A0P0GQX9	A0A365XX15	0.107	149	90	12	1	130	1	125	0.7401	0.2007	0.185	0.2007	0.014
A0A0P0GQX9	A0A1C6L6P4	0.129	155	87	11	1	143	1	119	0.3403	0.1265	0.1265	0.1187	0.011
A0A0P0GQX9	A0A1H0PJ05	0.21	19	15	0	1	19	1	19	7.189	0.6383	0.1004	0.08079	0.011
A0A0P0GQX9	A0A1Q6EDZ3	0.126	182	82	12	1	109	1	178	0.2881	0.1241	0.1241	0.09731	0.011
A0A0P0GQX9	A0A9Q4P331	0.143	160	86	16	10	142	2	137	0.5928	0.1499	0.1429	0.1499	0.009
A0A0P0GQX9	A0A848GTP1	0.147	183	85	12	1	153	1	142	0.5928	0.1313	0.1289	0.1313	0.009
A0A0P0GQX9	A0A9E3K7K4	0.142	28	23	1	1	27	10	37	7.189	0.503	0.09922	0.07226	0.008
A0A0P0GQX9	A0A3P2AGB4	0.113	230	104	21	2	149	6	217	0.5019	0.1314	0.1314	0.1075	0.008
A0A0P0GQX9	A0A562VLB5	0.093	181	102	14	2	140	6	166	0.4249	0.105	0.105	0.1011	0.008
A0A0P0GQX9	A0A6B9ZBG8	0.1	160	89	9	1	153	1	112	0.9768	0.1251	0.1196	0.1251	0.007
A0A0P0GQX9	A0A5C6KE48	0.096	177	84	13	1	114	1	164	1.61	0.1631	0.1631	0.12	0.007
A0A0P0GQX9	A0A1Q6EE04	0.071	183	89	13	1	148	1	137	1.091	0.1368	0.1368	0.08039	0.007
A0A0P0GQX9	A0A841JED5	0.075	119	67	7	1	83	1	112	1.701	0.1285	0.1027	0.1092	0
A0A0P0GQX9	A0A4Q1EUC9	0.112	133	70	11	1	95	1	123	1.799	0.1399	0.1284	0.1346	0
A0A0P0GQX9	A0A4Q1FQX5	0.104	134	70	12	1	95	1	123	1.701	0.1292	0.1193	0.1248	0
A0A0P0GQX9	A0A7U7HEP8	0.126	134	67	12	1	95	1	123	1.799	0.1383	0.1263	0.1325	0
A0A0P0GQX9	R6DP06	0.047	167	103	13	6	141	2	143	1.22	0.1326	0.128	0.1326	0
A0A0P0GQX9	A0A1Y4ILV7	0.102	175	85	13	1	114	1	164	1.523	0.1393	0.1393	0.109	0
A0A0P0GQX9	A0A414BLZ8	0.156	32	20	1	1	25	1	32	8.027	0.4151	0.0924	0.04185	0
A0A0P0GQX9	A0A3G6U0S3	0.112	133	70	11	1	95	1	123	2.374	0.1297	0.1188	0.1243	0
A0A0P0GQX9	A0A2U2PIF6	0.137	197	106	17	1	153	1	177	2.652	0.1554	0.1554	0.1438	0
A0A0P0GQX9	A0A496DTA5	0.104	182	87	13	1	119	1	169	2.374	0.1566	0.1566	0.1172	0
A0A0P0GQX9	A0A6L3JYS4	0.128	179	97	12	8	153	31	183	1.901	0.1377	0.1377	0.1131	0
A0A0P0GQX9	A0A220SBW0	0.1	119	61	9	1	81	1	111	3.311	0.1283	0.1011	0.1079	0
A0A0P0GQX9	A0A7G8V3P1	0.139	172	83	16	1	138	1	141	3.7	0.1499	0.1499	0.1309	0
A0A0P0GQX9	A0A7C6M297	0.13	100	58	8	54	147	61	137	2.964	0.175	0.1374	0.1028	0
A0A0P0GQX9	A0A173TXB6	0.087	183	98	13	1	124	1	173	4.134	0.1499	0.1499	0.1126	0
A0A0P0GQX9	A0A365XXD9	0.119	184	78	14	1	152	1	132	3.133	0.1118	0.1019	0.1118	0
A0A0P0GQX9	A0A848GZJ6	0.156	64	25	4	21	63	62	117	2.246	0.1329	0.07384	0.07695	0
A0A0P0GQX9	A0A9D9M494	0.109	182	97	15	1	153	1	146	2.964	0.1209	0.1209	0.09233	0
A0A0P0GQX9	F3QYX7	0.12	175	97	14	1	150	1	143	3.5	0.1144	0.1144	0.09522	0
A0A0P0GQX9	A0A6L3JYQ6	0.131	144	60	12	6	105	2	124	2.964	0.1226	0.1187	0.06923	0
A0A0P0GQX9	A0A9D1UZP6	0.074	121	74	10	8	103	9	116	3.133	0.1241	0.1055	0.07414	0
A0A0P0GQX9	F3QYX8	0.094	138	79	8	1	101	1	129	3.7	0.1184	0.1093	0.07705	0
A0A0P0GQX9	R5MLW8	0.068	145	71	11	7	128	8	111	2.964	0.1106	0.1061	0.05912	0
A0A0P0GQX9	A0A086BLQ2	0.106	122	57	10	1	81	1	111	6.091	0.1267	0.1018	0.1087	0
A0A0P0GQX9	A0A016BZ09	0.17	94	61	5	60	139	8	98	5.763	0.1669	0.125	0.1239	0
A0A0P0GQX9	A0A4Q9HI28	0.125	151	70	8	1	95	1	145	4.369	0.1033	0.1023	0.09678	0
A0A0P0GQX9	A0A3G9DPV2	0.096	165	82	13	17	145	34	167	3.7	0.1252	0.1252	0.08196	0
A0A0P0GQX9	A0A316MT16	0.1	140	84	11	22	141	57	174	4.134	0.1319	0.1299	0.07441	0
A0A0P0GQX9	A0A7C6M2R1	0.063	172	75	10	5	124	2	139	4.369	0.1054	0.1054	0.06086	0
A0A0P0GQX9	A0A120A4E1	0.098	183	84	13	3	149	29	166	4.618	0.1342	0.1342	0.08065	0
A0A0P0GQX9	A0A7X8F555	0.06	164	85	10	4	150	11	122	5.159	0.1318	0.1318	0.08068	0
A0A0P0GQX9	A0A9D9QF04	0.13	123	68	9	12	107	34	144	4.618	0.1369	0.116	0.06274	0
A0A0P0GQX9	I9SQN2	0.16	112	61	11	11	96	3	107	7.189	0.1401	0.1158	0.1394	0
A0A0P0GQX9	A0A396BWT2	0.181	33	21	2	112	138	32	64	9.463	0.3104	0.1052	0.1064	0
A0A0P0GQX9	A0A562VL75	0.055	145	73	9	2	101	3	128	6.803	0.1147	0.1107	0.07572	0
A0A0P0GQX9	A0A6I0YZ08	0.088	159	90	10	1	149	1	114	9.463	0.1389	0.1389	0.1298	0
A0A0P0GQX9	A0A415DFG1	0.112	80	38	7	9	81	2	55	9.463	0.1637	0.1064	0.09134	0
A0A0P0GQX9	A0A1H0IJU1	0.098	71	36	3	5	75	25	67	9.463	0.1329	0.07685	0.04348	0
A0A0P0GQX9	A0A3P2ACF8	0.15	106	62	9	13	101	34	128	9.463	0.1521	0.1199	0.06924	0
A0A0P0GQX9	A0A5M6CL08	0.128	164	82	13	9	129	2	147	9.994	0.1118	0.1118	0.1052	0
A0A0P0NKF0	A0A0P0NKF0	1	159	0	0	1	159	1	159	1.435e-33	1	1	1	1
A0A0P0NKF0	A0A7Y7P0U7	0.331	163	103	5	1	159	1	161	2.001e-17	0.8215	0.8215	0.8025	1
A0A0P0NKF0	A0A2A2S2E9	0.364	162	95	4	1	159	1	157	3.913e-17	0.8249	0.8199	0.8249	1
A0A0P0NKF0	A0A1H0PJ46	0.412	160	89	4	1	157	1	158	7.237e-17	0.8064	0.8064	0.8064	1
A0A0P0NKF0	A0A3E1P020	0.331	166	97	7	1	157	1	161	1.07e-16	0.7757	0.7757	0.762	1
A0A0P0NKF0	A0A1G7R571	0.356	157	94	4	1	156	1	151	8.007e-16	0.8215	0.7879	0.8215	1
A0A0P0NKF0	A0A6B9Z803	0.323	170	98	7	1	159	1	164	1.958e-15	0.7678	0.7678	0.7456	1
A0A0P0NKF0	A0A1I5JNI9	0.339	162	100	5	1	159	1	158	3.063e-15	0.7851	0.7805	0.7851	1
A0A0P0NKF0	A0A174I3D2	0.279	161	106	5	1	159	1	153	1.832e-14	0.8117	0.7826	0.8117	1
A0A0P0NKF0	A0A6G7X6J1	0.312	160	103	5	1	159	1	154	6.335e-15	0.7798	0.7798	0.7327	1
A0A0P0NKF0	A0A941X4V9	0.253	158	106	6	1	157	1	147	4.007e-14	0.8068	0.7538	0.8068	1
A0A0P0NKF0	A0A7K1Y0H6	0.237	160	112	5	1	159	1	151	2.71e-14	0.7849	0.7486	0.7849	1
A0A0P0NKF0	A0A2R7KFR0	0.263	163	111	6	1	159	1	158	9.269e-14	0.7845	0.7845	0.7845	1
A0A0P0NKF0	A0A1D7QJ91	0.217	161	120	4	1	159	1	157	2.027e-13	0.812	0.8027	0.812	1
A0A0P0NKF0	A0A6H2BDK0	0.242	161	115	4	1	159	1	156	1.371e-13	0.7806	0.7806	0.776	1
A0A0P0NKF0	A0A1T4SM27	0.24	162	114	5	1	159	1	156	1.371e-13	0.7786	0.7786	0.7741	1
A0A0P0NKF0	A0A5A8AEH3	0.291	158	95	8	1	157	1	142	2.267e-13	0.8029	0.7216	0.8029	1
A0A0P0NKF0	A0A4V1MGU8	0.293	160	105	7	1	159	1	153	2.144e-13	0.8083	0.7797	0.8083	1
A0A0P0NKF0	A0A2H9VT96	0.242	161	115	4	1	159	1	156	3.17e-13	0.7963	0.7822	0.7963	1
A0A0P0NKF0	A0A4P7WUB0	0.278	158	99	7	1	157	1	144	2.397e-13	0.797	0.7268	0.797	1
A0A0P0NKF0	A0A966DVA7	0.271	162	107	7	1	159	1	154	1.621e-13	0.7771	0.7679	0.7771	1
A0A0P0NKF0	A0A108TE82	0.265	158	104	7	1	156	1	148	6.201e-13	0.8154	0.7666	0.8154	1
A0A0P0NKF0	A0A9X1X125	0.26	161	112	4	1	159	1	156	3.749e-13	0.7668	0.7668	0.7534	1
A0A0P0NKF0	A0A1G8BHV7	0.231	164	117	6	1	159	1	160	4.434e-13	0.7846	0.7846	0.7757	1
A0A0P0NKF0	A0A396B6Z8	0.203	162	115	7	1	159	1	151	6.934e-13	0.803	0.7743	0.803	1
A0A0P0NKF0	A0A4Q1EVP3	0.225	160	118	5	1	159	1	155	2.998e-13	0.7663	0.7491	0.7663	1
A0A0P0NKF0	A0A1G9U438	0.268	164	101	7	1	159	1	150	2.144e-13	0.767	0.726	0.767	1
A0A0P0NKF0	A0A202BUL3	0.272	158	98	8	1	157	1	142	6.201e-13	0.801	0.7197	0.801	1
A0A0P0NKF0	A0A1Q6A5N6	0.217	161	118	5	1	159	1	155	8.671e-13	0.7805	0.7759	0.7805	1
A0A0P0NKF0	A0A7W9DHQ3	0.25	164	111	5	1	159	1	157	6.201e-13	0.7746	0.77	0.7746	1
A0A0P0NKF0	A0A840CLQ5	0.273	161	109	6	1	159	1	155	9.697e-13	0.7978	0.7836	0.7978	1
A0A0P0NKF0	A0A4Y8KUZ8	0.251	159	104	5	1	158	1	145	1.434e-12	0.7914	0.7449	0.7914	1
A0A0P0NKF0	A0A2T3HR55	0.22	163	115	7	1	159	1	155	7.333e-13	0.7557	0.739	0.7557	1
A0A0P0NKF0	A0A7W9DI38	0.212	160	115	6	1	157	1	152	1.147e-12	0.7621	0.7358	0.7621	1
A0A0P0NKF0	H8KL21	0.22	159	113	5	1	158	1	149	3.709e-12	0.7854	0.7483	0.7854	1
A0A0P0NKF0	A0A088F4Z9	0.242	165	114	7	1	159	1	160	3.17e-13	0.726	0.726	0.7178	1
A0A0P0NKF0	A0A497Y471	0.22	163	118	7	1	158	1	159	2.006e-12	0.7657	0.7657	0.757	1
A0A0P0NKF0	A0A0P0GQX9	0.231	160	111	7	1	158	1	150	2.805e-12	0.8023	0.7744	0.8023	1
A0A0P0NKF0	A0A7K0B9H5	0.243	160	110	6	1	157	1	152	1.897e-12	0.7524	0.7394	0.7524	1
A0A0P0NKF0	A0A2S9D2X0	0.272	158	98	8	1	157	1	142	2.652e-12	0.7867	0.7122	0.7867	1
A0A0P0NKF0	A0A1C5Z3P4	0.245	159	109	8	1	159	1	148	2.121e-12	0.7807	0.7396	0.7807	1
A0A0P0NKF0	A0A448B3Y7	0.299	157	89	9	1	156	1	137	2.805e-12	0.7844	0.6874	0.7844	1
A0A0P0NKF0	A0A1D7QJF5	0.242	165	107	7	1	159	1	153	1.084e-12	0.7424	0.7163	0.7424	1
A0A0P0NKF0	A0A1M7JKK5	0.292	157	90	9	1	156	1	137	3.317e-12	0.7838	0.6855	0.7838	1
A0A0P0NKF0	A0A7W9E313	0.195	164	120	6	1	159	1	157	6.487e-12	0.7848	0.7755	0.7848	1
A0A0P0NKF0	A0A519LHP4	0.25	160	111	6	1	159	1	152	5.187e-12	0.7874	0.76	0.7874	1
A0A0P0NKF0	A0A7Y0A8J8	0.254	157	100	8	1	156	1	141	5.801e-12	0.7788	0.7009	0.7788	1
A0A0P0NKF0	A0A927PHG1	0.227	167	111	7	1	159	1	157	3.508e-12	0.7541	0.7452	0.7541	1
A0A0P0NKF0	A0A1G8CYT3	0.209	167	120	6	1	159	1	163	2.805e-12	0.7532	0.7532	0.7365	1
A0A0P0NKF0	A0A1N6QHE2	0.265	158	97	9	1	156	1	141	6.86e-12	0.7761	0.6976	0.7761	1
A0A0P0NKF0	A0A1H6GVA4	0.286	157	91	9	1	156	1	137	8.113e-12	0.7839	0.6854	0.7839	1
A0A0P0NKF0	A0A3E4KFM4	0.239	163	114	6	1	157	1	159	2.098e-11	0.7957	0.7957	0.791	1
A0A0P0NKF0	A0A7X0MKG9	0.227	158	115	5	1	157	1	152	4.639e-12	0.752	0.7272	0.752	1
A0A0P0NKF0	A0A2V2ZBU1	0.273	157	93	9	1	156	1	137	1.419e-11	0.7892	0.6901	0.7892	1
A0A0P0NKF0	A0A7U3Q5G7	0.229	161	116	6	1	158	1	156	1.876e-11	0.7749	0.7703	0.7749	1
A0A0P0NKF0	A0A4Q1EVQ7	0.28	157	92	9	1	156	1	137	1.587e-11	0.7836	0.6853	0.7836	1
A0A0P0NKF0	A0A1K2ITV6	0.28	157	92	9	1	156	1	137	1.774e-11	0.7926	0.6934	0.7926	1
A0A0P0NKF0	A0A1D7QGB6	0.221	158	116	5	1	157	1	152	1.5e-11	0.7764	0.7516	0.7764	1
A0A0P0NKF0	A0A543DTE3	0.28	157	92	9	1	156	1	137	1.984e-11	0.7877	0.689	0.7877	1
A0A0P0NKF0	A0A1M4UD53	0.248	157	101	8	1	156	1	141	2.347e-11	0.7847	0.7058	0.7847	1
A0A0P0NKF0	A0A1H0QYD2	0.232	168	109	10	1	159	1	157	5.801e-12	0.7212	0.7129	0.7212	1
A0A0P0NKF0	A0A174SEV7	0.198	166	117	8	1	159	1	157	1.876e-11	0.7674	0.7629	0.7674	1
A0A0P0NKF0	A0A1I7EAB4	0.228	166	112	7	1	157	1	159	9.072e-12	0.7195	0.7195	0.7153	1
A0A0P0NKF0	A0A174TYD4	0.203	162	118	7	1	159	1	154	7.178e-11	0.803	0.7841	0.803	1
A0A0P0NKF0	A0A1N7K8S4	0.28	157	92	9	1	156	1	137	2.935e-11	0.7868	0.6883	0.7868	1
A0A0P0NKF0	A0A412Y630	0.176	159	119	6	1	159	1	147	5.739e-11	0.8011	0.7468	0.8011	1
A0A0P0NKF0	A0A4R3B3E3	0.208	163	116	6	1	159	1	154	3.67e-11	0.7628	0.7418	0.7628	1
A0A0P0NKF0	A0A6N4XUM9	0.226	159	98	9	1	156	1	137	2.624e-11	0.7594	0.6646	0.7594	1
A0A0P0NKF0	A0A2N0XFR4	0.216	162	117	6	1	159	1	155	1.678e-11	0.7243	0.7079	0.7243	1
A0A0P0NKF0	A0A848FYJ3	0.223	161	118	4	1	159	1	156	3.47e-11	0.7421	0.7295	0.7421	1
A0A0P0NKF0	A0A6B9YY51	0.212	165	114	8	1	159	1	155	1.984e-11	0.7328	0.729	0.7328	1
A0A0P0NKF0	A0A7K0B9D1	0.225	164	116	7	1	158	1	159	1.774e-11	0.7164	0.7164	0.708	1
A0A0P0NKF0	A0A543DTD9	0.277	162	106	7	1	159	1	154	9.072e-12	0.7309	0.7105	0.7309	1
A0A0P0NKF0	A0A088F5D6	0.236	165	113	8	1	158	1	159	3.282e-11	0.7362	0.7362	0.7278	1
A0A0P0NKF0	A0A412P7B3	0.169	159	120	6	1	159	1	147	1.187e-10	0.7951	0.7398	0.7951	1
A0A0P0NKF0	A0A088F4Z7	0.219	173	106	9	1	159	1	158	2.098e-11	0.7031	0.7031	0.7031	1
A0A0P0NKF0	A0A2N0XFL6	0.293	160	86	10	1	156	1	137	6.069e-11	0.7683	0.6732	0.7683	1
A0A0P0NKF0	A0A3D9B8Z3	0.246	158	100	9	1	156	1	141	8.027e-11	0.7772	0.6991	0.7772	1
A0A0P0NKF0	A0A841JJ50	0.232	168	109	11	1	159	1	157	2.219e-11	0.7178	0.7096	0.7178	1
A0A0P0NKF0	A0A841EBJ8	0.225	164	112	8	1	157	1	156	2.935e-11	0.73	0.7221	0.73	1
A0A0P0NKF0	A0A139KJK7	0.191	167	123	6	1	159	1	163	1.963e-10	0.7773	0.7773	0.7598	1
A0A0P0NKF0	A0A6M1NPN8	0.187	165	124	6	1	158	1	162	1.123e-10	0.7524	0.7524	0.7191	1
A0A0P0NKF0	A0A3N7CLY5	0.213	164	112	9	1	157	1	154	1.187e-10	0.7458	0.7286	0.7458	1
A0A0P0NKF0	A0A841ER65	0.192	166	119	7	1	159	1	158	9.492e-11	0.7189	0.7148	0.7189	1
A0A0P0NKF0	A0A1G8BHL2	0.212	174	111	10	1	159	1	163	7.59e-11	0.7186	0.7186	0.7025	1
A0A0P0NKF0	A0A2S9D2S6	0.265	162	108	7	1	159	1	154	1.404e-10	0.7543	0.7327	0.7543	1
A0A0P0NKF0	A0A0N7IEX2	0.194	159	116	6	1	159	1	147	3.07e-10	0.7771	0.7228	0.7771	1
A0A0P0NKF0	A0A4Q5H3F8	0.197	167	116	10	1	158	1	158	8.488e-11	0.7319	0.7319	0.7277	1
A0A0P0NKF0	A0A372UW11	0.197	167	122	6	1	159	1	163	3.631e-10	0.7729	0.7729	0.7557	1
A0A0P0NKF0	A0A3M7TD05	0.22	159	99	10	1	156	1	137	4.294e-10	0.7681	0.6716	0.7681	1
A0A0P0NKF0	A0A3E5CRV6	0.19	168	122	7	1	159	1	163	1.061e-10	0.6945	0.6945	0.6775	1
A0A0P0NKF0	A0A4S2B6L9	0.186	182	118	12	1	159	1	175	8.398e-10	0.7755	0.7755	0.7021	1
A0A0P0NKF0	A0A5C6JJB5	0.184	168	123	7	1	159	1	163	2.076e-10	0.7301	0.7301	0.7105	1
A0A0P0NKF0	A0A108TDY9	0.145	179	129	9	1	159	1	175	6.005e-10	0.7582	0.7582	0.691	1
A0A0P0NKF0	A0A5B5VPB8	0.187	171	117	9	1	159	1	161	9.391e-10	0.7519	0.7519	0.7391	1
A0A0P0NKF0	A0A0B8T6T8	0.223	170	106	10	1	157	1	157	4.06e-10	0.6947	0.6906	0.6947	1
A0A0P0NKF0	A0A9D9TQS3	0.138	173	118	8	1	157	1	158	3.631e-10	0.6764	0.6764	0.6764	1
A0A0P0NKF0	A0A943ANE1	0.168	190	114	11	1	159	1	177	2.322e-10	0.6817	0.6817	0.6121	1
A0A0P0NKF0	A0A839NNI1	0.154	162	125	7	1	159	1	153	1.642e-09	0.7445	0.7234	0.7445	1
A0A0P0NKF0	A0A372Z549	0.189	174	117	11	1	159	1	165	7.941e-10	0.721	0.721	0.6932	1
A0A0P0NKF0	A0A2S9JMN2	0.189	169	112	10	1	156	1	157	2.872e-09	0.7156	0.7156	0.7156	1
A0A0P0NKF0	A0A443YUM4	0.173	167	117	10	1	159	1	154	1.642e-09	0.6984	0.6867	0.6984	1
A0A0P0NKF0	A0A3E5G3N2	0.185	167	120	7	1	157	1	161	7.43e-09	0.7417	0.7417	0.7293	1
A0A0P0NKF0	H8KQN2	0.193	191	112	11	1	159	1	181	4.751e-09	0.6481	0.6481	0.5781	1
A0A0P0NKF0	A0A249SY90	0.216	171	113	12	1	159	1	162	1.817e-08	0.6871	0.6871	0.6681	1
A0A0P0NKF0	I9TCL6	0.186	172	116	9	1	159	1	161	2.273e-08	0.6937	0.6937	0.6861	1
A0A0P0NKF0	A0A3N2LYW4	0.157	165	114	12	1	159	1	146	1.591e-06	0.7314	0.6779	0.7314	1
A0A0P0NKF0	A0A6I7M5X7	0.196	173	106	11	1	142	1	171	9.095e-07	0.6249	0.6249	0.4208	1
A0A0P0NKF0	A0A4Y9IN16	0.146	177	123	11	1	159	1	167	1.608e-07	0.2969	0.2969	0.286	1
A0A0P0NKF0	A0A3E4JWF2	0.12	150	96	8	1	116	1	148	9.955e-05	0.5044	0.4794	0.3935	1
A0A0P0NKF0	A0A412IFK8	0.172	186	102	12	1	159	1	161	1.861e-05	0.3705	0.3705	0.3644	0.999
A0A0P0NKF0	A0A6N4X706	0.285	63	38	3	1	63	1	56	0.0252	0.6405	0.2629	0.6405	0.956
A0A0P0NKF0	A0A139KT76	0.128	70	50	3	1	69	1	60	0.06894	0.4377	0.2187	0.2513	0.382
A0A0P0NKF0	A0A841JED5	0.229	87	44	5	1	84	1	67	0.08621	0.2349	0.1472	0.1602	0.106
A0A0P0NKF0	A0A4Q1EUC9	0.235	68	35	4	1	52	1	67	0.2109	0.2903	0.1416	0.1555	0.098
A0A0P0NKF0	A0A4P8RDQ2	0.444	18	10	0	1	18	1	18	2.609	0.6637	0.08551	0.6288	0.076
A0A0P0NKF0	A0A365XX15	0.128	132	74	11	1	118	1	105	0.08621	0.2105	0.1828	0.2105	0.069
A0A0P0NKF0	A0A3G6U0S3	0.267	56	29	3	1	45	1	55	0.4612	0.3263	0.1192	0.1322	0.069
A0A0P0NKF0	A0A4Q1FQX5	0.207	77	40	5	1	72	1	61	0.3119	0.2584	0.1356	0.1491	0.063
A0A0P0NKF0	A0A6B9ZBG8	0.103	164	88	11	1	159	1	110	0.0729	0.1538	0.1429	0.1538	0.045
A0A0P0NKF0	A0A848GTP1	0.133	187	82	11	1	157	1	137	0.1426	0.1814	0.1704	0.1814	0.045
A0A0P0NKF0	A0A7W8YPA1	0.126	198	106	15	1	158	1	171	0.08153	0.1495	0.1495	0.146	0.04
A0A0P0NKF0	A0A220SBW0	0.203	59	33	3	1	47	1	57	1.128	0.299	0.1123	0.1248	0.029
A0A0P0NKF0	A0A1C6L6P4	0.101	99	61	6	1	75	1	95	0.4612	0.1958	0.1445	0.1373	0.029
A0A0P0NKF0	A0A1G8ADB5	0.141	177	83	12	1	155	1	130	0.08153	0.1273	0.1193	0.1273	0.024
A0A0P0NKF0	A0A365XXD9	0.123	130	68	9	1	111	1	103	0.645	0.1841	0.1568	0.1743	0.016
A0A0P0NKF0	A0A7G8V3P1	0.187	192	95	16	1	155	1	168	0.1595	0.1177	0.1177	0.1578	0.016
A0A0P0NKF0	A0A2U2PIF6	0.178	196	80	13	1	151	1	160	0.5158	0.1349	0.1349	0.1251	0.01
A0A0P0NKF0	A0A7D4JE79	0.147	68	45	2	1	68	1	55	2.206	0.2596	0.1188	0.2596	0.009
A0A0P0NKF0	A0A4Q9HI28	0.167	155	72	13	1	133	1	120	0.645	0.1249	0.1218	0.1176	0.009
A0A0P0NKF0	A0A1Y4ILV7	0.073	177	94	14	1	136	1	148	1.067	0.194	0.194	0.1363	0.009
A0A0P0NKF0	A0A413HA13	0.173	23	16	1	1	23	1	20	4.313	0.3547	0.08859	0.3547	0.008
A0A0P0NKF0	A0A1H0PJ05	0.162	166	68	11	1	133	1	128	0.7213	0.1236	0.1236	0.1056	0.008
A0A0P0NKF0	A0A1Q6EDZ3	0.138	180	97	15	1	134	1	168	0.4612	0.1042	0.1042	0.08563	0.008
A0A0P0NKF0	A0A1Q6EE04	0.104	191	82	13	1	156	1	137	0.902	0.1325	0.1325	0.08839	0.007
A0A0P0NKF0	A0A396BWT2	0.084	83	56	4	5	69	70	150	1.973	0.1718	0.09572	0.1002	0
A0A0P0NKF0	R5MLW8	0.132	173	80	12	11	159	8	134	0.5158	0.1087	0.1087	0.06959	0
A0A0P0NKF0	R6DP06	0.065	183	97	12	4	151	2	145	1.973	0.1428	0.1399	0.1428	0
A0A0P0NKF0	A0A6I0YZ08	0.111	161	88	11	1	159	1	108	1.492	0.1216	0.1216	0.1194	0
A0A0P0NKF0	H1Y9A6	0.142	161	77	10	1	133	1	128	1.578	0.1123	0.1123	0.09966	0
A0A0P0NKF0	A0A173TXB6	0.087	195	97	17	1	134	1	175	2.086	0.1471	0.1471	0.1091	0
A0A0P0NKF0	A0A9D5QP56	0.131	152	87	14	1	116	3	145	1.764	0.1215	0.1172	0.08027	0
A0A0P0NKF0	A0A9E6ZPU1	0.077	181	69	7	4	155	26	137	4.313	0.2189	0.2146	0.2189	0
A0A0P0NKF0	A0A9D9M494	0.126	182	97	14	1	159	1	143	2.333	0.133	0.133	0.1074	0
A0A0P0NKF0	A0A5C6KE48	0.103	183	86	16	1	124	1	164	2.759	0.1478	0.1478	0.116	0
A0A0P0NKF0	A0A016FKL9	0.117	85	58	4	1	69	1	84	4.079	0.1371	0.09166	0.09553	0
A0A0P0NKF0	A0A5D3FS95	0.115	78	52	4	1	78	1	61	4.561	0.1948	0.131	0.1342	0
A0A0P0NKF0	A0A0F5J0M6	0.151	33	25	1	26	55	106	138	7.529	0.4464	0.1006	0.09058	0
A0A0P0NKF0	A0A2U0UP63	0.191	68	28	3	3	44	75	141	6.373	0.2367	0.1064	0.08973	0
A0A0P0NKF0	A0A3G9DPV2	0.09	177	95	11	4	133	2	159	2.206	0.1294	0.1294	0.07652	0
A0A0P0NKF0	A0A2D9DDL8	0.225	31	21	2	16	46	118	145	7.123	0.3703	0.09077	0.07943	0
A0A0P0NKF0	A0A642MIY1	0.203	59	23	6	10	62	4	44	3.085	0.1369	0.07212	0.0632	0
A0A0P0NKF0	A0A496DTA5	0.086	185	83	11	1	136	1	148	5.099	0.185	0.185	0.1346	0
A0A0P0NKF0	A0A9D1UZP6	0.123	162	86	10	11	159	8	126	3.45	0.1377	0.1377	0.09354	0
A0A0P0NKF0	A0A1C7H461	0.123	154	74	11	1	131	1	116	4.079	0.1277	0.1249	0.08347	0
A0A0P0NKF0	A0A562VL75	0.077	180	94	12	1	157	1	131	4.561	0.1506	0.1506	0.09932	0
A0A0P0NKF0	E6SR77	0.112	160	70	11	9	132	10	133	2.086	0.09655	0.09655	0.06043	0
A0A0P0NKF0	A0A7X8F555	0.068	132	77	11	7	110	13	126	3.45	0.1519	0.1312	0.06779	0
A0A0P0NKF0	A0A414GUU0	0.121	33	27	2	9	40	4	35	8.412	0.2663	0.08895	0.08834	0
A0A0P0NKF0	A0A943LXZ8	0.112	80	44	4	10	68	4	77	3.648	0.1293	0.09293	0.08371	0
A0A0P0NKF0	A0A412RYB1	0.089	146	81	8	13	152	15	114	6.028	0.1588	0.1501	0.1054	0
A0A0P0NKF0	A0A7C6M2R1	0.091	185	85	11	6	155	2	138	5.099	0.1126	0.1126	0.0722	0
A0A0P0NKF0	I9SQN2	0.089	78	46	4	13	68	3	77	6.373	0.182	0.09576	0.1312	0
A0A0P0NKF0	A0A9Q4P331	0.114	166	91	14	13	151	2	138	7.123	0.1606	0.1492	0.1606	0
A0A0P0NKF0	A0A5M6CL08	0.126	103	55	7	1	92	1	79	7.529	0.1414	0.09886	0.09711	0
A0A0P0NKF0	A0A2D8UHC6	0.128	39	25	3	18	47	107	145	7.959	0.2412	0.08723	0.08181	0
A0A0P0NKF0	A0A229I1M7	0.096	31	23	2	110	135	11	41	7.123	0.2484	0.07371	0.06599	0
A0A0P0NKF0	A0A7C6M297	0.126	166	91	13	1	120	1	158	6.737	0.133	0.133	0.1045	0
A0A0P0NKF0	A0A6L3JYQ6	0.099	141	81	10	6	116	2	126	5.099	0.1105	0.1017	0.07801	0
A0A0P0NKF0	A0A316MMH4	0.096	176	102	14	2	133	4	166	5.701	0.1068	0.1068	0.07257	0
A0A0P0NKF0	A0A848GZJ6	0.112	98	42	7	24	115	59	117	8.89	0.1495	0.1055	0.1099	0
A0A0P0NKF0	A0A016BZ09	0.113	167	75	14	26	151	13	147	6.737	0.1283	0.1264	0.1283	0
A0A0P0NKF0	A0A7W8ZN62	0.17	47	27	3	19	65	110	144	9.926	0.2687	0.0861	0.07772	0
A0A0P0NKF0	A0A7T7HD40	0.2	30	17	2	113	135	11	40	7.959	0.2389	0.05916	0.05429	0
A0A0P0NKF0	A0A7K0KII6	0.187	32	19	2	111	135	10	41	7.959	0.2504	0.0652	0.05659	0
A0A0P0NKF0	A0A6L3JYS4	0.11	172	106	15	10	157	31	179	6.028	0.1108	0.1108	0.093	0
A0A0P0NKF0	F3QYX7	0.096	177	101	13	1	159	1	136	8.412	0.1311	0.1311	0.1083	0
A0A0P0NKF0	A0A120A4E1	0.097	134	81	11	7	115	32	150	8.89	0.154	0.1364	0.07645	0
A0A108TDY5	A0A108TDY5	1	25	0	0	1	25	1	25	0.0002994	1	1	1	1
A0A108TDY9	A0A108TDY9	1	176	0	0	1	176	1	176	6.973e-37	1	1	1	1
A0A108TDY9	A0A139KJK7	0.227	176	122	4	1	175	1	163	3.205e-13	0.8794	0.8196	0.8794	1
A0A108TDY9	A0A3E4KFM4	0.229	174	120	3	1	174	1	160	1.619e-13	0.8397	0.7699	0.8397	1
A0A108TDY9	A0A3E5G3N2	0.235	174	119	4	1	173	1	161	6.712e-13	0.8583	0.7955	0.8583	1
A0A108TDY9	A0A5C6JJB5	0.276	177	114	5	1	176	1	164	2.278e-13	0.8085	0.7606	0.8085	1
A0A108TDY9	A0A372UW11	0.2	175	128	3	1	175	1	163	1.185e-12	0.8284	0.7747	0.8284	1
A0A108TDY9	A0A5B5VPB8	0.248	177	117	4	1	176	1	162	8.92e-13	0.8028	0.7445	0.8028	1
A0A108TDY9	A0A3E5CRV6	0.259	177	117	5	1	176	1	164	2.278e-13	0.7529	0.7097	0.7529	1
A0A108TDY9	A0A108TE82	0.242	173	107	4	1	173	1	149	9.995e-13	0.7822	0.6739	0.7822	1
A0A108TDY9	A0A6G7X6J1	0.24	175	112	6	1	175	1	154	5.659e-13	0.7517	0.7286	0.7517	1
A0A108TDY9	A0A396B6Z8	0.21	176	115	5	1	176	1	152	1.868e-12	0.8243	0.7269	0.8243	1
A0A108TDY9	A0A840CLQ5	0.192	177	121	6	1	176	1	156	1.868e-12	0.8118	0.7282	0.8118	1
A0A108TDY9	A0A174SEV7	0.234	179	113	6	1	176	1	158	3.697e-12	0.8126	0.7377	0.8126	1
A0A108TDY9	A0A4S2B6L9	0.235	191	116	7	1	176	1	176	4.913e-12	0.7507	0.7507	0.7468	1
A0A108TDY9	A0A943ANE1	0.238	193	113	8	1	175	1	177	8.427e-13	0.6963	0.6963	0.686	1
A0A108TDY9	A0A1G8CYT3	0.227	180	117	6	1	175	1	163	2.093e-12	0.7295	0.681	0.7295	1
A0A108TDY9	A0A927PHG1	0.256	179	107	8	1	175	1	157	6.911e-12	0.747	0.6728	0.747	1
A0A108TDY9	A0A174I3D2	0.205	175	117	6	1	175	1	153	8.677e-12	0.7743	0.6823	0.7743	1
A0A108TDY9	A0A174TYD4	0.185	178	120	8	1	176	1	155	3.596e-11	0.8019	0.7162	0.8019	1
A0A108TDY9	A0A1G8BHV7	0.182	181	123	8	1	176	1	161	9.722e-12	0.7716	0.7119	0.7716	1
A0A108TDY9	A0A1C5Z3P4	0.205	175	112	8	1	175	1	148	4.515e-11	0.8368	0.7236	0.8368	1
A0A108TDY9	A0A4Q5H3F8	0.194	180	121	9	1	176	1	160	3.21e-11	0.785	0.7213	0.785	1
A0A108TDY9	I9TCL6	0.232	181	113	8	1	175	1	161	4.265e-11	0.7568	0.6978	0.7568	1
A0A108TDY9	A0A7Y7P0U7	0.222	180	118	6	1	176	1	162	5.827e-12	0.7089	0.6632	0.7089	1
A0A108TDY9	A0A2R7KFR0	0.119	176	138	5	1	176	1	159	6.351e-11	0.7751	0.7065	0.7751	1
A0A108TDY9	A0A941X4V9	0.224	174	109	5	1	174	1	148	4.03e-11	0.7516	0.6412	0.7516	1
A0A108TDY9	A0A497Y471	0.165	181	126	6	1	176	1	161	2.557e-11	0.7409	0.6837	0.7409	1
A0A108TDY9	A0A1D7QGB6	0.15	173	126	6	1	173	1	152	7.116e-11	0.7781	0.6842	0.7781	1
A0A108TDY9	A0A088F4Z9	0.193	176	127	6	1	176	1	161	5.059e-11	0.7356	0.6804	0.7356	1
A0A108TDY9	A0A4P7WUB0	0.172	174	113	5	1	173	1	144	4.515e-11	0.7478	0.6239	0.7478	1
A0A108TDY9	A0A4Y8KUZ8	0.153	176	120	5	1	176	1	147	7.533e-11	0.7412	0.6356	0.7412	1
A0A108TDY9	A0A1Q6A5N6	0.13	176	133	5	1	176	1	156	1.67e-10	0.7604	0.6892	0.7604	1
A0A108TDY9	A0A519LHP4	0.125	176	131	5	1	176	1	153	2.632e-10	0.7781	0.6841	0.7781	1
A0A108TDY9	A0A0P0NKF0	0.145	179	129	9	1	175	1	159	1.67e-10	0.7582	0.691	0.7582	1
A0A108TDY9	A0A412Y630	0.2	175	112	9	1	175	1	147	2.487e-10	0.7969	0.6794	0.7969	1
A0A108TDY9	A0A7W9E313	0.154	175	130	5	1	175	1	157	3.122e-10	0.7706	0.6959	0.7706	1
A0A108TDY9	A0A412P7B3	0.194	175	113	9	1	175	1	147	2.632e-10	0.7839	0.6651	0.7839	1
A0A108TDY9	A0A7K1Y0H6	0.114	175	131	7	1	175	1	151	3.122e-10	0.7802	0.6779	0.7802	1
A0A108TDY9	A0A9X1X125	0.13	176	134	5	1	176	1	157	1.001e-10	0.728	0.6755	0.728	1
A0A108TDY9	A0A1G7R571	0.137	175	124	10	1	172	1	151	4.649e-10	0.7902	0.6921	0.7902	1
A0A108TDY9	A0A6H2BDK0	0.102	176	137	6	1	175	1	156	1.768e-10	0.7314	0.6706	0.7314	1
A0A108TDY9	A0A372Z549	0.232	185	114	7	1	176	1	166	6.351e-11	0.6829	0.6488	0.6829	1
A0A108TDY9	A0A0N7IEX2	0.217	175	109	10	1	175	1	147	6.178e-10	0.8188	0.6968	0.8188	1
A0A108TDY9	H8KL21	0.13	176	128	7	1	176	1	151	4.921e-10	0.7734	0.672	0.7734	1
A0A108TDY9	A0A1H0PJ46	0.21	176	118	8	1	173	1	158	5.514e-10	0.7653	0.6976	0.7653	1
A0A108TDY9	A0A7K0B9H5	0.153	176	128	6	1	176	1	155	4.149e-10	0.7765	0.6962	0.7765	1
A0A108TDY9	A0A1D7QJ91	0.142	176	131	5	1	175	1	157	2.632e-10	0.7128	0.6449	0.7128	1
A0A108TDY9	A0A2H9VT96	0.137	175	132	6	1	175	1	156	4.921e-10	0.7479	0.6719	0.7479	1
A0A108TDY9	A0A0P0GQX9	0.212	174	113	9	1	174	1	150	5.209e-10	0.747	0.6601	0.747	1
A0A108TDY9	A0A7X0MKG9	0.148	175	127	6	1	175	1	153	5.836e-10	0.7474	0.6609	0.7474	1
A0A108TDY9	A0A7W9DI38	0.125	175	131	6	1	175	1	153	8.69e-10	0.7562	0.6667	0.7562	1
A0A108TDY9	A0A2A2S2E9	0.172	180	123	10	1	176	1	158	2.159e-09	0.772	0.7011	0.772	1
A0A108TDY9	A0A7K0B9D1	0.169	183	123	7	1	176	1	161	9.199e-10	0.72	0.6668	0.72	1
A0A108TDY9	A0A1I7EAB4	0.168	178	126	6	1	174	1	160	1.927e-09	0.747	0.686	0.747	1
A0A108TDY9	A0A1T4SM27	0.124	177	132	9	1	175	1	156	6.922e-10	0.71	0.6519	0.71	1
A0A108TDY9	A0A2T3HR55	0.159	176	126	6	1	175	1	155	2.561e-09	0.74	0.66	0.74	1
A0A108TDY9	A0A5A8AEH3	0.121	173	119	8	1	172	1	141	2.04e-09	0.7591	0.6249	0.7591	1
A0A108TDY9	A0A1D7QJF5	0.125	175	131	6	1	175	1	153	3.403e-09	0.7433	0.6547	0.7433	1
A0A108TDY9	A0A966DVA7	0.146	177	126	9	1	175	1	154	4.392e-10	0.6941	0.6271	0.6941	1
A0A108TDY9	A0A7W9DHQ3	0.15	179	128	7	1	176	1	158	1.72e-09	0.7152	0.6504	0.7152	1
A0A108TDY9	A0A1H0QYD2	0.132	181	127	8	1	175	1	157	2.869e-09	0.7387	0.6707	0.7387	1
A0A108TDY9	A0A4V1MGU8	0.13	176	129	5	1	175	1	153	2.419e-09	0.7363	0.6504	0.7363	1
A0A108TDY9	A0A4R3B3E3	0.136	176	129	7	1	175	1	154	4.522e-09	0.7395	0.6559	0.7395	1
A0A108TDY9	A0A839NNI1	0.174	178	121	5	1	176	1	154	2.71e-09	0.7113	0.6344	0.7113	1
A0A108TDY9	A0A7U3Q5G7	0.134	179	131	7	1	176	1	158	2.04e-09	0.7186	0.6531	0.7186	1
A0A108TDY9	A0A3D9B8Z3	0.143	174	116	7	1	173	1	142	1.294e-09	0.7153	0.5909	0.7153	1
A0A108TDY9	A0A088F4Z7	0.148	188	119	7	1	176	1	159	2.71e-09	0.6939	0.6319	0.6939	1
A0A108TDY9	A0A4Q1EVP3	0.096	177	136	8	1	175	1	155	5.363e-09	0.7571	0.6761	0.7571	1
A0A108TDY9	A0A3E1P020	0.159	182	123	11	1	173	1	161	4.522e-09	0.7252	0.6741	0.7252	1
A0A108TDY9	A0A2N0XFR4	0.102	176	136	6	1	175	1	155	5.363e-09	0.7407	0.6606	0.7407	1
A0A108TDY9	A0A6B9YY51	0.135	184	123	7	1	176	1	156	2.285e-09	0.6865	0.6244	0.6865	1
A0A108TDY9	A0A202BUL3	0.154	175	111	9	1	172	1	141	3.602e-09	0.7251	0.5986	0.7251	1
A0A108TDY9	A0A088F5D6	0.16	187	120	10	1	176	1	161	4.787e-09	0.7056	0.6515	0.7056	1
A0A108TDY9	A0A841JJ50	0.143	181	125	10	1	175	1	157	1.003e-08	0.7403	0.6709	0.7403	1
A0A108TDY9	A0A1M4UD53	0.12	174	120	7	1	173	1	142	4.787e-09	0.7208	0.5943	0.7208	1
A0A108TDY9	A0A6M1NPN8	0.161	186	120	6	1	174	1	162	3.403e-09	0.6494	0.6199	0.6494	1
A0A108TDY9	A0A1H6GVA4	0.148	175	110	8	1	173	1	138	9.472e-09	0.6926	0.5536	0.6926	1
A0A108TDY9	A0A2N0XFL6	0.137	174	113	7	1	173	1	138	1.673e-08	0.7146	0.5795	0.7146	1
A0A108TDY9	A0A1N6QHE2	0.126	174	119	8	1	173	1	142	1.189e-08	0.7009	0.5814	0.7009	1
A0A108TDY9	A0A543DTD9	0.169	177	123	7	1	176	1	154	6.733e-09	0.702	0.6273	0.702	1
A0A108TDY9	A0A2S9D2X0	0.126	174	119	8	1	173	1	142	1.41e-08	0.7005	0.5853	0.7005	1
A0A108TDY9	A0A543DTE3	0.148	175	110	8	1	173	1	138	1.771e-08	0.7214	0.5788	0.7214	1
A0A108TDY9	A0A6N4XUM9	0.16	174	109	8	1	173	1	138	1.493e-08	0.6955	0.5579	0.6955	1
A0A108TDY9	A0A1G8BHL2	0.122	187	128	9	1	175	1	163	2.1e-08	0.7087	0.6627	0.7087	1
A0A108TDY9	A0A2V2ZBU1	0.142	175	111	8	1	173	1	138	2.223e-08	0.7278	0.5845	0.7278	1
A0A108TDY9	A0A3M7TD05	0.137	174	113	7	1	173	1	138	1.984e-08	0.6959	0.557	0.6959	1
A0A108TDY9	A0A2S9JMN2	0.17	182	112	8	3	172	3	157	1.061e-08	0.6721	0.6128	0.6721	1
A0A108TDY9	A0A1N7K8S4	0.142	175	111	8	1	173	1	138	2.491e-08	0.6992	0.5649	0.6992	1
A0A108TDY9	A0A1G9U438	0.12	175	129	9	1	175	1	150	1.41e-08	0.6802	0.5898	0.6802	1
A0A108TDY9	A0A848FYJ3	0.107	176	136	5	1	175	1	156	3.127e-08	0.6726	0.6072	0.6726	1
A0A108TDY9	A0A1K2ITV6	0.142	175	111	8	1	173	1	138	2.353e-08	0.695	0.557	0.695	1
A0A108TDY9	A0A443YUM4	0.165	181	118	11	1	175	1	154	3.504e-08	0.7026	0.6311	0.7026	1
A0A108TDY9	A0A4Q1EVQ7	0.142	175	111	8	1	173	1	138	2.491e-08	0.691	0.5527	0.691	1
A0A108TDY9	A0A0B8T6T8	0.17	188	113	10	1	175	1	158	1.332e-08	0.6421	0.5848	0.6421	1
A0A108TDY9	A0A2S9D2S6	0.151	178	125	7	1	176	1	154	4.155e-08	0.7124	0.6341	0.7124	1
A0A108TDY9	A0A7Y0A8J8	0.114	174	121	7	1	173	1	142	4.399e-08	0.7093	0.5855	0.7093	1
A0A108TDY9	A0A448B3Y7	0.148	175	110	8	1	173	1	138	3.926e-08	0.701	0.5607	0.701	1
A0A108TDY9	A0A1M7JKK5	0.142	175	111	8	1	173	1	138	5.522e-08	0.6872	0.5485	0.6872	1
A0A108TDY9	A0A3N7CLY5	0.127	180	124	6	1	173	1	154	6.933e-08	0.6836	0.6106	0.6836	1
A0A108TDY9	A0A841EBJ8	0.131	183	124	9	1	174	1	157	9.753e-08	0.6908	0.6256	0.6908	1
A0A108TDY9	A0A841ER65	0.138	180	128	9	1	175	1	158	1.452e-07	0.6946	0.6321	0.6946	1
A0A108TDY9	A0A6B9Z803	0.163	184	125	12	1	175	1	164	2.043e-07	0.7009	0.6592	0.7009	1
A0A108TDY9	A0A9D9TQS3	0.113	185	125	7	1	173	1	158	1.537e-07	0.6512	0.5953	0.6512	1
A0A108TDY9	H8KQN2	0.108	202	132	9	1	175	1	181	1.722e-07	0.6073	0.6073	0.5925	1
A0A108TDY9	A0A1I5JNI9	0.142	182	125	13	1	175	1	158	1.063e-06	0.7156	0.652	0.7156	1
A0A108TDY9	A0A249SY90	0.116	180	138	10	1	176	1	163	7.35e-06	0.7172	0.6744	0.7172	1
A0A108TDY9	A0A3N2LYW4	0.182	175	114	9	1	175	1	146	6.197e-06	0.6748	0.5745	0.6748	1
A0A108TDY9	A0A4Y9IN16	0.178	185	124	8	1	175	1	167	5.846e-08	0.3265	0.3147	0.3265	1
A0A108TDY9	A0A6I7M5X7	0.208	197	115	13	1	167	1	186	1.933e-05	0.5596	0.5596	0.4213	1
A0A108TDY9	A0A412IFK8	0.179	195	108	8	1	176	1	162	6.56e-06	0.3834	0.3565	0.3834	1
A0A108TDY9	A0A3E4JWF2	0.146	191	97	12	1	173	1	143	0.0005864	0.3271	0.3271	0.2972	0.872
A0A108TDY9	A0A6N4X706	0.144	69	42	4	1	66	1	55	0.3625	0.4383	0.17	0.4383	0.126
A0A108TDY9	A0A4P8RDQ2	0.277	18	13	0	1	18	1	18	3.33	0.6786	0.07754	0.6429	0.063
A0A108TDY9	A0A139KT76	0.243	74	35	5	1	70	1	57	0.6047	0.3282	0.1622	0.2018	0.051
A0A108TDY9	A0A365XX15	0.072	138	83	11	1	124	1	107	0.2434	0.1745	0.1459	0.1745	0.024
A0A108TDY9	A0A4Q9HI28	0.444	18	10	0	1	18	1	18	5.876	0.6923	0.08877	0.09447	0.024
A0A108TDY9	A0A413HA13	0.235	17	13	0	1	17	1	17	7.797	0.6443	0.09078	0.5656	0.011
A0A108TDY9	A0A1C6L6P4	0.079	164	92	12	1	129	1	140	0.4061	0.1401	0.1495	0.1475	0.011
A0A108TDY9	A0A1G8ADB5	0.133	142	77	8	1	126	1	112	0.7592	0.1809	0.1601	0.1809	0.01
A0A108TDY9	A0A6B9ZBG8	0.115	147	71	11	1	122	1	113	0.6401	0.1683	0.1434	0.1683	0.01
A0A108TDY9	A0A5C6KE48	0.088	236	102	17	1	159	1	200	0.6047	0.158	0.158	0.1422	0.01
A0A108TDY9	A0A1H0PJ05	0.05	20	19	0	1	20	1	20	7.797	0.5918	0.08653	0.0805	0.009
A0A108TDY9	A0A220SBW0	0.157	19	16	0	1	19	1	19	9.232	0.6206	0.08795	0.1073	0.008
A0A108TDY9	A0A2U2PIF6	0.11	209	109	15	1	167	1	174	0.8036	0.1381	0.1381	0.137	0.008
A0A108TDY9	A0A848GTP1	0.079	151	78	9	1	124	1	117	1.197	0.1296	0.1198	0.1296	0
A0A108TDY9	A0A016FKL9	0.13	161	73	12	1	117	1	138	1.009	0.1181	0.1086	0.1181	0
A0A108TDY9	A0A173TXB6	0.107	232	100	16	1	158	1	199	1.683	0.1706	0.1706	0.1321	0
A0A108TDY9	A0A396BWT2	0.101	167	86	11	4	126	2	148	1.59	0.1483	0.1323	0.1483	0
A0A108TDY9	A0A7U7HEP8	0.06	33	23	1	1	33	1	25	9.764	0.431	0.0868	0.1063	0
A0A108TDY9	A0A6I0YZ08	0.072	194	96	13	1	146	1	158	1.996	0.1238	0.1156	0.1238	0
A0A108TDY9	A0A7T7HD40	0.219	41	28	2	68	108	127	163	4.957	0.3068	0.1218	0.1172	0
A0A108TDY9	A0A1Y4ILV7	0.118	186	113	13	1	145	1	176	3.33	0.1935	0.1935	0.155	0
A0A108TDY9	A0A496DTA5	0.118	194	104	17	1	145	1	176	2.506	0.1556	0.1556	0.1262	0
A0A108TDY9	A0A120A4E1	0.107	93	48	5	1	92	1	59	3.33	0.1578	0.08914	0.04588	0
A0A108TDY9	A0A848GZJ6	0.097	82	43	5	65	124	45	117	2.653	0.1495	0.09094	0.1015	0
A0A108TDY9	D7K3R1	0.1	109	51	5	5	109	2	67	2.237	0.1042	0.07874	0.07893	0
A0A108TDY9	A0A943LXZ8	0.053	75	45	5	6	73	2	57	4.18	0.1756	0.09008	0.08411	0
A0A108TDY9	E6SR77	0.083	120	67	7	7	95	8	115	3.146	0.1335	0.1111	0.06441	0
A0A108TDY9	A0A365XXD9	0.09	177	81	11	1	168	1	106	5.552	0.1607	0.1382	0.1607	0
A0A108TDY9	A0A5M6CL08	0.113	106	66	8	24	116	59	149	4.683	0.199	0.1323	0.1396	0
A0A108TDY9	A0A174TDT6	0.118	110	48	7	5	109	2	67	4.18	0.1131	0.0823	0.07941	0
A0A108TDY9	A0A3P2AGB4	0.099	181	85	14	1	129	1	155	2.972	0.09327	0.09327	0.08431	0
A0A108TDY9	A0A9D5QP56	0.113	176	70	15	2	125	4	145	3.731	0.09382	0.09382	0.06911	0
A0A108TDY9	A0A7X8F555	0.067	118	74	6	1	94	9	114	5.552	0.1452	0.1069	0.07459	0
A0A108TDY9	R5MLW8	0.068	117	69	8	6	95	10	113	4.18	0.1298	0.116	0.06383	0
A0A108TDY9	A0A642MIX5	0.118	110	48	9	5	109	2	67	4.683	0.1129	0.08225	0.07936	0
A0A108TDY9	A0A415DFG1	0.083	108	53	6	6	105	2	71	6.219	0.1145	0.07786	0.09272	0
A0A108TDY9	A0A9Q4P331	0.128	132	66	11	48	166	44	139	8.25	0.1254	0.1175	0.1208	0
A0A108TDY9	A0A841JED5	0.119	134	69	11	1	100	1	119	7.369	0.1048	0.09015	0.1011	0
A0A108TDY9	A0A9E6ZPU1	0.08	112	44	6	68	174	71	128	7.369	0.1287	0.0778	0.08704	0
A0A108TDY9	A0A414GUU0	0.145	48	26	2	6	38	2	49	9.764	0.1797	0.05694	0.059	0
A0A108TDY9	A0A4U9URY5	0.091	109	51	9	6	109	2	67	7.369	0.1246	0.09185	0.08814	0
A0A108TDY9	A0A255T275	0.062	112	52	8	6	109	2	68	8.25	0.1231	0.09043	0.08548	0
A0A108TDY9	A0A7K0KII6	0.09	111	50	8	6	109	2	68	6.581	0.1223	0.09229	0.08733	0
A0A108TDY9	A0A642MIY1	0.063	110	54	7	6	109	2	68	9.764	0.1399	0.1013	0.09564	0
A0A108TDY9	A0A6L3JYS4	0.087	195	110	14	8	175	31	184	7.369	0.1158	0.1158	0.1015	0
A0A108TDY9	A0A562VLB5	0.099	181	95	12	1	144	1	150	6.219	0.09384	0.09384	0.07947	0
A0A108TDY9	A0A7C6M297	0.078	153	76	10	24	149	52	166	9.232	0.1476	0.1351	0.111	0
A0A108TDY9	A0A239RKU4	0.079	113	49	9	6	103	2	74	8.727	0.08754	0.08254	0.07808	0
A0A108TDY9	A0A9D9M494	0.095	200	102	14	1	176	1	145	9.764	0.111	0.111	0.09386	0
A0A108TDY9	A0A1Q6EDZ3	0.128	156	86	14	2	125	4	141	9.764	0.1269	0.1198	0.09707	0
A0A108TE82	A0A108TE82	1	149	0	0	1	149	1	149	2.791e-29	1	1	1	1
A0A108TE82	A0A396B6Z8	0.55	149	67	0	1	149	1	149	1.228e-20	0.9077	0.9077	0.8846	1
A0A108TE82	A0A941X4V9	0.395	149	88	1	1	149	1	147	3.07e-17	0.8668	0.8611	0.8668	1
A0A108TE82	A0A6G7X6J1	0.322	152	100	3	1	149	1	152	1.419e-15	0.8603	0.8603	0.7618	1
A0A108TE82	A0A840CLQ5	0.346	153	96	4	1	149	1	153	1.1e-14	0.9182	0.9182	0.8792	1
A0A108TE82	A0A7Y7P0U7	0.339	159	95	6	1	149	1	159	1.159e-14	0.8738	0.8738	0.8029	1
A0A108TE82	A0A3E4KFM4	0.395	162	82	4	1	149	1	159	1.43e-14	0.9042	0.9042	0.8448	1
A0A108TE82	A0A1C5Z3P4	0.322	152	94	6	1	149	1	146	7.284e-14	0.8588	0.8588	0.8535	1
A0A108TE82	A0A174I3D2	0.313	153	99	3	1	149	1	151	7.677e-14	0.8056	0.8056	0.7856	1
A0A108TE82	A0A174SEV7	0.343	160	89	6	1	149	1	155	3.71e-13	0.8503	0.8503	0.8049	1
A0A108TE82	A0A174TYD4	0.279	154	104	5	1	149	1	152	1.614e-12	0.9042	0.9042	0.8709	1
A0A108TE82	A0A4Q5H3F8	0.286	157	104	6	1	149	1	157	6.967e-13	0.8841	0.8841	0.8274	1
A0A108TE82	A0A4Y8KUZ8	0.273	150	102	4	1	149	1	144	3.34e-13	0.7886	0.7886	0.7886	1
A0A108TE82	A0A2R7KFR0	0.282	156	105	3	1	149	1	156	4.343e-13	0.8033	0.8033	0.755	1
A0A108TE82	A0A4P7WUB0	0.22	150	110	5	1	149	1	144	1.614e-12	0.8498	0.823	0.8498	1
A0A108TE82	A0A202BUL3	0.24	150	105	6	1	149	1	142	2.589e-12	0.8498	0.8131	0.8498	1
A0A108TE82	A0A7W9DI38	0.23	152	112	4	1	148	1	151	7.738e-13	0.7817	0.7817	0.7629	1
A0A108TE82	A0A5A8AEH3	0.226	150	107	5	1	149	1	142	2.457e-12	0.8403	0.8032	0.8403	1
A0A108TE82	A0A927PHG1	0.331	157	95	5	1	149	1	155	8.155e-13	0.7961	0.7961	0.7575	1
A0A108TE82	A0A1D7QGB6	0.289	152	105	3	1	149	1	152	1.531e-12	0.7925	0.7925	0.7733	1
A0A108TE82	A0A7K0B9H5	0.304	151	102	3	1	148	1	151	1.06e-12	0.7869	0.7869	0.7544	1
A0A108TE82	A0A0P0NKF0	0.265	158	104	7	1	148	1	156	2.457e-12	0.8157	0.8157	0.7669	1
A0A108TE82	A0A519LHP4	0.218	151	115	3	1	149	1	150	3.941e-12	0.8076	0.8076	0.7878	1
A0A108TE82	A0A088F4Z9	0.28	157	104	4	1	148	1	157	3.169e-13	0.7484	0.7484	0.6956	1
A0A108TE82	A0A6B9Z803	0.237	164	106	9	1	148	1	161	2.099e-12	0.8199	0.8199	0.7506	1
A0A108TE82	A0A7X0MKG9	0.223	152	113	4	1	148	1	151	1.889e-12	0.771	0.771	0.7525	1
A0A108TE82	A0A4S2B6L9	0.304	174	93	7	1	148	1	172	8.663e-12	0.8755	0.8755	0.7449	1
A0A108TE82	A0A0P0GQX9	0.281	153	100	5	1	148	1	148	3.194e-12	0.797	0.797	0.7783	1
A0A108TE82	A0A3E5G3N2	0.285	161	103	3	1	149	1	161	9.131e-12	0.8563	0.8563	0.7943	1
A0A108TE82	A0A2H9VT96	0.219	155	112	5	1	148	1	153	2.876e-12	0.7839	0.7839	0.7505	1
A0A108TE82	A0A372Z549	0.339	168	87	8	1	149	1	163	3.194e-12	0.7967	0.7967	0.7223	1
A0A108TE82	A0A1G8BHV7	0.253	158	109	5	1	149	1	158	5.401e-12	0.8067	0.8067	0.7511	1
A0A108TE82	A0A1N6QHE2	0.26	150	102	8	1	149	1	142	7.8e-12	0.8139	0.7785	0.8139	1
A0A108TE82	A0A2S9D2X0	0.28	150	99	8	1	149	1	142	7.401e-12	0.8056	0.7768	0.8056	1
A0A108TE82	A0A1M4UD53	0.253	150	103	8	1	149	1	142	1.251e-11	0.8319	0.7962	0.8319	1
A0A108TE82	A0A3E1P020	0.22	163	109	8	1	148	1	160	1.187e-11	0.8175	0.8175	0.7565	1
A0A108TE82	A0A1G7R571	0.227	154	112	7	1	149	1	152	2.229e-11	0.8449	0.8449	0.8306	1
A0A108TE82	A0A7Y0A8J8	0.26	150	102	8	1	149	1	142	1.187e-11	0.8126	0.7773	0.8126	1
A0A108TE82	A0A412Y630	0.264	151	101	6	1	148	1	144	1.014e-11	0.8227	0.8127	0.8227	1
A0A108TE82	A0A5B5VPB8	0.276	159	105	4	1	149	1	159	2.476e-11	0.8404	0.8404	0.777	1
A0A108TE82	A0A839NNI1	0.217	152	115	3	1	149	1	151	2.229e-11	0.8355	0.8355	0.811	1
A0A108TE82	A0A1H0PJ46	0.259	158	106	6	1	148	1	157	2.229e-11	0.8338	0.8338	0.785	1
A0A108TE82	A0A1N7K8S4	0.22	150	104	7	1	149	1	138	2.115e-11	0.831	0.7748	0.831	1
A0A108TE82	A0A497Y471	0.227	158	113	4	1	149	1	158	1.069e-11	0.7974	0.7974	0.7435	1
A0A108TE82	A0A1H6GVA4	0.226	150	103	7	1	149	1	138	2.229e-11	0.8319	0.775	0.8319	1
A0A108TE82	A0A139KJK7	0.204	161	114	5	1	148	1	160	2.61e-11	0.8372	0.8372	0.7715	1
A0A108TE82	A0A2N0XFL6	0.22	150	104	8	1	149	1	138	5.444e-11	0.8534	0.7953	0.8534	1
A0A108TE82	A0A6H2BDK0	0.203	157	114	6	1	149	1	154	1.465e-11	0.7815	0.7815	0.7307	1
A0A108TE82	A0A5C6JJB5	0.277	162	103	5	1	149	1	161	3.941e-12	0.7785	0.7785	0.7169	1
A0A108TE82	A0A372UW11	0.229	161	112	4	1	149	1	161	3.22e-11	0.8538	0.8538	0.7877	1
A0A108TE82	A0A7K1Y0H6	0.213	150	114	4	1	148	1	148	1.904e-11	0.773	0.773	0.7635	1
A0A108TE82	A0A1T4SM27	0.21	157	113	6	1	149	1	154	1.904e-11	0.7825	0.7825	0.7318	1
A0A108TE82	A0A2N0XFR4	0.215	153	116	4	1	149	1	153	8.663e-12	0.7448	0.7448	0.7189	1
A0A108TE82	A0A1K2ITV6	0.226	150	103	7	1	149	1	138	7.078e-11	0.8451	0.7863	0.8451	1
A0A108TE82	A0A4Q1EVQ7	0.226	150	103	7	1	149	1	138	4.65e-11	0.8282	0.7713	0.8282	1
A0A108TE82	A0A4Q1EVP3	0.22	154	114	5	1	149	1	153	1.465e-11	0.772	0.772	0.7456	1
A0A108TE82	A0A3E5CRV6	0.274	164	101	7	1	149	1	161	5.692e-12	0.7826	0.7826	0.7198	1
A0A108TE82	A0A108TDY9	0.242	173	107	4	1	149	1	173	1.465e-11	0.7822	0.7822	0.6739	1
A0A108TE82	A0A1M7JKK5	0.226	150	103	7	1	149	1	138	4.187e-11	0.8195	0.7629	0.8195	1
A0A108TE82	A0A6N4XUM9	0.206	150	106	7	1	149	1	138	5.444e-11	0.8197	0.7627	0.8197	1
A0A108TE82	A0A2T3HR55	0.24	154	111	4	1	149	1	153	3.576e-11	0.7799	0.7799	0.7517	1
A0A108TE82	A0A2V2ZBU1	0.22	150	104	7	1	149	1	138	7.862e-11	0.8466	0.7885	0.8466	1
A0A108TE82	A0A1Q6A5N6	0.22	154	114	4	1	149	1	153	6.372e-11	0.7973	0.7973	0.7542	1
A0A108TE82	A0A448B3Y7	0.226	150	103	7	1	149	1	138	7.078e-11	0.8298	0.7728	0.8298	1
A0A108TE82	A0A966DVA7	0.238	155	109	5	1	149	1	152	8.22e-12	0.7414	0.7414	0.7062	1
A0A108TE82	A0A0N7IEX2	0.258	151	102	6	1	148	1	144	4.187e-11	0.7888	0.7791	0.7888	1
A0A108TE82	A0A412P7B3	0.254	153	100	7	1	148	1	144	2.35e-11	0.7576	0.7481	0.7576	1
A0A108TE82	A0A6B9YY51	0.262	160	100	8	1	149	1	153	5.401e-12	0.7129	0.7129	0.6753	1
A0A108TE82	A0A3D9B8Z3	0.24	150	105	8	1	149	1	142	1.401e-10	0.8352	0.7987	0.8352	1
A0A108TE82	A0A088F5D6	0.26	161	104	7	1	149	1	158	3.972e-11	0.7688	0.7688	0.7166	1
A0A108TE82	A0A1G8CYT3	0.253	162	107	5	1	149	1	161	4.412e-11	0.78	0.78	0.7173	1
A0A108TE82	A0A543DTE3	0.22	150	104	7	1	149	1	138	1.556e-10	0.8521	0.7944	0.8521	1
A0A108TE82	H8KL21	0.18	150	118	4	1	148	1	147	5.444e-11	0.7706	0.7706	0.7611	1
A0A108TE82	A0A088F4Z7	0.212	160	109	5	1	148	1	155	3.055e-11	0.7506	0.7506	0.7071	1
A0A108TE82	A0A9X1X125	0.224	156	112	5	1	149	1	154	9.203e-11	0.7814	0.7814	0.7224	1
A0A108TE82	A0A943ANE1	0.241	178	101	8	1	148	1	174	2.229e-11	0.7665	0.7665	0.6485	1
A0A108TE82	A0A3N7CLY5	0.222	157	111	7	1	149	1	154	1.261e-10	0.7998	0.7998	0.7712	1
A0A108TE82	A0A7W9DHQ3	0.239	163	102	7	1	149	1	155	4.412e-11	0.7699	0.7699	0.7283	1
A0A108TE82	A0A3M7TD05	0.2	150	107	7	1	149	1	138	2.247e-10	0.8268	0.7692	0.8268	1
A0A108TE82	A0A2A2S2E9	0.197	157	114	8	1	148	1	154	1.92e-10	0.8312	0.8312	0.7878	1
A0A108TE82	A0A7K0B9D1	0.281	160	102	6	1	149	1	158	1.544e-11	0.7144	0.7144	0.6649	1
A0A108TE82	A0A841EBJ8	0.235	157	111	5	1	149	1	156	1.197e-10	0.791	0.791	0.754	1
A0A108TE82	A0A848FYJ3	0.264	155	105	5	1	148	1	153	1.904e-11	0.715	0.715	0.6866	1
A0A108TE82	A0A7W9E313	0.167	155	123	3	1	149	1	155	1.556e-10	0.773	0.773	0.7353	1
A0A108TE82	A0A1I5JNI9	0.234	158	108	9	1	148	1	155	2.023e-10	0.8209	0.8209	0.7783	1
A0A108TE82	A0A1D7QJ91	0.196	158	115	6	1	149	1	155	3.769e-11	0.7404	0.7404	0.7057	1
A0A108TE82	A0A0B8T6T8	0.229	161	106	8	1	148	1	156	8.732e-11	0.7571	0.7571	0.7168	1
A0A108TE82	A0A1G9U438	0.201	154	110	7	1	148	1	147	6.372e-11	0.7316	0.7316	0.7271	1
A0A108TE82	A0A4V1MGU8	0.193	150	119	2	1	148	1	150	3.245e-10	0.8186	0.8186	0.7997	1
A0A108TE82	A0A1I7EAB4	0.215	158	114	4	1	148	1	158	3.42e-10	0.8045	0.8045	0.7535	1
A0A108TE82	A0A2S9JMN2	0.237	160	107	7	1	148	1	157	1.92e-10	0.773	0.773	0.7289	1
A0A108TE82	A0A9D9TQS3	0.186	161	116	5	1	149	1	158	2.772e-10	0.7312	0.7312	0.6895	1
A0A108TE82	A0A1H0QYD2	0.202	158	114	6	1	149	1	155	1.144e-09	0.7832	0.7832	0.7476	1
A0A108TE82	A0A841JJ50	0.208	158	113	6	1	149	1	155	1.488e-09	0.7929	0.7929	0.7571	1
A0A108TE82	A0A6M1NPN8	0.228	162	111	5	1	149	1	161	6.095e-10	0.7499	0.7499	0.6747	1
A0A108TE82	A0A1D7QJF5	0.169	153	121	4	1	149	1	151	1.935e-09	0.7697	0.7697	0.7509	1
A0A108TE82	A0A7U3Q5G7	0.221	158	111	6	1	149	1	155	1.488e-09	0.7673	0.7673	0.7264	1
A0A108TE82	A0A841ER65	0.224	156	114	3	1	149	1	156	1.03e-09	0.7523	0.7523	0.7144	1
A0A108TE82	A0A2S9D2S6	0.22	154	111	6	1	148	1	151	7.134e-10	0.7599	0.7599	0.7378	1
A0A108TE82	I9TCL6	0.193	160	117	5	1	149	1	159	5.248e-09	0.7748	0.7748	0.7222	1
A0A108TE82	A0A1G8BHL2	0.164	164	119	6	1	149	1	161	5.829e-09	0.7751	0.7751	0.7155	1
A0A108TE82	A0A543DTD9	0.214	154	112	6	1	148	1	151	1.742e-09	0.7338	0.7338	0.7131	1
A0A108TE82	A0A4R3B3E3	0.184	157	115	6	1	149	1	152	1.095e-08	0.731	0.731	0.7096	1
A0A108TE82	A0A249SY90	0.271	162	103	10	1	149	1	160	1.039e-08	0.7341	0.7341	0.6776	1
A0A108TE82	A0A443YUM4	0.189	158	113	9	1	149	1	152	1.581e-08	0.7258	0.7258	0.6986	1
A0A108TE82	H8KQN2	0.179	184	111	10	1	149	1	179	9.933e-08	0.6813	0.6813	0.5759	1
A0A108TE82	A0A3N2LYW4	0.174	155	109	10	1	148	1	143	2.839e-07	0.7024	0.6896	0.7024	1
A0A108TE82	A0A6I7M5X7	0.277	166	83	12	1	130	1	165	8.116e-07	0.6849	0.6849	0.4325	1
A0A108TE82	A0A4Y9IN16	0.179	167	115	8	1	148	1	164	2.817e-08	0.3201	0.3201	0.2908	1
A0A108TE82	A0A412IFK8	0.231	177	90	9	1	149	1	159	1.001e-06	0.4659	0.4659	0.4321	1
A0A108TE82	A0A3E4JWF2	0.221	149	77	8	1	110	1	149	1.619e-05	0.5188	0.5188	0.3994	1
A0A108TE82	A0A6N4X706	0.275	58	37	4	1	57	1	54	0.01573	0.5991	0.2467	0.5991	0.993
A0A108TE82	A0A139KT76	0.305	144	81	8	1	138	1	131	0.001481	0.3327	0.3106	0.3327	0.855
A0A108TE82	A0A5C6HLJ8	0.352	17	11	0	1	17	1	17	3.001	0.9211	0.1137	0.9211	0.164
A0A108TE82	A0A365XX15	0.118	127	80	8	1	110	1	112	0.06494	0.2091	0.1854	0.2034	0.09
A0A108TE82	A0A2M9CBN0	0.222	18	14	0	1	18	1	18	5.631	0.8296	0.1199	0.8296	0.057
A0A108TE82	A0A5N7UDI2	0.166	18	15	0	1	18	1	18	6.253	0.8293	0.1199	0.8293	0.045
A0A108TE82	A0A1I3XCT7	0.384	13	8	0	1	13	1	13	7.314	0.9541	0.08711	0.6016	0.034
A0A108TE82	A0A7D4JE79	0.263	19	13	1	1	18	1	19	5.344	0.6623	0.1087	0.2527	0.034
A0A108TE82	A0A1G8ADB5	0.092	130	76	9	1	108	1	110	0.1428	0.1408	0.1216	0.1372	0.034
A0A108TE82	A0A1H0PJ05	0.15	20	17	0	1	20	1	20	5.934	0.6723	0.1044	0.08162	0.029
A0A108TE82	A0A848GTP1	0.082	169	96	10	1	148	1	131	0.4081	0.1755	0.1753	0.1755	0.024
A0A108TE82	A0A925UE49	0.25	20	15	0	1	20	1	20	7.314	0.6513	0.1017	0.6513	0.016
A0A108TE82	A0A7X0R4F6	0.166	18	15	0	1	18	1	18	8.551	0.7457	0.1113	0.7457	0.014
A0A108TE82	A0A1C6L6P4	0.081	184	115	11	1	141	1	173	0.5893	0.1457	0.1457	0.1227	0.011
A0A108TE82	A0A413HAP3	0.166	12	10	0	6	17	2	13	9.485	0.8669	0.07987	0.4814	0.01
A0A108TE82	A0A6B9ZBG8	0.069	130	83	10	1	109	1	113	1.439	0.1708	0.1617	0.164	0.009
A0A108TE82	A0A414BLZ8	0.23	39	17	1	1	26	1	39	5.344	0.3435	0.09455	0.04176	0.009
A0A108TE82	A0A7W8YPA1	0.125	192	103	17	1	148	1	171	1.296	0.1493	0.1493	0.1339	0.008
A0A108TE82	A0A1Y4ILV7	0.092	173	90	14	1	115	1	164	1.365	0.1578	0.1578	0.1184	0.008
A0A108TE82	A0A496DTA5	0.092	173	90	16	1	115	1	164	1.517	0.1573	0.1573	0.1198	0.008
A0A108TE82	A0A9D1UZP6	0.16	56	32	3	56	96	223	278	2.078	0.2702	0.123	0.06533	0.008
A0A108TE82	R5MLW8	0.1	139	83	10	4	110	10	138	1.166	0.1547	0.1486	0.07821	0.008
A0A108TE82	A0A6I0YZ08	0.087	137	82	12	14	128	41	156	0.8076	0.1305	0.1213	0.1128	0.007
A0A108TE82	A0A9D9M494	0.089	191	93	14	1	127	1	174	0.8076	0.1198	0.1198	0.09104	0.007
A0A108TE82	A0A841JED5	0.121	148	84	12	1	141	1	109	1.871	0.1308	0.1273	0.1308	0
A0A108TE82	R6DP06	0.044	179	105	12	1	148	1	144	2.078	0.1385	0.1366	0.1385	0
A0A108TE82	A0A4Q9HI28	0.102	166	78	11	1	134	1	127	1.684	0.1265	0.1265	0.1201	0
A0A108TE82	A0A5C6KE48	0.118	135	85	11	1	121	1	115	2.702	0.1953	0.1833	0.1314	0
A0A108TE82	A0A7U7HEP8	0.09	154	83	12	1	141	1	110	2.078	0.128	0.1233	0.128	0
A0A108TE82	A0A5D3FS95	0.126	79	49	6	1	75	1	63	4.566	0.2316	0.1335	0.1532	0
A0A108TE82	A0A562VLB5	0.109	174	97	17	3	127	7	171	1.229	0.1067	0.1067	0.08427	0
A0A108TE82	A0A3G9DPV2	0.083	191	89	16	4	141	2	159	1.871	0.1248	0.1248	0.07349	0
A0A108TE82	A0A3G6U0S3	0.11	154	80	12	1	141	1	110	2.308	0.115	0.1111	0.115	0
A0A108TE82	A0A4Q1EUC9	0.09	154	83	12	1	141	1	110	2.564	0.1248	0.1234	0.1248	0
A0A108TE82	A0A6L3JYS4	0.102	176	98	18	7	146	31	182	1.598	0.1199	0.1199	0.09751	0
A0A108TE82	A0A220SBW0	0.089	145	84	9	1	137	1	105	3.702	0.13	0.1263	0.13	0
A0A108TE82	A0A4Q1FQX5	0.097	154	82	11	1	141	1	110	4.333	0.1258	0.1223	0.1258	0
A0A108TE82	A0A7G8V3P1	0.119	192	100	13	1	147	1	168	4.112	0.1397	0.1397	0.1238	0
A0A108TE82	A0A3P2AGB4	0.098	162	90	14	3	127	7	149	2.078	0.1015	0.1015	0.08813	0
A0A108TE82	A0A1Q6EDZ3	0.134	119	63	14	49	139	84	190	1.517	0.1159	0.1002	0.0824	0
A0A108TE82	A0A7C6M2R1	0.083	180	92	8	1	148	1	139	4.566	0.1369	0.1369	0.07945	0
A0A108TE82	A0A3P2ACF8	0.107	196	75	11	1	142	1	150	4.112	0.1501	0.1501	0.08492	0
A0A108TE82	A0A7X8F555	0.072	179	86	16	1	127	1	151	2.848	0.1211	0.1211	0.07655	0
A0A108TE82	A0A365XXD9	0.104	163	85	11	1	142	1	123	4.812	0.124	0.1231	0.124	0
A0A108TE82	A0A848GZJ6	0.128	117	62	10	15	108	18	117	4.812	0.1665	0.1397	0.1436	0
A0A108TE82	A0A016BZ09	0.14	100	44	6	63	134	10	95	4.812	0.1666	0.135	0.1328	0
A0A108TE82	A0A5M6CL08	0.123	162	86	10	1	143	1	125	3.902	0.1232	0.1232	0.1153	0
A0A108TE82	A0A2U2PIF6	0.1	190	98	12	1	146	1	161	5.344	0.1265	0.1265	0.1125	0
A0A108TE82	A0A255T275	0.125	64	36	7	1	61	1	47	6.588	0.2002	0.1042	0.08476	0
A0A108TE82	A0A943LXZ8	0.097	113	60	6	1	110	1	74	3.513	0.1351	0.1105	0.08947	0
A0A108TE82	A0A9D5QP56	0.102	204	88	13	2	149	4	168	3.902	0.1352	0.1352	0.09052	0
A0A108TE82	A0A1C7H461	0.103	145	85	11	1	127	1	118	5.344	0.1376	0.1348	0.07735	0
A0A108TE82	A0A1Q6EE04	0.094	180	88	10	1	148	1	137	5.071	0.134	0.134	0.08201	0
A0A108TE82	A0A086BLQ2	0.082	157	72	12	1	137	1	105	5.934	0.1083	0.1051	0.1083	0
A0A108TE82	A0A174TDT6	0.108	37	29	2	5	37	2	38	9.988	0.2495	0.09402	0.07793	0
A0A108TE82	A0A642MIX5	0.108	37	29	2	5	37	2	38	9.485	0.2499	0.09399	0.07791	0
A0A108TE82	A0A2U0UP63	0.061	65	39	5	1	61	1	47	7.705	0.1802	0.1029	0.08623	0
A0A108TE82	A0A7C6M297	0.101	69	48	7	49	109	82	144	4.566	0.1457	0.09003	0.07613	0
A0A108TE82	A0A9D5S5T9	0.074	189	87	11	4	128	2	166	4.812	0.1168	0.1168	0.07236	0
A0A108TE82	A0A316MMH4	0.089	167	94	13	2	128	4	152	5.631	0.1209	0.1209	0.07605	0
A0A108TE82	A0A1H0IJU1	0.088	136	79	8	17	148	54	148	5.934	0.1547	0.1452	0.08288	0
A0A108TE82	A0A016FKL9	0.116	120	60	6	1	110	1	84	7.705	0.1016	0.08561	0.08469	0
A0A108TE82	A0A562VL75	0.127	181	88	11	1	142	1	150	6.588	0.1108	0.1108	0.08168	0
A0A108TE82	E6SR77	0.113	132	80	10	17	128	35	149	6.588	0.1434	0.1327	0.07914	0
A0A108TE82	A0A9E3K7K4	0.183	71	34	4	57	110	129	192	9.485	0.1585	0.09151	0.07632	0
A0A108TE82	A0A6L3JYQ6	0.107	167	79	14	1	136	1	128	9.988	0.1482	0.1482	0.09455	0
A0A108TE82	A0A316MT16	0.083	168	77	11	14	141	44	174	8.551	0.1119	0.1119	0.06582	0
A0A108TE82	A0A120A4E1	0.097	206	105	17	1	141	1	190	9.485	0.1251	0.1251	0.07299	0
A0A120A4E1	A0A120A4E1	1	367	0	0	1	367	1	367	3.709e-79	1	1	1	1
A0A120A4E1	A0A6L3JYQ6	0.21	384	200	16	1	363	1	302	3.335e-16	0.5785	0.4978	0.5785	1
A0A120A4E1	A0A9D5S5T9	0.128	398	229	24	1	364	1	314	2.058e-13	0.611	0.535	0.611	1
A0A120A4E1	A0A316MMH4	0.135	392	233	23	2	362	4	320	9.427e-13	0.6221	0.5579	0.6221	1
A0A120A4E1	A0A1H0IJU1	0.153	390	252	23	2	362	9	349	4.081e-12	0.6061	0.5862	0.6061	1
A0A120A4E1	A0A7C6M2R1	0.138	405	242	22	2	362	4	345	2.195e-12	0.5753	0.5585	0.5753	1
A0A120A4E1	A0A1Q6EE04	0.136	403	241	22	1	362	1	337	5.723e-12	0.593	0.5646	0.593	1
A0A120A4E1	A0A3G9DPV2	0.122	407	259	25	1	365	1	351	2.075e-12	0.5804	0.5597	0.5804	1
A0A120A4E1	A0A9D5QP56	0.13	400	225	22	2	364	8	321	1.191e-11	0.6125	0.5438	0.6125	1
A0A120A4E1	A0A3P2ACF8	0.13	413	245	23	2	362	3	353	3.079e-12	0.5611	0.5584	0.5611	1
A0A120A4E1	F3QYX8	0.155	418	233	21	1	367	1	349	6.777e-12	0.5291	0.5077	0.5291	1
A0A120A4E1	A0A9D9QF04	0.148	411	245	25	1	363	1	354	5.113e-12	0.5245	0.5245	0.517	1
A0A120A4E1	A0A562VL75	0.126	411	242	24	2	362	3	346	1.41e-11	0.5311	0.5143	0.5311	1
A0A120A4E1	A0A316MT16	0.136	360	204	18	42	362	57	348	2.934e-11	0.5132	0.4952	0.5132	1
A0A120A4E1	A0A412RYB1	0.12	374	203	19	9	367	10	272	5.913e-08	0.5743	0.4466	0.5743	1
A0A120A4E1	A0A9D1UZP6	0.179	184	114	11	10	186	9	162	1.099e-07	0.5126	0.2748	0.3075	1
A0A120A4E1	A0A7C6M297	0.126	214	131	13	4	201	12	185	4.758e-07	0.5016	0.3073	0.4496	1
A0A120A4E1	R5MLW8	0.154	175	109	12	1	167	6	149	6.672e-07	0.5182	0.269	0.25	1
A0A120A4E1	A0A1Q6EDZ3	0.142	224	133	13	1	204	1	185	4.497e-07	0.4791	0.3053	0.4532	1
A0A120A4E1	A0A562VLB5	0.109	220	131	14	2	199	6	182	1.312e-06	0.4788	0.2974	0.4669	1
A0A120A4E1	A0A3P2AGB4	0.109	219	126	14	3	199	11	182	1.24e-06	0.4739	0.2968	0.462	1
A0A120A4E1	F3QYX7	0.096	229	145	10	44	267	51	222	2.73e-06	0.5041	0.3268	0.4613	1
A0A120A4E1	E6SR77	0.117	170	113	11	8	169	10	150	1.657e-05	0.5429	0.2738	0.2724	1
A0A120A4E1	A0A7X8F555	0.104	173	114	10	3	169	13	150	0.0001979	0.5605	0.2823	0.2787	1
A0A120A4E1	A0A9D9M494	0.116	224	128	12	2	200	8	186	0.0001261	0.392	0.2563	0.3873	0.988
A0A120A4E1	A0A6L3JYS4	0.143	209	120	15	13	186	13	197	0.0003678	0.3161	0.1949	0.3025	0.692
A0A120A4E1	A0A1C6L6P4	0.131	122	74	7	29	119	4	124	0.1292	0.2234	0.1035	0.1725	0.029
A0A120A4E1	A0A1G8BHV7	0.166	156	77	12	1	145	1	114	0.153	0.1404	0.07936	0.1374	0.011
A0A120A4E1	A0A848FYJ3	0.143	202	92	16	1	187	1	136	0.1917	0.1297	0.07702	0.1297	0.01
A0A120A4E1	A0A497Y471	0.155	180	95	16	29	182	4	152	0.3563	0.1594	0.09316	0.1594	0.009
A0A120A4E1	I9SQN2	0.112	133	70	10	32	145	3	106	1.231	0.2666	0.1147	0.2666	0.008
A0A120A4E1	R6DP06	0.098	162	78	10	28	146	1	137	0.7843	0.1889	0.1017	0.1889	0.008
A0A120A4E1	A0A4V1MGU8	0.089	178	92	11	29	166	4	151	0.5917	0.151	0.09212	0.151	0.007
A0A120A4E1	A0A941X4V9	0.103	183	93	13	29	190	7	139	0.5286	0.1303	0.08126	0.1303	0
A0A120A4E1	A0A4Q9HI28	0.124	193	103	15	1	166	1	154	0.5286	0.1199	0.0637	0.1199	0
A0A120A4E1	A0A7G8V3P1	0.138	217	95	17	1	163	1	179	1.1	0.1522	0.09105	0.1522	0
A0A120A4E1	A0A3M7TD05	0.105	161	78	10	1	153	1	103	0.9288	0.1238	0.07207	0.1238	0
A0A120A4E1	A0A1I5JNI9	0.094	202	101	14	1	166	1	156	1.302	0.1501	0.08821	0.1501	0
A0A120A4E1	A0A1T4SM27	0.11	163	84	15	29	165	4	131	0.5286	0.112	0.0707	0.112	0
A0A120A4E1	A0A088F5D6	0.123	146	84	13	1	140	1	108	1.542	0.1557	0.0891	0.1476	0
A0A120A4E1	A0A4Y8KWW2	0.098	81	45	5	58	134	23	79	3.395	0.2882	0.08276	0.1493	0
A0A120A4E1	H1Y9A6	0.071	153	76	11	1	111	1	129	1.1	0.1415	0.0744	0.1173	0
A0A120A4E1	A0A6N4X706	0.115	26	23	0	1	26	1	26	6.667	0.4656	0.05787	0.278	0
A0A120A4E1	A0A365XX15	0.127	157	81	12	29	157	4	132	2.044	0.1714	0.08926	0.1714	0
A0A120A4E1	A0A1C5Z3P4	0.098	203	88	14	1	167	1	144	1.1	0.1157	0.07599	0.1157	0
A0A120A4E1	A0A7K1Y0H6	0.095	178	95	15	1	165	1	125	1.542	0.1392	0.08397	0.1392	0
[truncated: 29,746 more rows]

## Sheet: NTD clustering
NTD clusters
Cluster_1	Cluster_2	No NTD
A0A120A4E1	A0A9E3K7K4	I9SQN2
A0A316MMH4	A0A6M0CRU9	A0A841JED5
A0A412RYA5		A0A1K2ITV6
E6SR77		A0A6B9Z803
A0A1Q6EDY6		A0A229I1M7
R5N6F5		A0A1H0QYD2
A0A413HAP3		A0A2S9JMN2
E6SR78		A0A7D4JE79
A0A9D5QP56		A0A255T275
A0A7X8F555		A0A7W9DHQ3
A0A1Q6EE04		A0A088F5D6
A0A316MT16		A0A7X0MKG9
A0A9D1UZQ7		A0A3D9B8Z3
A0A413HA13		A0A7Y0A8J8
A0A7C6M164		A0A3D9AR94
A0A9D1UZP6		A0A9D9TQS3
A0A7X8F550		A0A396BWT2
A0A108TDY5		A0A943ANE1
A0A3P2ACT2		I9TCL6
A0A7C6M2R1		A0A0P0GQX9
A0A9D9QF04		A0A2N0XFR4
A0A412RYB1		A0A2U2PIF6
A0A3G9DPV2		A0A1I7EAB4
A0A562VL75		A0A2R7KFR0
R5MLW8		A0A6I0YZ08
A0A108TGA1		A0A2A2S2E9
E6SR76		A0A3G6U0S3
A0A9D5S5T9		A0A7K0B9D1
A0A1H0IJU1		A0A543DTE3
F3QYX8		A0A4V1MGU8
A0A1Y4ILV7		A0A839NNI1
A0A5C6KE48		A0A443YUM4
F3QYX7		A0A1I5JNI9
A0A1Q6EDZ3		A0A543DTD9
A0A7C6M297		A0A4Q9HI28
		A0A1M4UD53
		A0A2D8UHC6
		A0A1H6GVA4
		A0A841JJ50
		A0A7W9E313
		A0A2N3IDJ8
		A0A7G8V3P1
		A0A7K0KII6
		A0A4Q1EUC9
		A0A3E4JWF2
		A0A1H6AL48
		D7K3R1
		A0A519LHP4
		A0A5D3FS95
		A0A174TDT6
		A0A0B8T6T8
		A0A943LXZ8
		A0A1D7QJ91
		A0A412IFK8
		A0A1G8ADB5
		A0A9E6ZPU1
		A0A9D9M494
		A0A2D9DDL8
		A0A5A8AEH3
		A0A6M1NPN8
		A0A4Q1FQX5
		A0A2S9D2X0
		A0A3N7CLY5
		A0A396B6Z8
		A0A414BLZ8
		A0A1I2IUF1
		A0A4Y8KUZ8
		A0A848GZJ6
		A0A7U3Q5G7
		A0A088F4Z7
		H8KL21
		A0A4P8RDQ2
		A0A1T4SM27
		A0A2H9VT96
		A0A139KT76
		A0A6B9ZBG8
		A0A4R3B3E3
		A0A6I7M5X7
		A0A1G9U438
		A0A6B9YY51
		A0A448B3Y7
		A0A4Q5H3F8
		A0A1N7K8S4
		A0A1X9Z747
		A0A1I3XCT7
		A0A365XXD9
		A0A1G8BHV7
		A0A174TYD4
		A0A0P0NKF0
		A0A927PHG1
		A0A941X4V9
		A0A4S2B6L9
		A0A4Y9IN16
		A0A220SBW0
		A0A966DVA7
		A0A925UE49
		A0A848GTP1
		H1Y9A6
		A0A496CV27
		A0A415DFG1
		A0A6G7X6J1
		A0A7K0B9H5
		A0A412P7B3
		A0A3N2LYW4
		A0A5B5VPB8
		A0A3E4KFM4
		A0A1G8BHL2
		A0A7W8YPA1
		A0A7X0R4F6
		A0A2M9CBN0
		A0A2V2ZBU1
		A0A7W9DI38
		A0A1I5H8I4
		A0A3E5CRV6
		A0A365XX15
		A0A372Z549
		A0A840CLQ5
		A0A9Q4P331
		A0A086BLQ2
		A0A1H0PJ46
		A0A016FKL9
		A0A1N6QHE2
		A0A1D7QGB6
		A0A174I3D2
		A0A1C7H461
		A0A4Q1EVQ7
		A0A249SY90
		A0A2T3HR55
		A0A7T7HD40
		A0A7G5E1C7
		A0A1Q6A5N6
		A0A4Q1EVP3
		A0A5C6JJB5
		A0A202BUL3
		A0A1D7QJF5
		A0A642MIY1
		A0A2U0UP63
		A0A0F5J0M6
		A0A929JY44
		A0A642MIX5
		A0A9X1X125
		A0A1C6L6P4
		A0A3M7TD05
		H8KQN2
		A0A108TDY9
		A0A1G8CYT3
		A0A6N4XUM9
		A0A1M7JKK5
		A0A1H0PJ05
		A0A414GUU0
		A0A497Y471
		A0A841ER65
		A0A2N0XFL6
		A0A841EBJ8
		A0A7K1Y0H6
		A0A7W8ZN62
		A0A3P2AGB4
		A0A925K3N6
		A0A3E1P020
		A0A139KFG8
		A0A1G7R571
		R6DP06
		A0A412Y630
		A0A3E5G3N2
		A0A088F4Z9
		A0A2S9D2S6
		A0A174SEV7
		A0A239RKU4
		C3J7W9
		A0A4Y8KWW2
		A0A4U9URY5
		A0A4P7WUB0
		A0A5M6CL08
		A0A848FYJ3
		A0A5C6HLJ8
		A0A7Y7P0U7
		A0A139KJK7

## Sheet: NTD structural comparison 
query	target	fident	alnlen	mismatch	gapopen	qstart	qend	tstart	tend	evalue	alntmscore	qtmscore	ttmscore	prob
A0A016FKL9	A0A016FKL9	1	45	0	0	1	45	1	45	1.235e-06	1	1	1	1
A0A016FKL9	A0A396BWT2	0.933	45	3	0	1	45	1	45	1.879e-05	0.778	0.778	0.778	1
A0A016FKL9	A0A5D3FS95	0.311	45	23	1	1	45	1	37	1.488	0.2833	0.2464	0.2833	0.01
A0A016FKL9	A0A848GZJ6	0.642	14	5	0	32	45	13	26	4.418	0.4722	0.2444	0.3487	0.007
A0A016FKL9	A0A443YUM4	0.266	45	24	2	1	45	1	36	2.997	0.351	0.3224	0.351	0.007
A0A016FKL9	A0A7Y7P0U7	0.272	22	16	0	24	45	2	23	5.572	0.4491	0.3198	0.4493	0
A0A016FKL9	A0A7X0R4F6	0.225	40	26	1	1	35	1	40	2.997	0.2487	0.2285	0.2487	0
A0A016FKL9	A0A3E5G3N2	0.363	22	14	0	24	45	5	26	5.158	0.3503	0.3086	0.3725	0
A0A016FKL9	A0A642EQ71	0.423	26	10	1	20	45	7	27	4.088	0.2674	0.1851	0.2615	0
A0A016FKL9	I9SQN2	0.321	28	19	0	18	45	2	29	4.774	0.306	0.2466	0.3038	0
A0A016FKL9	A0A372Z549	0.272	22	16	0	24	45	9	30	7.018	0.5373	0.3812	0.5	0
A0A016FKL9	A0A420CKE5	0.177	45	25	1	1	45	1	33	4.774	0.3159	0.2608	0.3159	0
A0A016FKL9	A0A0Q1A5A5	0.236	38	27	1	8	45	5	40	4.774	0.3981	0.3625	0.3877	0
A0A016FKL9	A0A139KT76	0.307	26	13	1	25	45	3	28	5.158	0.3457	0.2585	0.3389	0
A0A016FKL9	A0A6B9ZBG8	0.25	28	21	0	18	45	1	28	5.158	0.2912	0.2287	0.2912	0
A0A016FKL9	A0A941X4V9	0.266	30	18	1	14	43	4	29	4.088	0.266	0.214	0.2621	0
A0A016FKL9	A0A220SBW0	0.258	31	23	0	15	45	3	33	6.019	0.4051	0.3356	0.3932	0
A0A016FKL9	A0A448B3Y7	0.205	39	24	2	7	45	2	33	4.774	0.2816	0.2354	0.2816	0
A0A016FKL9	A0A3D9B8Z3	0.243	37	25	1	9	45	2	35	4.774	0.2532	0.2367	0.2532	0
A0A016FKL9	A0A381FMT0	0.233	30	23	0	3	32	2	31	6.5	0.4039	0.3551	0.3782	0
A0A016FKL9	A0A0F5J0M6	0.166	36	30	0	9	44	2	37	5.572	0.3628	0.3301	0.3087	0
A0A016FKL9	A0A415DFG1	0.146	41	35	0	5	45	4	44	5.158	0.2497	0.2327	0.1896	0
A0A016FKL9	A0A966DVA7	0.222	27	20	1	1	26	1	27	6.019	0.3109	0.27	0.3107	0
A0A016FKL9	A0A1G8CYT3	0.25	28	21	0	18	45	3	30	7.576	0.3862	0.306	0.379	0
A0A016FKL9	A0A4Y9IN16	0.6	10	4	0	36	45	23	32	7.576	0.4498	0.1778	0.229	0
A0A016FKL9	A0A6N4XUM9	0.318	22	15	0	24	45	11	32	7.576	0.4153	0.2957	0.3689	0
A0A016FKL9	A0A4Q6XIN3	0.244	45	32	1	1	45	1	43	6.019	0.3081	0.3081	0.3081	0
A0A016FKL9	A0A108TGH1	0.214	14	11	0	31	44	1	14	7.576	0.4678	0.2419	0.108	0
A0A016FKL9	A0A108TDY5	0.142	14	12	0	1	14	1	14	7.018	0.3812	0.2397	0.09563	0
A0A016FKL9	A0A1D7QJF5	0.263	38	16	1	8	45	4	29	6.5	0.2551	0.2095	0.2551	0
A0A016FKL9	A0A1Q6A5N6	0.244	45	18	2	1	45	1	29	6.5	0.2496	0.1687	0.2496	0
A0A016FKL9	A0A414BLZ8	0.288	45	16	2	1	45	1	29	6.5	0.2445	0.178	0.2445	0
A0A016FKL9	A0A6I0YZ08	0.241	29	22	0	17	45	5	33	9.501	0.4861	0.3871	0.4622	0
A0A016FKL9	A0A212JY78	0.108	37	32	1	9	44	2	38	7.576	0.3217	0.2906	0.3178	0
A0A016FKL9	A0A7G9QB54	0.204	44	34	1	1	44	1	43	7.018	0.2966	0.2878	0.2966	0
A0A016FKL9	A0A229I1M7	0.189	37	26	1	4	40	2	34	6.019	0.2367	0.2087	0.1887	0
A0A016FKL9	A0A255T275	0.105	38	34	0	8	45	11	48	7.576	0.3663	0.3511	0.3114	0
A0A016FKL9	A0A3M7TD05	0.133	45	26	1	1	45	1	32	8.815	0.333	0.2555	0.333	0
A0A016FKL9	A0A401M0I4	0.28	25	17	1	1	24	1	25	8.174	0.2328	0.1991	0.204	0
A0A016FKL9	A0A925K3N6	0.136	22	19	0	24	45	18	39	8.815	0.2588	0.2215	0.2126	0
A0A016FKL9	A0A414GUU0	0.212	47	29	3	1	44	1	42	7.576	0.2505	0.2505	0.2213	0
A0A016FKL9	A0A174TDY7	0.333	30	15	2	16	45	30	54	8.174	0.2717	0.2134	0.185	0
A0A016FKL9	A0A7K0KII6	0.354	31	15	2	18	45	28	56	8.174	0.3152	0.2599	0.216	0
A0A016FKL9	A0A7W9E313	0.235	34	18	2	12	45	3	28	9.501	0.259	0.2121	0.259	0
A0A016FKL9	A0A519TPY0	0.294	17	11	1	1	17	1	16	8.174	0.2494	0.2304	0.247	0
A0A016FKL9	A0A1I2IUF1	0.175	40	29	2	8	45	3	40	8.815	0.2588	0.2408	0.2329	0
A0A016FKL9	A0A662ZZL9	0.146	41	35	0	5	45	4	44	8.815	0.2456	0.2294	0.1867	0
A0A016FKL9	A0A7C6M297	0.166	18	15	0	24	41	1	18	8.174	0.2424	0.2049	0.1099	0
A0A074L2F4	A0A074L2F4	1	38	0	0	1	38	1	38	7.535e-06	1	1	1	1
A0A074L2F4	C3J7W9	0.175	40	30	1	2	38	7	46	0.7371	0.4291	0.4291	0.3314	0.063
A0A074L2F4	A0A925UE49	0.194	36	19	1	1	26	1	36	1.274	0.2994	0.2916	0.2839	0.014
A0A074L2F4	A0A3P2ACT2	0.088	34	27	1	9	38	79	112	4.359	0.4224	0.3857	0.1314	0.007
A0A074L2F4	A0A108TGA0	0.222	18	13	1	1	17	1	18	3.552	0.2809	0.285	0.1262	0
A0A074L2F4	A0A7C6M164	0.103	29	19	1	12	33	79	107	5.721	0.4369	0.3427	0.1167	0
A0A074L2F4	A0A5C6KE48	0.062	16	15	0	10	25	57	72	7.495	0.396	0.3073	0.1129	0
A0A074L2F4	A0A9E6ZPU1	0.09	33	24	2	8	34	32	64	8.014	0.2995	0.2849	0.178	0
A0A074L2F4	A0A2N3IDJ8	0.333	12	8	0	27	38	2	13	9.151	0.2372	0.1618	0.1322	0
A0A074L2F4	A0A7K0KII6	0.138	36	26	1	1	36	28	58	9.151	0.2321	0.2226	0.1659	0
A0A074L2F4	A0A413HA14	0.111	18	12	1	1	18	1	14	9.771	0.2373	0.1713	0.06905	0
A0A074L2F4	A0A108TDY5	0.1	20	13	1	6	25	59	73	7.008	0.1944	0.1331	0.05067	0
A0A074L2F4	A0A120A4D7	0.166	18	11	1	1	18	1	14	9.771	0.2128	0.1702	0.06922	0
A0A074L2F4	A0A7X8F550	0.187	16	8	1	10	25	46	56	9.151	0.2403	0.1416	0.06	0
A0A086BLQ2	A0A086BLQ2	1	33	0	0	1	33	1	33	1.939e-05	1	1	1	1
A0A086BLQ2	A0A1N7K8S4	0.444	36	15	2	1	33	1	34	0.01423	0.4073	0.4073	0.4011	0.254
A0A086BLQ2	A0A1M7JKK5	0.444	36	15	2	1	33	1	34	0.04089	0.3718	0.3718	0.3664	0.138
A0A086BLQ2	A0A497VCE1	0.542	35	14	1	1	33	1	35	0.0314	0.3591	0.3591	0.3524	0.138
A0A086BLQ2	A0A6G7X6J1	0.333	33	13	1	1	33	1	24	0.2594	0.3185	0.2705	0.3185	0.034
A0A086BLQ2	A0A3E5CRV6	0.242	33	19	1	1	33	1	27	0.4397	0.3413	0.324	0.3413	0.024
A0A086BLQ2	A0A7W9DI38	0.352	34	15	2	1	33	1	28	0.2832	0.2769	0.2537	0.2769	0.024
A0A086BLQ2	A0A1M4VGC9	0.181	33	27	0	1	33	1	33	0.8139	0.3456	0.3456	0.3004	0.014
A0A086BLQ2	A0A1W2DHC8	0.181	33	26	1	1	33	1	32	1.962	0.5321	0.5321	0.424	0.011
A0A086BLQ2	A0A543DTE3	0.485	35	16	1	1	33	1	35	0.5725	0.2322	0.2322	0.2266	0.009
A0A086BLQ2	A0A7X0R4F6	0.266	15	11	0	1	15	1	15	3.629	0.398	0.2851	0.2509	0
A0A086BLQ2	A0A1M5FC52	0.038	26	25	0	2	27	16	41	5.624	0.6005	0.4999	0.4039	0
A0A086BLQ2	A0A519TPY0	0.151	33	27	1	1	33	9	40	4.325	0.3383	0.3383	0.3011	0
A0A086BLQ2	A0A401M0I4	0.038	26	25	0	2	27	16	41	6.693	0.6176	0.5148	0.4122	0
A0A086BLQ2	A0A0F5J0M6	0.166	12	10	0	1	12	1	12	6.136	0.4874	0.2812	0.1997	0
A0A086BLQ2	C2FV94	0.416	12	7	0	1	12	1	12	6.136	0.4479	0.2607	0.2883	0
A0A086BLQ2	A0A3N7CLY5	0.25	12	9	0	1	12	1	12	5.624	0.2847	0.1852	0.2002	0
A0A086BLQ2	A0A496CV27	0.428	14	7	1	1	14	1	13	7.299	0.3974	0.1995	0.1471	0
A0A088F4Z7	A0A088F4Z7	1	28	0	0	1	28	1	28	0.0001139	1	1	1	1
A0A088F4Z7	A0A088F5D6	0.857	28	4	0	1	28	1	28	0.001688	0.6694	0.6694	0.6694	0.995
A0A088F4Z7	A0A7K0B9H5	0.607	28	11	0	1	28	1	28	0.07011	0.5928	0.5928	0.5928	0.442
A0A088F4Z7	A0A4Q9HI28	0.392	28	17	0	1	28	1	28	0.4701	0.2709	0.2709	0.2709	0.02
A0A088F4Z7	H8KQN2	0.105	19	17	0	1	19	12	30	3.411	0.369	0.4032	0.3828	0.007
A0A088F4Z7	A0A519LHP4	0.178	28	22	1	1	27	1	28	3.692	0.2756	0.2756	0.2563	0
A0A088F4Z7	A0A1D7QJ91	0.285	28	20	0	1	28	1	28	4.68	0.2553	0.2553	0.2553	0
A0A088F4Z9	A0A088F4Z9	1	28	0	0	1	28	1	28	0.0001014	1	1	1	1
A0A088F4Z9	A0A1G8ADB5	0.428	28	15	1	1	28	1	27	0.693	0.342	0.3388	0.342	0.024
A0A088F4Z9	A0A3A5WML8	0.214	28	22	0	1	28	1	28	1.039	0.318	0.318	0.318	0.016
A0A088F4Z9	A0A5B5VPB8	0.285	28	19	1	1	28	1	27	0.8836	0.2244	0.2243	0.2244	0.01
A0A088F4Z9	C2FV94	0.428	28	16	0	1	28	1	28	1.689	0.3378	0.3378	0.3378	0.01
A0A088F4Z9	A0A1D7QJF5	0.413	29	16	1	1	28	1	29	1.127	0.2792	0.2792	0.2741	0.01
A0A088F4Z9	A0A255T275	0.25	28	21	0	1	28	1	28	1.558	0.3287	0.3287	0.226	0.01
A0A088F4Z9	A0A139KT76	0.4	30	14	2	1	28	1	28	0.9581	0.2665	0.2665	0.2665	0.009
A0A088F4Z9	A0A6B9ZBG8	0.357	28	18	0	1	28	1	28	1.689	0.3026	0.3026	0.3026	0.009
A0A088F4Z9	A0A6N4XUM9	0.25	32	20	1	1	28	1	32	1.558	0.3065	0.3065	0.278	0.009
A0A088F4Z9	A0A4R3B3E3	0.4	30	15	2	1	28	1	29	1.039	0.2075	0.2075	0.2047	0.008
A0A088F4Z9	A0A966DVA7	0.344	29	18	1	1	28	1	29	1.222	0.2125	0.2125	0.2121	0.008
A0A088F4Z9	A0A7Y0A8J8	0.3	30	18	1	2	28	5	34	1.039	0.206	0.206	0.1809	0.007
A0A088F4Z9	A0A5B2UEB6	0.333	27	16	1	2	28	11	35	3.5	0.3956	0.3864	0.3283	0
A0A088F4Z9	A0A1C5Z3M3	0.433	30	13	2	1	28	1	28	2.335	0.2704	0.2704	0.2704	0
A0A088F4Z9	A0A3D9B8Z3	0.314	35	17	1	1	28	1	35	3.228	0.3286	0.3286	0.2791	0
A0A088F4Z9	A0A1I7EAB4	0.2	20	16	0	7	26	26	45	3.228	0.3211	0.3318	0.275	0
A0A088F4Z9	A0A108TDY9	0.23	26	19	1	1	26	1	25	4.114	0.3065	0.2996	0.3065	0
A0A088F4Z9	A0A420CKE5	0.343	32	11	1	7	28	2	33	1.986	0.1788	0.1788	0.1646	0
A0A088F4Z9	A0A174TYD4	0.285	28	20	0	1	28	1	28	3.795	0.245	0.245	0.245	0
A0A088F4Z9	A0A3E1P020	0.31	29	19	1	1	28	1	29	4.114	0.2601	0.2601	0.2554	0
A0A088F4Z9	A0A174SEV7	0.266	30	20	1	1	28	1	30	4.114	0.2748	0.2748	0.2641	0
A0A088F4Z9	H8KL21	0.272	33	19	2	1	28	1	33	2.977	0.2144	0.2144	0.1907	0
A0A088F4Z9	A0A412S128	0.153	26	22	0	2	27	5	30	5.24	0.3308	0.3324	0.2999	0
A0A088F4Z9	A0A3E4JWF2	0.241	29	21	1	1	28	1	29	4.835	0.2272	0.2272	0.2274	0
A0A088F4Z9	A0A1G9U438	0.212	33	20	2	1	28	1	32	5.24	0.3077	0.3077	0.2883	0
A0A088F4Z9	A0A1H0QYD2	0.281	32	19	2	1	28	1	32	4.46	0.214	0.214	0.1979	0
A0A088F4Z9	A0A413HAP3	0.23	13	10	0	14	26	3	15	5.679	0.3491	0.28	0.08635	0
A0A088F4Z9	A0A0P0GQX9	0.281	32	14	2	3	28	1	29	4.46	0.2275	0.2275	0.2235	0
A0A088F4Z9	A0A841JJ50	0.241	29	21	1	1	28	4	32	5.679	0.2549	0.2549	0.2528	0
A0A088F4Z9	A0A1Q3UM77	0.16	25	21	0	1	25	1	25	6.667	0.2635	0.2585	0.2327	0
A0A088F4Z9	A0A9D9QF04	0.23	13	10	0	10	22	106	118	5.679	0.3133	0.2098	0.08256	0
A0A088F4Z9	H1Y9A6	0.296	27	19	0	2	28	5	31	6.667	0.237	0.237	0.2361	0
A0A088F4Z9	W6TSY3	0.142	28	22	1	3	28	13	40	7.817	0.3323	0.3323	0.2892	0
A0A088F4Z9	A0A642PY68	0.416	12	7	0	13	24	105	116	7.817	0.3385	0.23	0.08286	0
A0A088F4Z9	A0A7W9DI38	0.257	35	12	2	1	28	1	28	7.22	0.2466	0.2466	0.2466	0
A0A088F4Z9	A0A848FYJ3	0.312	16	11	0	13	28	15	30	8.459	0.2502	0.2599	0.2558	0
A0A088F4Z9	A0A1N7K8S4	0.333	27	15	1	2	28	11	34	8.459	0.2736	0.2682	0.2383	0
A0A088F4Z9	A0A1G7VRP7	0.103	29	24	1	2	28	15	43	9.888	0.3127	0.3127	0.2682	0
A0A088F4Z9	A0A1Q6EE04	0.187	16	13	0	9	24	103	118	8.459	0.2528	0.2561	0.1064	0
A0A088F4Z9	A0A2U2PIF6	0.25	32	20	1	1	28	1	32	9.888	0.2664	0.2664	0.2491	0
A0A088F4Z9	A0A212JY78	0.13	23	17	1	1	23	1	20	9.149	0.2452	0.2274	0.1912	0
A0A088F4Z9	A0A381FMT0	0.192	26	19	1	1	26	1	24	9.888	0.2766	0.272	0.2301	0
A0A088F5D6	A0A088F5D6	1	28	0	0	1	28	1	28	0.000216	1	1	1	1
A0A088F5D6	A0A088F4Z7	0.857	28	4	0	1	28	1	28	0.0008887	0.6694	0.6694	0.6694	0.996
A0A088F5D6	A0A4Q9HI28	0.321	28	19	0	1	28	1	28	0.8159	0.2676	0.2676	0.2676	0.011
A0A088F5D6	A0A1M4UD53	0.074	27	25	0	1	27	1	27	2.214	0.2939	0.2939	0.2882	0
A0A088F5D6	A0A7U7HEE0	0.285	35	18	2	1	28	1	35	2.214	0.2927	0.2927	0.2568	0
A0A088F5D6	A0A1D7QJ91	0.366	30	15	2	1	28	1	28	3.645	0.2883	0.2883	0.2883	0
A0A088F5D6	A0A519LHP4	0.142	28	23	1	1	27	1	28	3.087	0.2891	0.2891	0.2842	0
A0A088F5D6	A0A4U1C283	0.1	30	23	1	3	28	12	41	5.991	0.3207	0.3207	0.2566	0
A0A0A2EJR8	A0A0A2EJR8	1	28	0	0	1	28	1	28	0.001941	1	1	1	1
A0A0A2EJR8	A0A7W9E313	0.357	28	18	0	1	28	1	28	0.474	0.4727	0.4727	0.4727	0.106
A0A0A2EJR8	A0A6B9Z803	0.379	29	17	1	1	28	1	29	0.7864	0.4342	0.4342	0.4267	0.069
A0A0A2EJR8	A0A7K0B9D1	0.357	28	18	0	1	28	1	28	0.8454	0.3219	0.3219	0.3219	0.04
A0A0A2EJR8	A0A7U3Q5G7	0.321	28	19	0	1	28	1	28	0.977	0.3508	0.3508	0.3508	0.04
A0A0A2EJR8	A0A1Q6A5N6	0.275	29	20	1	1	28	1	29	1.508	0.454	0.454	0.4504	0.034
A0A0A2EJR8	A0A7D4FUA7	0.392	28	17	0	1	28	1	28	1.403	0.4139	0.4139	0.4139	0.029
A0A0A2EJR8	A0A4S2B6L9	0.344	29	18	1	1	28	1	29	2.165	0.5086	0.5086	0.5053	0.02
A0A0A2EJR8	I9SQN2	0.413	29	16	1	1	28	1	29	1.508	0.3547	0.3547	0.3477	0.02
A0A0A2EJR8	A0A174SEV7	0.266	30	20	1	1	28	1	30	1.508	0.3446	0.3446	0.3359	0.02
A0A0A2EJR8	A0A4Q9HI28	0.392	28	17	0	1	28	1	28	2.891	0.4463	0.4463	0.4463	0.011
A0A0A2EJR8	A0A3E4JWF2	0.296	27	19	0	2	28	3	29	3.107	0.4722	0.4707	0.4681	0.011
A0A0A2EJR8	A0A5C6JJB5	0.363	33	10	2	1	28	1	27	2.014	0.359	0.3547	0.359	0.01
A0A0A2EJR8	A0A1H0PJ46	0.31	29	19	1	1	28	1	29	2.327	0.3323	0.3323	0.3279	0.01
A0A0A2EJR8	A0A6I7M5X7	0.266	30	20	1	1	28	1	30	2.502	0.3318	0.3318	0.3269	0.01
A0A0A2EJR8	A0A443YUM4	0.243	37	18	2	1	28	1	36	2.165	0.3373	0.3373	0.3127	0.01
A0A0A2EJR8	A0A139KT76	0.357	28	16	1	1	28	3	28	2.891	0.3812	0.3812	0.3812	0.009
A0A0A2EJR8	A0A0P0GQX9	0.275	29	20	1	1	28	1	29	3.59	0.4598	0.4598	0.4571	0.009
A0A0A2EJR8	A0A6N4XUM9	0.333	24	15	1	5	28	10	32	2.502	0.3561	0.3635	0.3537	0.009
A0A0A2EJR8	A0A088F4Z9	0.428	28	16	0	1	28	1	28	3.107	0.3411	0.3411	0.3411	0.008
A0A0A2EJR8	A0A316WPV4	0.266	15	11	0	1	15	1	15	4.791	0.5454	0.4201	0.3753	0.008
A0A0A2EJR8	A0A9X1X125	0.233	30	21	1	1	28	1	30	3.859	0.3653	0.3653	0.3592	0.007
A0A0A2EJR8	A0A3E1P020	0.296	27	17	1	2	28	5	29	4.458	0.399	0.3917	0.3843	0
A0A0A2EJR8	A0A1C7H461	0.272	33	19	1	1	28	1	33	3.34	0.2866	0.2866	0.2719	0
A0A0A2EJR8	A0A448B3Y7	0.303	33	18	1	1	28	1	33	3.34	0.2806	0.2806	0.2596	0
A0A0A2EJR8	A0A642EQ71	0.266	30	16	2	1	28	2	27	3.59	0.2876	0.2824	0.2876	0
A0A0A2EJR8	A0A1C5Z3M3	0.321	28	14	1	1	28	6	28	4.791	0.372	0.372	0.372	0
A0A0A2EJR8	A0A414BLZ8	0.357	28	18	0	1	28	2	29	5.532	0.3764	0.3764	0.3774	0
A0A0A2EJR8	A0A966DVA7	0.31	29	19	1	1	28	1	29	5.532	0.3754	0.3754	0.3762	0
A0A0A2EJR8	A0A1G8CYT3	0.266	30	20	1	1	28	1	30	4.458	0.3722	0.3722	0.3632	0
A0A0A2EJR8	A0A3D9B8Z3	0.333	30	18	1	1	28	6	35	5.148	0.3642	0.3642	0.3264	0
A0A0A2EJR8	A0A365XX15	0.357	28	16	1	1	28	1	26	5.532	0.3153	0.3061	0.3153	0
A0A0A2EJR8	A0A174TYD4	0.357	28	17	1	2	28	1	28	5.532	0.3931	0.3931	0.3931	0
A0A0A2EJR8	A0A6B9YY51	0.241	29	21	1	1	28	1	29	4.791	0.2782	0.2782	0.2789	0
A0A0A2EJR8	A0A3M7TD05	0.281	32	19	1	1	28	1	32	5.532	0.364	0.364	0.3361	0
A0A0A2EJR8	A0A2H9VT96	0.205	34	21	1	1	28	1	34	4.791	0.3148	0.3148	0.2957	0
A0A0A2EJR8	A0A0Q1A5A5	0.307	26	15	1	1	23	1	26	5.943	0.4012	0.3848	0.3275	0
A0A0A2EJR8	A0A7C6M297	0.21	19	15	0	1	19	1	19	5.148	0.2666	0.3089	0.1283	0
A0A0A2EJR8	A0A848GTP1	0.321	28	16	1	1	28	1	25	5.148	0.2588	0.2553	0.2588	0
A0A0A2EJR8	A0A841JJ50	0.258	31	20	1	1	28	2	32	5.532	0.257	0.257	0.2417	0
A0A0A2EJR8	A0A1K2ITV6	0.333	21	9	1	8	28	18	33	4.148	0.2425	0.2069	0.1831	0
A0A0A2EJR8	A0A7U7HEE0	0.324	37	14	2	1	28	1	35	5.148	0.3066	0.3066	0.2589	0
A0A0A2EJR8	A0A3A5WML8	0.25	32	16	2	1	28	1	28	5.148	0.2751	0.2751	0.2751	0
A0A0A2EJR8	A0A2S9CSW0	0.333	33	17	2	1	28	1	33	6.857	0.3206	0.3206	0.3205	0
A0A0A2EJR8	A0A6I0YZ08	0.272	33	18	1	2	28	1	33	6.384	0.2832	0.2832	0.2591	0
A0A0A2EJR8	A0A2N0XFL6	0.285	35	17	2	1	28	1	34	4.458	0.2035	0.2035	0.2023	0
A0A0A2EJR8	A0A1H6GVA4	0.324	37	14	2	1	28	1	35	5.532	0.2686	0.2686	0.2574	0
A0A0A2EJR8	A0A543DTE3	0.351	37	13	2	1	28	1	35	5.532	0.2234	0.2234	0.2061	0
A0A0A2EJR8	A0A396BWT2	0.411	17	10	0	12	28	29	45	7.903	0.4264	0.3785	0.2786	0
A0A0A2EJR8	A0A562VL75	0.23	13	10	0	1	13	2	14	7.362	0.3771	0.2528	0.08823	0
A0A0A2EJR8	A0A412RYB1	0.181	11	9	0	1	11	1	11	8.48	0.5395	0.2695	0.08225	0
A0A0A2EJR8	A0A4Q1EUC9	0.333	27	15	1	2	28	10	33	7.362	0.2861	0.283	0.2663	0
A0A0A2EJR8	A0A7W9XE33	0.076	26	24	0	1	26	4	29	9.095	0.3858	0.3766	0.3203	0
A0A0A2EJR8	E6SR76	0.416	12	7	0	11	22	93	104	7.362	0.2873	0.1983	0.07457	0
A0A0A2EJR8	A0A1Y4ILV7	0.153	13	11	0	7	19	111	123	9.748	0.5917	0.3541	0.09571	0
A0A0A2EJR8	A0A202BUL3	0.529	17	5	1	1	17	1	14	7.362	0.2603	0.2466	0.2285	0
A0A0A2EJR8	A0A2S9D2S6	0.406	32	8	2	8	28	2	33	6.384	0.1967	0.1967	0.1934	0
A0A0A2EJR8	A0A4Q1EVQ7	0.324	37	14	2	1	28	1	35	7.362	0.2547	0.2547	0.2256	0
A0A0A2EJR8	A0A519TPY0	0.25	20	13	1	1	18	1	20	8.48	0.2876	0.2537	0.2031	0
A0A0A2EJR8	A0A4P8RDQ2	0.181	22	18	0	1	22	15	36	9.095	0.2709	0.2949	0.2589	0
A0A0A2EJR8	A0A412J629	0.277	18	12	1	1	17	1	18	8.48	0.2924	0.2708	0.1773	0
A0A0A2EJR8	A0A7W9E2N6	0.263	19	11	1	1	16	1	19	8.48	0.2134	0.2046	0.1519	0
A0A0A2EJR8	A0A642MIX5	0.3	20	9	1	1	20	1	15	7.903	0.1958	0.1888	0.1429	0
A0A0A2EJR8	A0A929JY44	0.25	24	16	2	1	22	28	51	9.748	0.2041	0.1917	0.1173	0
A0A0B8T6T8	A0A0B8T6T8	1	35	0	0	1	35	1	35	8.508e-06	1	1	1	1
A0A0F5J0M6	A0A0F5J0M6	1	51	0	0	1	51	1	51	3.487e-08	1	1	1	1
A0A0F5J0M6	A0A2N3IDJ8	0.321	56	33	2	1	51	1	56	0.05188	0.4208	0.4208	0.3938	0.233
A0A0F5J0M6	A0A642MIX5	0.327	55	33	1	1	51	1	55	0.1056	0.1994	0.1994	0.1906	0.057
A0A0F5J0M6	A0A415DFG1	0.254	51	36	1	3	51	6	56	0.1696	0.2229	0.2229	0.1995	0.057
A0A0F5J0M6	A0A239RKU4	0.245	53	36	2	1	50	1	52	0.3189	0.277	0.277	0.2567	0.045
A0A0F5J0M6	A0A662ZZL9	0.254	51	36	1	3	51	6	56	0.3189	0.2332	0.2332	0.2058	0.04
A0A0F5J0M6	A0A1I2IUF1	0.312	48	32	1	4	51	2	48	0.4374	0.2267	0.2152	0.2267	0.029
A0A0F5J0M6	A0A414GUU0	0.326	52	31	2	1	48	1	52	0.5122	0.2465	0.2465	0.2403	0.024
A0A0F5J0M6	A0A174TDY7	0.345	55	28	2	1	47	1	55	0.3735	0.2112	0.2112	0.2006	0.024
A0A0F5J0M6	A0A412J629	0.472	55	21	3	1	47	1	55	0.1696	0.1657	0.1657	0.1578	0.024
A0A0F5J0M6	A0A7J5QWA3	0.454	55	22	3	1	47	1	55	0.2149	0.1686	0.1686	0.1586	0.024
A0A0F5J0M6	A0A943LXZ8	0.28	50	28	3	7	51	10	56	0.7602	0.3015	0.2968	0.2757	0.02
A0A0F5J0M6	A0A2D9DDL8	0.26	50	37	0	2	51	4	53	1.547	0.3972	0.3917	0.3423	0.016
A0A0F5J0M6	D7K3R1	0.418	55	24	3	1	47	1	55	0.4374	0.1666	0.1666	0.1565	0.014
A0A0F5J0M6	A0A1D7QMQ7	0.205	39	31	0	12	50	2	40	1.674	0.3188	0.2771	0.3152	0.011
A0A0F5J0M6	A0A642MIY1	0.214	42	28	1	5	46	14	50	1.43	0.3235	0.283	0.268	0.011
A0A0F5J0M6	A0A229I1M7	0.191	47	38	0	4	50	3	49	2.484	0.4156	0.3979	0.3894	0.01
A0A0F5J0M6	A0A925K3N6	0.307	26	18	0	19	44	17	42	2.909	0.2986	0.2328	0.2406	0
A0A0F5J0M6	C3J7W9	0.2	55	36	3	1	48	1	54	2.296	0.2116	0.2116	0.2035	0
A0A0F5J0M6	A0A4P8RDQ2	0.28	50	27	3	1	50	1	41	3.685	0.1972	0.1648	0.1972	0
A0A0F5J0M6	A0A1H6AL48	0.187	16	13	0	1	16	1	16	6.385	0.3379	0.2385	0.3279	0
A0A0F5J0M6	A0A841JJ50	0.1	30	27	0	22	51	1	30	5.905	0.2557	0.1956	0.2505	0
A0A0F5J0M6	A0A443YUM4	0.2	35	26	1	7	41	4	36	5.048	0.2588	0.2081	0.2551	0
A0A0F5J0M6	A0A2U0UP63	0.222	45	24	2	7	51	12	45	5.46	0.2668	0.2404	0.2188	0
A0A0F5J0M6	A0A1H0PJ46	0.172	29	24	0	22	50	1	29	7.459	0.2957	0.2158	0.2957	0
A0A0F5J0M6	A0A1G8CYT3	0.166	30	25	0	22	51	1	30	7.459	0.2723	0.2036	0.2723	0
A0A0F5J0M6	A0A086BLQ2	0.142	14	12	0	1	14	1	14	8.701	0.4238	0.2048	0.286	0
A0A0F5J0M6	A0A1C7H461	0.212	33	24	1	21	51	1	33	5.905	0.2577	0.201	0.2577	0
A0A0F5J0M6	A0A396BWT2	0.155	45	31	1	1	38	1	45	6.902	0.2472	0.2232	0.2472	0
A0A0F5J0M6	A0A6G7X6J1	0.071	14	13	0	1	14	1	14	9.39	0.3702	0.2115	0.3231	0
A0A0F5J0M6	A0A401M0I4	0.153	26	22	0	1	26	1	26	8.701	0.3085	0.2004	0.2265	0
A0A0F5J0M6	A0A255T275	0.173	46	37	1	7	51	14	59	8.701	0.2928	0.2748	0.2465	0
A0A0F5J0M6	A0A9D5S5T9	0.208	24	15	1	16	39	1	20	8.058	0.2946	0.2076	0.1061	0
A0A0F5J0M6	A0A841EBJ8	0.235	17	13	0	13	29	2	18	9.39	0.2928	0.2166	0.2765	0
A0A0F5J0M6	A0A848GTP1	0.222	27	19	1	25	51	1	25	8.701	0.2507	0.1711	0.2507	0
A0A0F5J0M6	A0A2T3HR55	0.125	24	21	0	24	47	2	25	8.701	0.2781	0.2359	0.2884	0
A0A0F5J0M6	A0A5M6AG67	0.25	24	17	1	15	38	2	24	9.39	0.2981	0.2014	0.2314	0
A0A0P0GQX9	A0A0P0GQX9	1	29	0	0	1	29	1	29	0.001441	1	1	1	1
A0A0P0GQX9	A0A4S2B6L9	0.448	29	16	0	1	29	1	29	0.6603	0.4189	0.4189	0.4189	0.063
A0A0P0GQX9	A0A420CKE5	0.303	33	19	1	1	29	1	33	1.034	0.4606	0.4606	0.4315	0.045
A0A0P0GQX9	A0A414BLZ8	0.413	29	17	0	1	29	1	29	0.7115	0.303	0.303	0.303	0.034
A0A0P0GQX9	A0A4Q9HI28	0.344	29	18	1	1	29	1	28	1.744	0.3562	0.3555	0.3562	0.014
A0A0P0GQX9	A0A1H0PJ05	0.241	29	22	0	1	29	1	29	2.025	0.3597	0.3597	0.3597	0.014
A0A0P0GQX9	A0A1M4UD53	0.285	28	20	0	2	29	7	34	2.025	0.3933	0.3864	0.3533	0.014
A0A0P0GQX9	A0A0A2EJR8	0.28	25	18	0	5	29	4	28	2.942	0.4548	0.4503	0.4533	0.01
A0A0P0GQX9	A0A139KT76	0.388	18	11	0	12	29	11	28	2.534	0.4168	0.4051	0.4124	0.01
A0A0P0GQX9	A0A1H0QYD2	0.285	28	20	0	2	29	5	32	2.025	0.2911	0.2864	0.2716	0.01
A0A0P0GQX9	A0A1I5JNI9	0.241	29	22	0	1	29	1	29	2.534	0.2874	0.2874	0.2874	0.009
A0A0P0GQX9	A0A966DVA7	0.137	29	25	0	1	29	1	29	3.965	0.5258	0.5258	0.5258	0.009
A0A0P0GQX9	A0A9Q4P331	0.379	29	18	0	1	29	1	29	2.182	0.2848	0.2848	0.2848	0.009
A0A0P0GQX9	A0A316WPV4	0.387	31	13	2	2	26	3	33	2.182	0.3616	0.3616	0.334	0.009
A0A0P0GQX9	A0A443YUM4	0.142	21	18	0	5	25	4	24	2.942	0.3852	0.4039	0.3686	0.009
A0A0P0GQX9	A0A7U3Q5G7	0.206	29	22	1	1	29	1	28	2.534	0.2755	0.2728	0.2755	0.008
A0A0P0GQX9	A0A1N7IHV3	0.406	32	13	1	1	26	2	33	3.17	0.4052	0.4052	0.3873	0.008
A0A0P0GQX9	A0A7U7HEE0	0.257	35	20	1	1	29	1	35	3.17	0.3984	0.3984	0.3483	0.008
A0A0P0GQX9	A0A088F4Z9	0.375	16	10	0	14	29	13	28	3.415	0.3703	0.3016	0.3056	0.007
A0A0P0GQX9	A0A174TYD4	0.31	29	19	1	1	29	1	28	3.965	0.4153	0.4148	0.4153	0.007
A0A0P0GQX9	A0A7W9E313	0.241	29	21	1	1	29	1	28	3.68	0.3803	0.381	0.3803	0.007
A0A0P0GQX9	A0A2S9D2S6	0.333	33	18	2	1	29	1	33	2.942	0.2993	0.2993	0.2945	0.007
A0A0P0GQX9	A0A3A5WML8	0.37	27	13	1	3	29	6	28	2.73	0.2672	0.2624	0.2651	0
A0A0P0GQX9	A0A519LHP4	0.29	31	20	1	1	29	1	31	3.68	0.2987	0.2987	0.2968	0
A0A0P0GQX9	A0A6N4XUM9	0.25	32	21	1	1	29	1	32	4.601	0.3865	0.3865	0.3697	0
A0A0P0GQX9	A0A108TDY5	0.357	14	9	0	1	14	1	14	4.601	0.4067	0.3155	0.09315	0
A0A0P0GQX9	A0A413HAP3	0.214	14	11	0	14	27	2	15	5.339	0.5407	0.3549	0.09551	0
A0A0P0GQX9	A0A497Y471	0.185	27	22	0	3	29	2	28	6.192	0.4972	0.4829	0.4903	0
A0A0P0GQX9	A0A7D4FUA7	0.31	29	19	1	1	29	1	28	4.601	0.3268	0.3236	0.3268	0
A0A0P0GQX9	A0A7W9DI38	0.142	14	12	0	14	27	1	14	5.75	0.5203	0.3622	0.3701	0
A0A0P0GQX9	A0A448B3Y7	0.428	28	15	1	2	29	7	33	2.942	0.2071	0.207	0.2026	0
A0A0P0GQX9	A0A1H6GVA4	0.366	30	18	1	1	29	6	35	2.534	0.1996	0.1996	0.196	0
A0A0P0GQX9	A0A2S9JMN2	0.241	29	20	1	1	29	10	36	4.271	0.345	0.345	0.2984	0
A0A0P0GQX9	A0A6B9ZBG8	0.233	30	20	2	1	29	1	28	3.965	0.238	0.2389	0.238	0
A0A0P0GQX9	I9TCL6	0.275	29	21	0	1	29	1	29	5.75	0.3917	0.3917	0.3917	0
A0A0P0GQX9	A0A9X1X125	0.266	30	21	1	1	29	1	30	6.192	0.3923	0.3923	0.3912	0
A0A0P0GQX9	A0A2T3HR55	0.148	27	23	0	1	27	1	27	5.75	0.333	0.3254	0.3163	0
A0A0P0GQX9	A0A3M7TD05	0.281	32	20	2	1	29	1	32	5.339	0.3937	0.3937	0.3834	0
A0A0P0GQX9	A0A2S9CSW0	0.333	27	13	1	3	29	12	33	4.957	0.3594	0.3481	0.324	0
A0A0P0GQX9	A0A7G9QB54	0.212	33	22	2	1	29	1	33	3.17	0.2072	0.2072	0.193	0
A0A0P0GQX9	A0A1D7QJF5	0.206	29	23	0	1	29	1	29	5.75	0.3001	0.3001	0.3001	0
A0A0P0GQX9	A0A841JJ50	0.275	29	21	0	1	29	4	32	6.192	0.3036	0.3036	0.2831	0
A0A0P0GQX9	A0A7X0R4F6	0.222	27	19	1	1	25	1	27	5.75	0.3734	0.3755	0.3455	0
A0A0P0GQX9	A0A496CV27	0.178	28	23	0	1	28	1	28	6.192	0.3412	0.334	0.2359	0
A0A0P0GQX9	A0A414GUU0	0.233	30	22	1	1	29	1	30	5.339	0.3047	0.3047	0.2006	0
A0A0P0GQX9	A0A365XXD9	0.23	26	20	0	1	26	1	26	8.305	0.4699	0.4655	0.4699	0
A0A0P0GQX9	A0A016FKL9	0.115	26	23	0	1	26	1	26	7.721	0.4156	0.3918	0.3003	0
A0A0P0GQX9	A0A1I3XCT7	0.2	30	20	2	1	26	1	30	6.666	0.299	0.299	0.2948	0
A0A0P0GQX9	A0A1N7K8S4	0.297	37	15	2	1	29	1	34	6.666	0.2803	0.2803	0.247	0
A0A0P0GQX9	A0A519TPY0	0.175	40	22	2	1	29	1	40	7.721	0.3127	0.3127	0.2823	0
A0A0P0GQX9	A0A396BWT2	0.244	45	18	2	1	29	1	45	7.721	0.3273	0.3273	0.2316	0
A0A0P0GQX9	A0A255T275	0.23	39	17	2	1	26	13	51	7.721	0.3299	0.3299	0.189	0
A0A0P0GQX9	A0A1G8CYT3	0.241	29	22	0	1	29	2	30	9.594	0.3228	0.3228	0.3225	0
A0A0P0GQX9	A0A5B2UEB6	0.75	8	2	0	22	29	28	35	8.929	0.4088	0.1627	0.1512	0
A0A0P0GQX9	E6SR76	0.2	15	12	0	12	26	93	107	7.721	0.3047	0.2369	0.09017	0
A0A0P0GQX9	A0A7C6M164	0.2	20	15	1	7	26	99	117	8.305	0.2647	0.2671	0.09611	0
A0A0P0GQX9	A0A7W9DHQ3	0.142	14	12	0	14	27	2	15	9.594	0.2474	0.2269	0.228	0
A0A0P0GQX9	A0A4Q1EVQ7	0.315	38	14	2	1	29	1	35	9.594	0.2534	0.2534	0.2295	0
A0A0P0GQX9	A0A5D3FS95	0.282	39	16	2	1	29	1	37	9.594	0.2474	0.2474	0.2058	0
A0A0P0NGP2	A0A0P0NGP2	1	41	0	0	1	41	1	41	4.686e-08	1	1	1	1
A0A0P0NGP2	A0A1I0TPP0	0.534	43	18	1	1	41	1	43	0.0002271	0.6863	0.6863	0.6644	1
A0A0P0NGP2	A0A4U1C283	0.658	41	14	0	1	41	1	41	0.000409	0.6622	0.6622	0.6622	0.998
A0A0P0NGP2	A0A3N7D3M9	0.59	44	15	1	1	41	1	44	0.0008009	0.4661	0.4661	0.4457	0.967
A0A0P0NGP2	A0A520BWX4	0.536	41	19	0	1	41	1	41	0.01794	0.4375	0.4375	0.4375	0.382
A0A0P0NGP2	A0A943ANE1	0.12	25	22	0	1	25	1	25	1.675	0.3897	0.2713	0.3636	0.009
A0A0P0NKF0	A0A0P0NKF0	1	33	0	0	1	33	1	33	8.704e-05	1	1	1	1
A0A0P0NKF0	A0A249SY90	0.272	33	19	1	1	33	1	28	1.974	0.4529	0.4232	0.4529	0.009
A0A0P0NKF0	A0A2V2ZBU1	0.371	35	20	2	1	33	1	35	1.389	0.3243	0.3243	0.3152	0.008
A0A0P0NKF0	A0A1G8BHL2	0.333	33	17	1	1	33	1	28	2.807	0.2597	0.2515	0.2597	0
A0A0P0NKF0	A0A7K0B9H5	0.303	33	16	1	1	33	1	26	4.753	0.3228	0.2993	0.3228	0
A0A0P0NKF0	A0A6G7BNT0	0.121	33	26	2	1	33	1	30	7.346	0.3765	0.3765	0.2459	0
A0A0P0NKF0	A0A7W8YPA1	0.303	33	18	1	1	33	1	28	7.346	0.2962	0.2782	0.2962	0
A0A0Q1A5A5	A0A0Q1A5A5	1	40	0	0	1	40	1	40	1.73e-05	1	1	1	1
A0A0Q1A5A5	A0A7W9XE33	0.25	40	29	1	1	40	1	39	3.232	0.4052	0.4024	0.4052	0.008
A0A0Q1A5A5	A0A7D4JE79	0.2	40	23	2	1	40	1	31	2.769	0.3399	0.2952	0.3399	0.007
A0A0Q1A5A5	A0A3M7TD05	0.129	31	27	0	10	40	2	32	3.491	0.3881	0.3669	0.3873	0.007
A0A0Q1A5A5	A0A7K1YDE4	0.146	41	33	2	1	40	1	40	4.073	0.498	0.498	0.498	0.007
A0A0Q1A5A5	A0A0A2EJR8	0.25	40	18	2	1	40	1	28	3.491	0.3824	0.2991	0.3824	0
A0A0Q1A5A5	A0A1N7IHV3	0.225	31	24	0	10	40	3	33	4.073	0.3938	0.3654	0.3894	0
A0A0Q1A5A5	A0A1C5Z3M3	0.185	27	22	0	14	40	2	28	5.131	0.4419	0.3903	0.4413	0
A0A0Q1A5A5	A0A1Q6A5N6	0.192	26	21	0	1	26	1	26	5.541	0.4603	0.3749	0.4412	0
A0A0Q1A5A5	A0A3E1P020	0.321	28	18	1	1	27	1	28	4.752	0.3785	0.324	0.375	0
A0A0Q1A5A5	I9SQN2	0.171	35	23	2	2	36	1	29	3.771	0.3193	0.2659	0.3193	0
A0A0Q1A5A5	A0A1H0QYD2	0.2	40	24	2	1	40	1	32	3.771	0.3235	0.2793	0.3235	0
A0A0Q1A5A5	A0A7K1Y0H6	0.275	40	23	3	1	40	1	34	3.771	0.3359	0.2995	0.3359	0
A0A0Q1A5A5	A0A496CV27	0.162	43	32	1	1	39	1	43	4.073	0.3205	0.3205	0.2721	0
A0A0Q1A5A5	A0A7K0KII6	0.195	41	32	1	1	40	1	41	4.752	0.3562	0.3562	0.2838	0
A0A0Q1A5A5	A0A6B9YY51	0.321	28	18	1	1	28	1	27	4.752	0.3472	0.3247	0.3479	0
A0A0Q1A5A5	A0A7G8V3P1	0.131	38	24	1	3	40	1	29	5.131	0.3377	0.2877	0.3377	0
A0A0Q1A5A5	A0A841JJ50	0.2	40	24	1	1	40	1	32	4.399	0.259	0.2296	0.259	0
A0A0Q1A5A5	A0A2H9VT96	0.2	40	26	1	1	40	1	34	5.541	0.4153	0.3813	0.4153	0
A0A0Q1A5A5	A0A519TPY0	0.302	43	24	3	1	40	1	40	3.771	0.2755	0.2755	0.2755	0
A0A0Q1A5A5	A0A1G7VRP7	0.636	11	4	0	1	11	1	11	4.399	0.3717	0.1475	0.1388	0
A0A0Q1A5A5	A0A139KT76	0.208	24	19	0	17	40	5	28	5.982	0.3817	0.3509	0.3924	0
A0A0Q1A5A5	A0A174TYD4	0.185	27	22	0	14	40	2	28	5.982	0.4094	0.3792	0.4114	0
A0A0Q1A5A5	A0A7W9E313	0.275	40	17	3	1	40	1	28	4.073	0.2322	0.2139	0.2322	0
A0A0Q1A5A5	A0A6B9Z803	0.138	36	22	2	6	40	2	29	5.541	0.3486	0.276	0.3486	0
A0A0Q1A5A5	A0A1G8CYT3	0.166	36	22	1	1	36	1	28	5.982	0.3788	0.3211	0.3788	0
A0A0Q1A5A5	W6TSY3	0.437	16	9	0	1	16	1	16	6.458	0.372	0.2918	0.2918	0
A0A0Q1A5A5	A0A1W2DHC8	0.384	13	8	0	1	13	1	13	6.97	0.4612	0.2561	0.2428	0
A0A0Q1A5A5	A0A0F5J0M6	0.225	40	29	1	3	40	1	40	6.458	0.3933	0.3933	0.3405	0
A0A0Q1A5A5	A0A365XXD9	0.24	25	18	1	1	24	1	25	6.458	0.3314	0.2957	0.3342	0
A0A0Q1A5A5	A0A1H0PJ05	0.321	28	16	1	16	40	2	29	5.982	0.3536	0.2979	0.3486	0
A0A0Q1A5A5	I9TCL6	0.222	36	21	1	1	36	1	29	5.131	0.2858	0.2604	0.2858	0
A0A0Q1A5A5	A0A9X1X125	0.15	40	24	1	1	40	1	30	6.458	0.3157	0.2642	0.3157	0
A0A0Q1A5A5	A0A6N4XUM9	0.129	31	27	0	10	40	2	32	6.97	0.3842	0.3637	0.3834	0
A0A0Q1A5A5	A0A7W9E2N6	0.238	42	26	1	1	36	1	42	5.131	0.2292	0.2292	0.2207	0
A0A0Q1A5A5	A0A139KFG8	0.222	18	14	0	1	18	37	54	8.11	0.4359	0.3223	0.2428	0
A0A0Q1A5A5	A0A662ZZL9	0.159	44	33	2	1	40	1	44	6.97	0.3305	0.3305	0.2562	0
A0A0Q1A5A5	A0A4Y8KWW2	0.125	40	28	1	1	33	1	40	6.458	0.3477	0.3477	0.2248	0
A0A0Q1A5A5	A0A1D7QJF5	0.285	28	19	1	1	28	1	27	7.52	0.2913	0.2379	0.2849	0
A0A0Q1A5A5	A0A4S2B6L9	0.225	31	21	1	10	40	2	29	8.743	0.4488	0.3666	0.4488	0
A0A0Q1A5A5	A0A848FYJ3	0.23	26	20	0	11	36	2	27	8.743	0.5012	0.4165	0.4834	0
A0A0Q1A5A5	A0A841JED5	0.137	29	25	0	1	29	1	29	8.11	0.3969	0.3324	0.3795	0
A0A0Q1A5A5	A0A841ER65	0.225	40	24	2	1	40	1	33	8.11	0.4241	0.3957	0.4241	0
A0A0Q1A5A5	A0A5D3FS95	0.129	31	27	0	10	40	2	32	8.11	0.3344	0.2953	0.3084	0
A0A0Q1A5A5	A0A4P8RDQ2	0.295	44	22	4	3	40	1	41	5.131	0.2237	0.2237	0.2212	0
A0A0Q1A5A5	A0A412J629	0.204	44	31	2	1	40	11	54	5.982	0.2499	0.2499	0.2083	0
A0A0Q1A5A5	A0A255T275	0.163	49	28	2	1	36	1	49	5.982	0.2333	0.2333	0.1733	0
A0A0Q1A5A5	A0A108TDY9	0.25	12	9	0	7	18	12	23	9.42	0.4922	0.2459	0.3339	0
A0A0Q1A5A5	A0A3A5WML8	0.312	16	10	1	25	40	14	28	6.458	0.2127	0.1957	0.2093	0
A0A0Q1A5A5	A0A6B9ZBG8	0.187	32	21	1	9	40	2	28	7.52	0.2775	0.2386	0.2775	0
A0A0Q1A5A5	A0A0P0GQX9	0.225	31	21	2	10	40	2	29	8.11	0.2679	0.2536	0.2679	0
A0A0Q1A5A5	A0A966DVA7	0.285	28	17	1	1	25	1	28	9.42	0.3549	0.2912	0.35	0
A0A0Q1A5A5	A0A6I7M5X7	0.2	35	22	1	6	40	2	30	8.743	0.3562	0.2951	0.3562	0
A0A0Q1A5A5	H8KQN2	0.166	18	15	0	1	18	1	18	8.11	0.2831	0.2485	0.2838	0
A0A0Q1A5A5	A0A927PHG1	0.189	37	24	2	1	36	1	32	9.42	0.364	0.3155	0.364	0
A0A0Q1A5A5	A0A1H6GVA4	0.225	40	26	2	1	40	1	35	6.458	0.1593	0.1555	0.1593	0
A0A0Q1A5A5	A0A443YUM4	0.285	42	22	3	1	40	1	36	8.11	0.2704	0.2598	0.2704	0
A0A0Q1A5A5	A0A412S128	0.187	32	24	1	1	32	1	30	6.97	0.23	0.2121	0.2092	0
A0A0Q1A5A5	A0A7W6K873	0.6	10	4	0	1	10	1	10	9.42	0.3956	0.1746	0.1665	0
A0A0Q1A5A5	A0A016FKL9	0.244	45	29	2	1	40	1	45	8.743	0.3849	0.3849	0.3595	0
A0A0Q1A5A5	A0A174TDT6	0.166	12	10	0	1	12	37	48	9.42	0.4073	0.2069	0.1655	0
A0A0Q1A5A5	A0A642MIY1	0.194	36	24	1	1	36	25	55	6.458	0.197	0.1827	0.1514	0
A0A0Q1A5A5	A0A415DFG1	0.175	40	32	1	1	40	1	39	8.743	0.285	0.285	0.2291	0
A0A0Q1A5A5	A0A2D9DDL8	0.28	25	17	1	1	24	32	56	6.97	0.1914	0.1519	0.1223	0
A0A0Q1A5A5	A0A7K0B9D1	0.259	27	18	1	1	25	1	27	8.743	0.2471	0.2421	0.249	0
A0A0Q1A5A5	A0A2S9JMN2	0.228	35	23	2	10	40	2	36	9.42	0.2725	0.2637	0.2711	0
A0A0Q1A5A5	A0A412Y630	0.25	24	16	1	1	24	1	22	9.42	0.2434	0.2094	0.2125	0
A0A0Q1A5A5	A0A396BWT2	0.2	45	29	2	3	40	1	45	9.42	0.305	0.305	0.2811	0
A0A0Q1A5A5	A0A1Q6EDZ3	0.227	22	13	1	1	22	1	18	8.743	0.2502	0.2113	0.1023	0
A0A0Q1A5A5	A0A9E3K7K4	0.222	18	14	0	1	18	1	18	9.42	0.2872	0.2571	0.1173	0
A0A108TDY5	A0A108TDY5	1	132	0	0	1	132	1	132	1.219e-25	1	1	1	1
A0A108TDY5	A0A413HAP3	0.946	132	7	0	1	132	1	132	7.754e-21	0.7312	0.7312	0.7312	1
A0A108TDY5	A0A108TGA1	0.393	132	79	1	1	132	1	131	3.384e-14	0.7673	0.7619	0.7673	1
A0A108TDY5	A0A412RYA5	0.373	134	78	3	1	132	1	130	1.63e-13	0.6948	0.6848	0.6948	1
A0A108TDY5	A0A413HA13	0.365	134	79	3	1	132	1	130	2.323e-12	0.6642	0.6549	0.6642	1
A0A108TDY5	A0A9D1UZM0	0.19	105	72	3	14	117	3	95	1.882e-08	0.7642	0.6176	0.7259	1
A0A108TDY5	E6SR76	0.179	106	75	3	17	121	2	96	1.689e-08	0.7154	0.5851	0.7092	1
A0A108TDY5	A0A7X8F550	0.144	97	72	3	22	117	8	94	8.59e-08	0.7678	0.5728	0.6874	1
A0A108TDY5	A0A3G9DPV2	0.196	107	77	3	20	125	5	103	6.205e-08	0.7148	0.5903	0.6587	1
A0A108TDY5	A0A7C6M164	0.158	107	79	3	18	121	3	101	4.995e-08	0.7022	0.579	0.647	1
A0A108TDY5	R5N6F0	0.181	99	68	5	26	121	11	99	9.069e-08	0.7333	0.5585	0.664	1
A0A108TDY5	A0A316MT16	0.172	116	84	4	13	123	2	110	2.606e-08	0.6528	0.5851	0.6256	1
A0A108TDY5	A0A1Q6EDY6	0.214	84	55	3	35	115	21	96	1.325e-07	0.7539	0.4947	0.5454	1
A0A108TDY5	A0A9D5S5T9	0.238	88	61	2	35	121	26	108	9.574e-08	0.7499	0.5209	0.5474	1
A0A108TDY5	A0A1H0IJU1	0.188	101	73	3	21	117	7	102	4.995e-08	0.684	0.5432	0.5904	1
A0A108TDY5	A0A413HA14	0.168	101	76	4	18	117	2	95	3.156e-07	0.702	0.5473	0.6651	1
A0A108TDY5	A0A120A4D7	0.152	105	71	5	23	121	7	99	6.742e-07	0.6964	0.5611	0.6842	1
A0A108TDY5	F3QYX8	0.158	101	75	3	24	123	15	106	7.514e-07	0.729	0.5716	0.6341	1
A0A108TDY5	A0A108TGA0	0.16	106	79	4	13	117	2	98	3.92e-07	0.6859	0.5612	0.663	1
A0A108TDY5	A0A3P2ACT2	0.196	107	69	4	21	120	7	103	2.159e-07	0.6542	0.5405	0.5765	1
A0A108TDY5	E6SR78	0.224	89	60	3	35	122	17	97	1.52e-06	0.7586	0.5325	0.667	1
A0A108TDY5	A0A7X8F5L4	0.241	87	57	3	36	121	16	94	1.159e-06	0.7475	0.5137	0.6488	1
A0A108TDY5	A0A120A4E1	0.169	124	85	8	10	124	2	116	1.835e-07	0.599	0.5658	0.5901	1
A0A108TDY5	A0A642PY68	0.155	116	85	5	10	121	2	108	5.73e-07	0.6537	0.5818	0.6293	1
A0A108TDY5	A0A412IL13	0.133	105	75	5	17	117	3	95	8.841e-07	0.6555	0.5331	0.6441	1
A0A108TDY5	A0A562VL18	0.169	112	75	5	17	121	4	104	7.514e-07	0.6268	0.5403	0.576	1
A0A108TDY5	A0A9D1UZQ7	0.191	94	60	4	33	121	14	96	2.105e-06	0.6727	0.496	0.6198	1
A0A108TDY5	R5N6F5	0.264	87	55	3	36	121	18	96	9.605e-06	0.7408	0.5093	0.6325	1
A0A108TDY5	A0A9D1UZP6	0.191	94	67	3	36	128	20	105	9.098e-06	0.7347	0.5424	0.6184	1
A0A108TDY5	A0A316MMH4	0.155	116	92	3	17	128	4	117	2.541e-07	0.555	0.5053	0.5316	1
A0A108TDY5	A0A9D5QP56	0.165	109	83	4	18	121	5	110	4.369e-07	0.5727	0.4897	0.5188	1
A0A108TDY5	A0A7X8F555	0.186	86	56	5	35	117	14	88	1.13e-05	0.6968	0.4735	0.5635	1
A0A108TDY5	E6SR77	0.193	124	76	4	1	123	1	101	7.733e-06	0.6258	0.5515	0.6258	1
A0A108TDY5	A0A7C6M2R1	0.132	113	82	4	10	117	2	103	6.225e-06	0.6334	0.5506	0.6045	1
A0A108TDY5	A0A1Q6EE04	0.15	133	90	6	1	128	1	115	7.733e-06	0.6252	0.5653	0.6252	1
A0A108TDY5	R5MLW8	0.159	94	70	3	36	127	21	107	3.343e-05	0.7017	0.5159	0.5805	1
A0A108TDY5	A0A9D9QF04	0.208	115	72	7	23	124	10	118	9.098e-06	0.57	0.509	0.5532	1
A0A108TDY5	A0A562VL75	0.155	116	83	6	12	121	4	110	1.404e-05	0.5666	0.5094	0.5592	1
A0A108TDY5	A0A108TGH1	0.206	126	73	6	11	129	7	112	0.0001044	0.5425	0.4798	0.5425	1
A0A108TDY5	A0A1Q6EDZ3	0.115	130	78	7	1	125	1	98	0.0002354	0.5407	0.4372	0.5407	1
A0A108TDY5	F3QYX7	0.242	95	50	6	35	123	24	102	9.364e-05	0.5255	0.3951	0.4529	1
A0A108TDY5	A0A412RYB1	0.133	105	69	8	36	128	24	118	0.000344	0.5966	0.4862	0.5265	1
A0A108TDY5	A0A413HAA6	0.116	103	71	7	36	128	24	116	0.0006245	0.5963	0.4782	0.516	1
A0A108TDY5	A0A7C6M297	0.193	124	63	10	1	118	1	93	0.001847	0.4664	0.3875	0.4664	0.991
A0A108TDY5	A0A1Y4ILV7	0.157	70	50	3	55	121	49	112	0.02007	0.4241	0.2715	0.282	0.277
A0A108TDY5	A0A5C6KE48	0.144	76	52	5	55	123	49	118	0.01901	0.3843	0.2609	0.2718	0.196
A0A108TDY5	A0A381FMT0	0.189	37	27	2	1	35	1	36	2.787	0.3347	0.1605	0.3278	0.009
A0A108TDY5	A0A7W9DI38	0.285	14	10	0	119	132	11	24	6.264	0.5542	0.09216	0.3653	0.008
A0A108TDY5	A0A9E6ZPU1	0.048	41	35	1	43	79	15	55	2.244	0.3471	0.1476	0.2162	0.007
A0A108TDY5	A0A1M7JKK5	0.333	12	8	0	119	130	13	24	8.176	0.7335	0.0883	0.318	0
A0A108TDY5	A0A1N7K8S4	0.23	13	10	0	119	131	13	25	8.618	0.8179	0.09754	0.3659	0
A0A108TDY5	A0A1I5H8I4	0.073	41	29	1	8	48	3	34	3.856	0.3534	0.1661	0.3053	0
A0A108TDY5	A0A7W8ZN62	0.105	76	46	4	1	76	1	54	2.942	0.26	0.1476	0.26	0
A0A108TDY5	A0A9E3K7K4	0.114	105	43	4	4	94	2	70	2.244	0.1756	0.1435	0.1609	0
A0A108TDY5	A0A0P0GQX9	0.238	21	16	0	1	21	1	21	6.971	0.3598	0.1108	0.3296	0
A0A108TDY5	A0A9D9M494	0.133	15	12	1	116	129	22	36	6.971	0.4691	0.08735	0.22	0
A0A108TDY5	A0A202BUL3	0.285	14	10	0	1	14	1	14	9.082	0.3692	0.09384	0.2922	0
A0A108TDY5	A0A927PHG1	0.285	21	15	0	1	21	1	21	6.609	0.2567	0.1127	0.2747	0
A0A108TDY5	A0A6M0CRU9	0.085	47	27	4	54	94	19	55	3.461	0.2668	0.1384	0.1658	0
A0A108TDY5	A0A420CKE5	0.28	25	14	2	1	21	1	25	9.082	0.3701	0.09948	0.3189	0
A0A108TDY5	A0A839NNI1	0.15	20	17	0	1	20	1	20	8.618	0.297	0.1158	0.2781	0
A0A108TDY5	A0A1W2DHC8	0.312	16	11	0	1	16	1	16	7.754	0.2471	0.09639	0.2225	0
A0A108TDY5	A0A7W9E2N6	0.214	14	11	0	1	14	1	14	9.082	0.346	0.09164	0.2251	0
A0A108TDY5	A0A016FKL9	0.095	21	19	0	1	21	1	21	9.082	0.3873	0.1339	0.3184	0
A0A108TDY5	A0A396BWT2	0.142	21	17	1	1	21	1	20	8.618	0.3258	0.1212	0.2759	0
A0A108TDY5	A0A9Q4P331	0.25	16	12	0	1	16	1	16	9.082	0.281	0.09476	0.2393	0
A0A108TDY5	A0A4Q1EVQ7	0.235	17	13	0	1	17	1	17	9.082	0.2682	0.1018	0.2521	0
A0A108TDY5	A0A7U7HEE0	0.263	19	13	1	1	18	1	19	9.082	0.2328	0.105	0.2453	0
A0A108TDY5	A0A1N7IHV3	0.173	23	19	0	1	23	2	24	9.568	0.2944	0.1084	0.2686	0
A0A108TDY5	A0A415DFG1	0.19	21	15	1	1	21	1	19	9.082	0.2564	0.1151	0.2131	0
A0A108TDY5	A0A074L2F4	0.136	22	14	1	57	73	4	25	7.754	0.1595	0.04921	0.1207	0
A0A108TDY9	A0A108TDY9	1	25	0	0	1	25	1	25	0.0002245	1	1	1	1
A0A108TDY9	A0A2D8UHC6	0.368	19	12	0	1	19	1	19	2.023	0.4835	0.437	0.2041	0.011
A0A108TDY9	A0A365XX15	0.266	15	11	0	9	23	12	26	2.023	0.2974	0.2685	0.2678	0.007
A0A108TDY9	A0A088F4Z9	0.125	24	21	0	2	25	3	26	3.026	0.2943	0.2938	0.287	0
A0A108TDY9	A0A412S128	0.2	25	20	0	1	25	1	25	1.589	0.2112	0.2112	0.2176	0
A0A108TDY9	A0A7W8YPA1	0.25	24	17	1	1	23	1	24	3.852	0.2365	0.2417	0.2494	0
A0A108TDY9	A0A1G8BHL2	0.142	28	21	2	1	25	1	28	5.753	0.3053	0.3053	0.3124	0
A0A108TDY9	A0A7W9E313	0.13	23	20	0	1	23	1	23	6.747	0.2997	0.3021	0.2956	0
A0A108TDY9	A0A3N2LYW4	0.2	30	19	1	1	25	2	31	4.524	0.1651	0.1651	0.157	0
A0A108TDY9	A0A941X4V9	0.28	25	12	2	1	25	1	19	6.747	0.1942	0.1942	0.171	0
A0A108TDY9	A0A316MMH4	0.062	16	15	0	10	25	107	122	7.904	0.1823	0.1824	0.08363	0
A0A108TGA0	A0A108TGA0	1	110	0	0	1	110	1	110	6.808e-22	1	1	1	1
A0A108TGA0	A0A120A4D7	0.333	108	70	1	3	110	2	107	8.218e-12	0.8346	0.8131	0.8346	1
A0A108TGA0	A0A413HA14	0.321	112	69	3	1	110	1	107	1.013e-11	0.7903	0.77	0.7903	1
A0A108TGA0	A0A412IL13	0.321	112	69	3	1	110	1	107	1.462e-11	0.7852	0.765	0.7852	1
A0A108TGA0	E6SR76	0.293	109	70	3	1	109	1	102	1.546e-10	0.7988	0.778	0.7988	1
A0A108TGA0	A0A7X8F550	0.302	109	71	3	1	109	1	104	3.393e-10	0.8057	0.7987	0.8057	1
A0A108TGA0	R5N6F0	0.254	110	78	3	1	110	1	106	9.676e-10	0.7917	0.7917	0.7917	1
A0A108TGA0	A0A9D1UZM0	0.242	103	72	2	10	107	8	109	1.551e-09	0.8222	0.7724	0.7658	1
A0A108TGA0	A0A7C6M164	0.157	108	79	4	7	109	3	103	9.706e-09	0.7798	0.7663	0.724	1
A0A108TGA0	A0A3G9DPV2	0.208	120	81	5	1	110	1	116	8.294e-09	0.7746	0.7746	0.7309	1
A0A108TGA0	A0A9D9QF04	0.14	114	92	2	1	108	1	114	1.727e-08	0.7346	0.7346	0.6836	1
A0A108TGA0	A0A642PY68	0.185	113	88	3	2	110	4	116	4.436e-08	0.7594	0.7594	0.6948	1
A0A108TGA0	A0A1H0IJU1	0.159	113	85	5	4	109	3	112	1.261e-08	0.7352	0.7352	0.6801	1
A0A108TGA0	F3QYX8	0.182	104	78	3	13	110	15	117	9.239e-08	0.7595	0.7202	0.6735	1
A0A108TGA0	A0A9D5S5T9	0.168	95	74	2	19	110	24	116	1.826e-07	0.799	0.6938	0.6147	1
A0A108TGA0	A0A120A4E1	0.18	94	72	3	22	110	30	123	2.028e-07	0.7806	0.6713	0.5889	1
A0A108TGA0	A0A1Q6EDY6	0.23	78	56	2	21	96	21	96	3.424e-07	0.8584	0.6221	0.5774	1
A0A108TGA0	A0A7C6M2R1	0.132	121	91	5	1	110	1	118	4.436e-08	0.6715	0.6715	0.6262	1
A0A108TGA0	A0A562VL18	0.191	115	74	7	1	107	1	104	1.333e-07	0.7262	0.7262	0.6535	1
A0A108TGA0	A0A316MT16	0.145	117	93	4	1	110	1	117	1.733e-07	0.7315	0.7315	0.6694	1
A0A108TGA0	A0A9D1UZP6	0.206	97	71	2	19	110	17	112	5.208e-07	0.7552	0.6741	0.6525	1
A0A108TGA0	A0A1Q6EE04	0.189	111	85	2	1	109	6	113	2.373e-07	0.6823	0.6823	0.6417	1
A0A108TGA0	A0A316MMH4	0.165	121	88	6	1	110	1	119	5.783e-07	0.7429	0.7429	0.6721	1
A0A108TGA0	A0A3P2ACT2	0.194	108	74	6	11	110	8	110	9.268e-07	0.7437	0.7311	0.6588	1
A0A108TGA0	A0A412RYA5	0.178	101	70	5	13	103	23	120	4.223e-07	0.7262	0.6712	0.5754	1
A0A108TGA0	A0A108TGA1	0.175	114	80	6	2	104	12	122	1.56e-07	0.6678	0.6678	0.5702	1
A0A108TGA0	E6SR77	0.168	95	76	2	17	109	15	108	1.085e-06	0.7636	0.6689	0.642	1
A0A108TGA0	R5N6F5	0.129	93	71	4	19	109	15	99	1.085e-06	0.7094	0.6097	0.6406	1
A0A108TGA0	A0A108TDY5	0.166	114	82	5	2	103	13	125	7.92e-07	0.6766	0.6766	0.5738	1
A0A108TGA0	A0A7X8F5L4	0.168	95	69	5	19	110	13	100	7.516e-07	0.6751	0.5928	0.6333	1
A0A108TGA0	A0A413HAP3	0.162	129	81	6	1	103	1	128	9.767e-07	0.6737	0.6737	0.5695	1
A0A108TGA0	A0A562VL75	0.158	120	83	4	1	110	1	112	7.132e-07	0.6275	0.6275	0.5899	1
A0A108TGA0	A0A108TGH1	0.144	90	73	3	19	107	18	104	5.505e-06	0.787	0.6555	0.6296	1
A0A108TGA0	E6SR78	0.142	112	81	7	1	108	2	102	1.738e-06	0.6629	0.6286	0.6629	1
A0A108TGA0	A0A9D5QP56	0.121	123	93	4	1	108	1	123	7.516e-07	0.6381	0.6381	0.5818	1
A0A108TGA0	R5MLW8	0.153	117	87	5	1	109	1	113	8.795e-07	0.6191	0.6191	0.5896	1
A0A108TGA0	A0A413HA13	0.189	111	75	5	4	103	14	120	2.643e-06	0.6476	0.6476	0.556	1
A0A108TGA0	A0A7X8F555	0.208	115	71	9	4	110	2	104	3.62e-06	0.6396	0.6342	0.6396	1
A0A108TGA0	A0A9D1UZQ7	0.153	104	69	5	16	109	4	98	1.146e-05	0.6331	0.596	0.6331	1
A0A108TGA0	A0A412RYB1	0.129	116	86	6	1	107	1	110	1.49e-05	0.6184	0.6184	0.5661	1
A0A108TGA0	A0A413HAA6	0.148	108	78	6	7	107	10	110	3.631e-05	0.6284	0.6179	0.5656	1
A0A108TGA0	F3QYX7	0.233	90	61	6	22	110	25	107	0.0001575	0.6331	0.5317	0.5193	1
A0A108TGA0	A0A1Q6EDZ3	0.137	116	78	9	1	110	4	103	0.0001346	0.5318	0.5063	0.5318	1
A0A108TGA0	A0A7C6M297	0.133	112	80	7	1	110	8	104	0.0002524	0.5337	0.5261	0.5337	1
A0A108TGA0	A0A1Y4ILV7	0.115	104	81	4	16	110	24	125	0.001665	0.5318	0.5075	0.4558	0.998
A0A108TGA0	A0A5C6KE48	0.134	104	79	4	16	110	24	125	0.00158	0.5187	0.4955	0.4467	0.997
A0A108TGA0	A0A9E3K7K4	0.144	83	51	7	26	97	19	92	1.164	0.4029	0.3168	0.3031	0.029
A0A108TGA0	A0A6M0CRU9	0.075	53	34	3	40	87	19	61	1.436	0.4095	0.2357	0.2527	0.016
A0A108TGA0	A0A074L2F4	0.184	38	20	2	1	38	1	27	4.785	0.4185	0.1862	0.4185	0
A0A108TGA0	A0A7W8ZN62	0.125	48	30	3	71	110	19	62	2.301	0.2215	0.1295	0.187	0
A0A108TGA0	A0A925UE49	0.187	16	13	0	78	93	20	35	8.031	0.5753	0.135	0.3288	0
A0A108TGA0	A0A2D8UHC6	0.074	27	20	1	82	108	26	47	6.883	0.2899	0.09314	0.1488	0
A0A108TGA0	A0A9E6ZPU1	0.127	55	36	4	25	68	4	57	4.542	0.2026	0.1442	0.1706	0
A0A108TGA0	A0A1I5H8I4	0.142	35	22	1	76	110	29	55	9.833	0.2306	0.1132	0.1806	0
A0A108TGA1	A0A108TGA1	1	131	0	0	1	131	1	131	2.865e-26	1	1	1	1
A0A108TGA1	A0A412RYA5	0.393	132	77	2	1	131	1	130	8.76e-16	0.707	0.7015	0.707	1
A0A108TGA1	A0A108TDY5	0.393	132	79	1	1	131	1	132	9.373e-15	0.7673	0.7673	0.7619	1
A0A108TGA1	A0A413HAP3	0.4	135	74	4	1	131	1	132	7.613e-14	0.6982	0.6982	0.6932	1
A0A108TGA1	A0A413HA13	0.363	132	81	2	1	131	1	130	4.636e-14	0.6628	0.658	0.6628	1
A0A108TGA1	A0A9D1UZM0	0.209	86	60	3	35	119	20	98	4.998e-08	0.7712	0.5191	0.6072	1
A0A108TGA1	E6SR76	0.165	103	74	4	16	117	2	93	1.407e-08	0.6647	0.5365	0.6425	1
A0A108TGA1	A0A9D5S5T9	0.221	122	73	6	1	116	1	106	3.794e-08	0.6111	0.571	0.5971	1
A0A108TGA1	A0A108TGA0	0.169	112	79	6	12	120	2	102	4.476e-08	0.6541	0.559	0.6541	1
A0A108TGA1	A0A413HA14	0.201	114	69	5	9	118	2	97	2.76e-07	0.6742	0.5613	0.6742	1
A0A108TGA1	A0A412IL13	0.207	101	66	4	22	118	7	97	5.348e-07	0.6851	0.5395	0.6496	1
A0A108TGA1	A0A3G9DPV2	0.201	109	77	5	16	121	2	103	2.095e-07	0.6522	0.555	0.6135	1
A0A108TGA1	A0A120A4D7	0.211	104	68	4	17	116	2	95	3.256e-07	0.6507	0.5263	0.6351	1
A0A108TGA1	A0A7C6M2R1	0.104	105	76	6	21	119	14	106	7.866e-07	0.6585	0.541	0.5901	1
A0A108TGA1	R5N6F0	0.2	95	63	5	25	116	11	95	3.636e-07	0.6546	0.4881	0.573	1
A0A108TGA1	A0A316MT16	0.185	108	68	7	21	119	11	107	2.472e-07	0.6136	0.5195	0.5521	1
A0A108TGA1	A0A9D5QP56	0.161	124	82	5	1	119	1	107	6.667e-07	0.6091	0.5755	0.6091	1
A0A108TGA1	A0A7X8F550	0.14	100	75	4	18	116	5	94	1.702e-06	0.704	0.5485	0.6503	1
A0A108TGA1	F3QYX8	0.072	110	88	5	10	116	2	100	2.76e-07	0.6028	0.518	0.5665	1
A0A108TGA1	A0A9D1UZP6	0.139	93	72	3	35	126	20	105	2.122e-06	0.7125	0.5269	0.5967	1
A0A108TGA1	E6SR77	0.169	118	75	6	1	117	1	96	1.365e-06	0.61	0.5398	0.61	1
A0A108TGA1	E6SR78	0.166	84	61	4	35	117	18	93	3.484e-06	0.7275	0.4878	0.606	1
A0A108TGA1	A0A642PY68	0.157	121	86	7	1	119	1	107	6.31e-07	0.5782	0.5401	0.5782	1
A0A108TGA1	A0A1Q6EDY6	0.191	120	73	5	1	117	1	99	9.281e-07	0.5705	0.5217	0.5705	1
A0A108TGA1	A0A7X8F5L4	0.17	82	60	3	35	115	16	90	3.484e-06	0.7013	0.4608	0.5779	1
A0A108TGA1	A0A7C6M164	0.194	108	68	7	18	117	2	98	1.223e-06	0.6047	0.5056	0.5617	1
A0A108TGA1	A0A1H0IJU1	0.14	100	75	5	21	115	8	101	1.681e-07	0.5593	0.4477	0.4818	1
A0A108TGA1	A0A316MMH4	0.171	111	80	6	16	119	2	107	5.651e-07	0.5912	0.5122	0.5408	1
A0A108TGA1	A0A120A4E1	0.182	126	80	9	10	123	2	116	8.208e-08	0.4919	0.4752	0.4919	1
A0A108TGA1	A0A7X8F555	0.142	84	60	6	35	116	15	88	1.238e-05	0.7076	0.471	0.5582	1
A0A108TGA1	R5MLW8	0.162	117	76	6	1	116	1	96	1.524e-06	0.5599	0.5007	0.5599	1
A0A108TGA1	A0A1Q6EE04	0.166	120	84	7	1	119	1	105	4.533e-07	0.5221	0.4785	0.5221	1
A0A108TGA1	A0A108TGH1	0.158	120	80	5	1	119	1	100	9.931e-06	0.6075	0.5386	0.6075	1
A0A108TGA1	A0A9D1UZQ7	0.152	92	69	4	26	116	9	92	1.821e-05	0.678	0.4968	0.6157	1
A0A108TGA1	A0A562VL75	0.172	122	79	8	1	116	1	106	5.125e-06	0.5468	0.501	0.5468	1
A0A108TGA1	R5N6F5	0.155	116	73	6	1	115	1	92	2.148e-05	0.5797	0.4715	0.5797	1
A0A108TGA1	A0A9D9QF04	0.162	111	77	7	17	119	5	107	6.389e-06	0.5295	0.468	0.5032	1
A0A108TGA1	A0A413HAA6	0.147	102	71	6	35	127	24	118	7.224e-05	0.5936	0.4733	0.5091	1
A0A108TGA1	A0A412RYB1	0.12	124	80	8	1	116	1	103	6.123e-05	0.5311	0.4957	0.5311	1
A0A108TGA1	A0A3P2ACT2	0.155	103	70	6	21	116	8	100	8.523e-05	0.5868	0.4739	0.5009	1
A0A108TGA1	A0A1Q6EDZ3	0.135	118	72	7	1	116	1	90	6.123e-05	0.5141	0.4185	0.5141	1
A0A108TGA1	A0A562VL18	0.18	111	66	8	17	115	2	99	5.795e-05	0.5255	0.4536	0.48	1
A0A108TGA1	F3QYX7	0.188	117	73	7	1	116	1	96	0.0002176	0.4969	0.4361	0.4969	1
A0A108TGA1	A0A7C6M297	0.176	125	73	11	1	122	1	98	0.001417	0.4891	0.4134	0.4891	0.99
A0A108TGA1	A0A5C6KE48	0.088	79	55	5	50	115	35	109	0.051	0.4419	0.296	0.3073	0.196
A0A108TGA1	A0A1Y4ILV7	0.088	79	55	5	50	115	35	109	0.04323	0.415	0.2801	0.2911	0.164
A0A108TGA1	A0A7W8ZN62	0.134	82	44	5	1	81	1	56	0.8962	0.4027	0.2249	0.4027	0.029
A0A108TGA1	A0A9E3K7K4	0.112	124	72	10	1	117	1	93	0.5164	0.186	0.1727	0.186	0.01
A0A108TGA1	A0A9D9TQS3	0.214	28	22	0	6	33	2	29	2.851	0.3832	0.1372	0.3681	0.007
A0A108TGA1	A0A381FMT0	0.2	35	26	1	1	33	1	35	2.851	0.2737	0.1483	0.2693	0.007
A0A108TGA1	A0A365XXD9	0.333	12	8	0	1	12	1	12	7.641	0.4817	0.08467	0.3049	0
A0A108TGA1	C2FV94	0.285	14	10	0	1	14	2	15	9.464	0.6268	0.1037	0.4179	0
A0A108TGA1	A0A5D3FS95	0.333	12	8	0	1	12	1	12	8.508	0.5293	0.0856	0.2609	0
A0A108TGA1	A0A7G8V3P1	0.136	22	19	0	1	22	1	22	8.508	0.4655	0.1258	0.427	0
A0A108TGA1	A0A5B2UEB6	0.416	12	7	0	1	12	2	13	8.975	0.4698	0.07944	0.2325	0
A0A108TGA1	A0A6I7M5X7	0.263	19	14	0	1	19	1	19	8.064	0.351	0.1232	0.3762	0
A0A108TGA1	A0A4Q1EUC9	0.217	23	17	1	1	22	1	23	8.064	0.3811	0.1413	0.3773	0
A0A108TGA1	A0A6M0CRU9	0.111	54	32	4	53	101	19	61	3.183	0.2343	0.1369	0.1618	0
A0A108TGA1	A0A420CGW4	0.454	11	6	0	2	12	3	13	9.464	0.4187	0.07062	0.1911	0
A0A108TGA1	C3J7W9	0.147	34	24	2	1	33	1	30	7.641	0.2721	0.09735	0.1987	0
A0A108TGA1	A0A2R7P674	0.38	21	12	1	1	20	1	21	9.464	0.2929	0.1065	0.2634	0
A0A108TGA1	A0A9E6ZPU1	0.102	49	36	3	42	85	15	60	7.239	0.2622	0.1465	0.197	0
A0A108TGH1	A0A108TGH1	1	115	0	0	1	115	1	115	1.998e-23	1	1	1	1
A0A108TGH1	A0A413HAA6	0.322	121	76	2	1	115	1	121	1.822e-11	0.7822	0.7822	0.7462	1
A0A108TGH1	A0A412RYB1	0.297	121	78	3	2	115	1	121	2.661e-10	0.7111	0.7111	0.6781	1
A0A108TGH1	R5MLW8	0.182	115	90	2	1	115	1	111	1.857e-08	0.7192	0.7192	0.7136	1
A0A108TGH1	F3QYX8	0.215	102	77	2	16	115	18	118	7.503e-08	0.7452	0.6668	0.651	1
A0A108TGH1	E6SR77	0.168	119	91	4	1	115	1	115	3.246e-08	0.6716	0.6716	0.6716	1
A0A108TGH1	R5N6F5	0.187	112	81	4	6	115	1	104	5.366e-08	0.7071	0.6481	0.7071	1
A0A108TGH1	A0A9D1UZP6	0.179	106	80	3	11	115	9	108	1.109e-07	0.6768	0.6292	0.6342	1
A0A108TGH1	A0A7X8F5L4	0.217	115	77	4	1	115	1	102	9.921e-08	0.7072	0.6359	0.7072	1
A0A108TGH1	A0A9D1UZQ7	0.22	100	70	3	16	115	12	103	3.206e-07	0.7167	0.6334	0.6983	1
A0A108TGH1	A0A7X8F555	0.215	102	70	4	10	104	4	102	2.867e-07	0.7098	0.639	0.6696	1
A0A108TGH1	A0A120A4D7	0.111	90	75	3	16	104	14	99	9.267e-07	0.7566	0.6107	0.65	1
A0A108TGH1	E6SR78	0.184	114	78	4	2	115	5	103	2.425e-07	0.6772	0.6153	0.6772	1
A0A108TGH1	E6SR76	0.186	86	68	2	19	104	16	99	1.713e-06	0.7869	0.6099	0.6501	1
A0A108TGH1	A0A1Q6EE04	0.173	121	91	5	1	115	1	118	4.239e-07	0.6649	0.6649	0.6483	1
A0A108TGH1	A0A9D5S5T9	0.241	116	75	5	1	105	1	114	7.503e-08	0.5986	0.5986	0.5555	1
A0A108TGH1	A0A412IL13	0.125	96	77	3	9	98	2	96	8.763e-07	0.7088	0.6044	0.6446	1
A0A108TGH1	A0A9D1UZM0	0.184	119	79	4	7	115	1	111	6.268e-07	0.6612	0.6397	0.6612	1
A0A108TGH1	A0A413HA14	0.127	102	79	4	9	104	2	99	7.009e-07	0.6716	0.6042	0.6438	1
A0A108TGH1	A0A120A4E1	0.23	104	74	4	16	115	25	126	1.225e-06	0.6966	0.6363	0.586	1
A0A108TGH1	A0A7C6M2R1	0.225	111	70	6	9	104	2	111	9.267e-07	0.6553	0.6347	0.6153	1
A0A108TGH1	A0A108TGA0	0.145	103	79	4	10	104	6	107	2.678e-06	0.6994	0.6317	0.6586	1
A0A108TGH1	A0A9D9QF04	0.14	100	78	3	19	111	20	118	4.682e-06	0.7148	0.6279	0.6081	1
A0A108TGH1	A0A412RYA5	0.193	98	68	4	21	112	35	127	4.187e-06	0.6931	0.6002	0.5367	1
A0A108TGH1	A0A1Q6EDZ3	0.179	117	81	7	1	115	1	104	1.096e-06	0.5848	0.5376	0.5848	1
A0A108TGH1	R5N6F0	0.113	88	75	3	18	104	18	103	1.21e-05	0.7737	0.6117	0.6358	1
A0A108TGH1	F3QYX7	0.196	122	82	6	1	115	1	113	9.799e-07	0.5546	0.546	0.5546	1
A0A108TGH1	A0A3G9DPV2	0.17	94	70	3	9	100	14	101	2.502e-05	0.7447	0.6209	0.6111	1
A0A108TGH1	A0A642PY68	0.185	108	76	5	14	115	20	121	4.428e-06	0.6412	0.6052	0.5777	1
A0A108TGH1	A0A108TGA1	0.153	130	89	5	1	110	1	129	5.236e-06	0.6119	0.6119	0.5427	1
A0A108TGH1	A0A562VL75	0.173	115	83	4	2	105	1	114	1.449e-06	0.5618	0.5618	0.5495	1
A0A108TGH1	A0A413HAP3	0.208	134	79	6	1	112	1	129	7.741e-06	0.6276	0.6276	0.5562	1
A0A108TGH1	A0A1H0IJU1	0.18	100	76	3	21	115	22	120	3.308e-05	0.7006	0.6192	0.5962	1
A0A108TGH1	A0A9D5QP56	0.13	100	77	3	9	103	16	110	3.498e-05	0.6983	0.6152	0.5787	1
A0A108TGH1	A0A7X8F550	0.181	99	74	4	18	115	17	109	3.498e-05	0.6986	0.6125	0.643	1
A0A108TGH1	A0A413HA13	0.174	132	84	7	1	112	1	127	1.789e-05	0.629	0.629	0.5638	1
A0A108TGH1	A0A316MMH4	0.128	101	82	3	21	115	23	123	7.646e-05	0.7093	0.6343	0.5978	1
A0A108TGH1	A0A7C6M297	0.175	120	78	8	1	115	1	104	1.513e-05	0.5611	0.53	0.5611	1
A0A108TGH1	A0A7C6M164	0.163	98	78	2	20	115	20	115	2.797e-05	0.6323	0.5532	0.545	1
A0A108TGH1	A0A3P2ACT2	0.146	89	70	4	21	105	22	108	0.0001671	0.7464	0.5964	0.562	1
A0A108TGH1	A0A108TDY5	0.193	124	77	5	7	112	11	129	5.171e-05	0.5984	0.5984	0.5291	1
A0A108TGH1	A0A1Q6EDY6	0.099	111	85	4	7	103	1	110	3.128e-05	0.5735	0.5575	0.5415	1
A0A108TGH1	A0A316MT16	0.122	106	86	3	16	115	18	122	0.0001671	0.666	0.62	0.5883	1
A0A108TGH1	A0A562VL18	0.144	104	77	4	21	114	22	123	0.0001869	0.6295	0.577	0.5436	1
A0A108TGH1	A0A1Y4ILV7	0.119	117	91	4	5	111	9	123	0.0005108	0.5358	0.5358	0.5008	0.999
A0A108TGH1	A0A5C6KE48	0.151	112	80	6	5	104	9	117	0.000893	0.5163	0.5057	0.4743	0.995
A0A108TGH1	A0A6M0CRU9	0.108	101	59	10	23	104	5	93	0.6155	0.2146	0.1961	0.2146	0.011
A0A108TGH1	A0A9E3K7K4	0.082	121	68	9	8	103	4	106	0.6882	0.1802	0.1802	0.1791	0.009
A0A108TGH1	H8KL21	0.166	12	10	0	1	12	1	12	8.892	0.6256	0.0955	0.2815	0
A0A108TGH1	A0A139KFG8	0.142	14	12	0	1	14	36	49	8.423	0.4707	0.1106	0.2074	0
A0A108TGH1	A0A7W8ZN62	0.241	29	15	3	68	92	26	51	3.287	0.3736	0.1167	0.1992	0
A0A108TGH1	A0A1H6GVA4	0.333	15	10	0	2	16	1	15	6.767	0.2469	0.09691	0.2254	0
A0A108TGH1	A0A3E5G3N2	0.35	20	9	2	1	16	1	20	9.899	0.2455	0.0718	0.2376	0
A0A108TGH1	C3J7W9	0.28	25	14	2	44	68	17	37	8.423	0.283	0.1221	0.2051	0
A0A108TGH1	A0A1I5H8I4	0.13	46	24	2	69	104	13	52	6.767	0.1578	0.08311	0.1415	0
A0A108TGH1	A0A9E6ZPU1	0.058	51	29	3	24	68	21	58	9.384	0.1807	0.1024	0.1313	0
A0A120A4D7	A0A120A4D7	1	107	0	0	1	107	1	107	6.299e-21	1	1	1	1
A0A120A4D7	A0A412IL13	0.897	107	11	0	1	107	1	107	5.279e-19	0.9719	0.9719	0.9719	1
A0A120A4D7	A0A413HA14	0.887	107	12	0	1	107	1	107	2.682e-19	0.9319	0.9319	0.9319	1
A0A120A4D7	A0A108TGA0	0.333	108	70	1	2	107	3	110	1.255e-11	0.8346	0.8346	0.8131	1
A0A120A4D7	E6SR76	0.216	106	77	4	1	105	1	101	7.303e-10	0.7805	0.7737	0.7737	1
A0A120A4D7	A0A7C6M164	0.227	101	71	3	3	98	2	100	3.486e-09	0.8527	0.8079	0.7429	1
A0A120A4D7	A0A7X8F550	0.232	112	77	4	1	106	1	109	1.295e-09	0.7704	0.7704	0.7573	1
A0A120A4D7	R5N6F0	0.203	113	80	4	1	106	1	110	1.23e-09	0.7442	0.7442	0.7252	1
A0A120A4D7	A0A9D1UZM0	0.19	110	80	4	2	106	6	111	1.965e-09	0.7349	0.7349	0.7099	1
A0A120A4D7	A0A3G9DPV2	0.275	116	75	4	1	107	1	116	2.686e-09	0.7586	0.7586	0.6988	1
A0A120A4D7	A0A3P2ACT2	0.222	117	77	6	1	106	1	114	2.801e-08	0.8197	0.8197	0.72	1
A0A120A4D7	A0A9D5S5T9	0.195	97	74	2	14	107	22	117	1.217e-08	0.782	0.713	0.6187	1
A0A120A4D7	A0A1H0IJU1	0.2	105	77	4	1	98	1	105	1.579e-08	0.7796	0.7665	0.692	1
A0A120A4D7	A0A120A4E1	0.203	108	77	4	8	107	20	126	1.097e-08	0.7306	0.7306	0.6297	1
A0A120A4D7	A0A562VL18	0.235	106	70	5	1	98	1	103	4.969e-08	0.8121	0.805	0.7053	1
A0A120A4D7	F3QYX8	0.169	106	79	3	8	107	15	117	3.109e-08	0.714	0.7079	0.6462	1
A0A120A4D7	A0A642PY68	0.158	120	87	4	1	107	1	119	5.235e-08	0.7012	0.7012	0.6284	1
A0A120A4D7	A0A316MMH4	0.18	111	80	5	1	101	1	110	8.366e-08	0.7476	0.7476	0.6599	1
A0A120A4D7	A0A9D5QP56	0.19	121	78	6	1	102	1	120	4.477e-08	0.6896	0.6896	0.6083	1
A0A120A4D7	A0A412RYA5	0.223	85	60	3	19	98	35	118	4.432e-07	0.8021	0.6501	0.5426	1
A0A120A4D7	A0A316MT16	0.171	105	78	4	1	96	1	105	1.647e-07	0.7326	0.7205	0.6411	1
A0A120A4D7	R5N6F5	0.147	88	74	1	15	102	14	100	8.281e-07	0.7693	0.6488	0.6639	1
A0A120A4D7	E6SR77	0.172	93	75	2	14	105	15	106	1.394e-06	0.803	0.7104	0.6666	1
A0A120A4D7	A0A108TDY5	0.149	87	67	3	19	99	36	121	1.256e-06	0.7996	0.6605	0.5423	1
A0A120A4D7	A0A9D9QF04	0.153	117	87	4	1	105	1	117	7.083e-07	0.7174	0.7174	0.6536	1
A0A120A4D7	R5MLW8	0.163	98	79	2	1	96	1	97	3.415e-07	0.698	0.6474	0.6022	1
A0A120A4D7	A0A562VL75	0.171	111	83	3	2	107	10	116	2.773e-07	0.6515	0.6515	0.602	1
A0A120A4D7	A0A7C6M2R1	0.117	111	76	6	1	96	1	104	1.205e-07	0.6139	0.6139	0.5578	1
A0A120A4D7	A0A7X8F5L4	0.145	96	75	3	14	106	11	102	1.717e-06	0.7409	0.6725	0.702	1
A0A120A4D7	A0A108TGH1	0.107	84	73	2	14	96	16	98	2.228e-06	0.7955	0.6434	0.6034	1
A0A120A4D7	A0A1Q6EE04	0.225	93	65	2	6	96	16	103	8.281e-07	0.705	0.6238	0.5719	1
A0A120A4D7	A0A9D1UZP6	0.196	102	71	2	13	104	14	114	5.181e-07	0.6668	0.6389	0.6035	1
A0A120A4D7	E6SR78	0.2	110	77	7	1	106	1	103	4.432e-07	0.6396	0.6177	0.6396	1
A0A120A4D7	A0A1Q6EDY6	0.165	127	78	5	1	107	1	119	8.281e-07	0.6633	0.6633	0.6013	1
A0A120A4D7	A0A9D1UZQ7	0.156	96	74	3	14	106	12	103	4.164e-06	0.7391	0.6714	0.6945	1
A0A120A4D7	A0A108TGA1	0.211	104	68	4	2	95	17	116	1.256e-06	0.6507	0.6351	0.5263	1
A0A120A4D7	A0A413HAA6	0.117	94	72	4	10	96	15	104	4.868e-06	0.7001	0.6236	0.5581	1
A0A120A4D7	A0A412RYB1	0.086	93	76	4	10	96	15	104	8.196e-06	0.712	0.6286	0.5631	1
A0A120A4D7	A0A413HAP3	0.15	93	71	4	8	94	26	116	4.868e-06	0.709	0.6243	0.516	1
A0A120A4D7	A0A7X8F555	0.119	117	79	8	3	104	2	109	3.752e-06	0.6179	0.6179	0.6072	1
A0A120A4D7	A0A413HA13	0.205	107	70	5	2	98	17	118	7.385e-06	0.6139	0.6139	0.516	1
A0A120A4D7	F3QYX7	0.18	100	68	6	2	100	15	101	1.18e-05	0.5751	0.5426	0.518	1
A0A120A4D7	A0A1Q6EDZ3	0.192	109	65	6	1	100	1	95	0.0001967	0.5376	0.524	0.5376	1
A0A120A4D7	A0A7C6M297	0.169	124	63	8	1	103	1	105	0.0002984	0.4618	0.4618	0.4579	1
A0A120A4D7	A0A5C6KE48	0.122	122	90	5	1	107	1	120	0.000846	0.5021	0.5021	0.4472	0.998
A0A120A4D7	A0A1Y4ILV7	0.137	116	81	8	1	100	1	113	0.001848	0.4395	0.4395	0.3936	0.978
A0A120A4D7	A0A9E3K7K4	0.094	106	61	7	23	107	19	110	0.3564	0.2508	0.2488	0.2335	0.034
A0A120A4D7	A0A6M0CRU9	0.066	106	68	9	14	105	4	92	0.8204	0.1975	0.1897	0.1975	0.01
A0A120A4D7	A0A925UE49	0.187	16	13	0	75	90	20	35	3.913	0.5244	0.1359	0.3172	0.007
A0A120A4D7	A0A7W8ZN62	0.137	29	24	1	73	100	31	59	3.178	0.3091	0.1403	0.188	0
A0A120A4D7	A0A1I5H8I4	0.095	42	20	2	70	101	16	49	5.341	0.177	0.1014	0.1564	0
A0A120A4D7	A0A2D8UHC6	0.15	20	13	1	69	88	20	35	7.657	0.2819	0.1035	0.1603	0
A0A120A4E1	A0A120A4E1	1	126	0	0	1	126	1	126	1.019e-26	1	1	1	1
A0A120A4E1	A0A642PY68	0.401	127	69	5	1	126	1	121	3.503e-13	0.7483	0.7202	0.7483	1
A0A120A4E1	F3QYX8	0.22	127	88	6	1	126	1	117	2.029e-09	0.7304	0.6867	0.7304	1
A0A120A4E1	A0A413HA14	0.204	127	80	6	1	126	1	107	9.99e-10	0.732	0.6296	0.732	1
A0A120A4E1	A0A412IL13	0.194	108	78	4	20	126	8	107	1.723e-09	0.7318	0.6286	0.7318	1
A0A120A4E1	A0A120A4D7	0.203	108	77	4	20	126	8	107	2.971e-09	0.7306	0.6297	0.7306	1
A0A120A4E1	E6SR76	0.196	127	81	6	1	126	1	107	2.029e-09	0.6985	0.6002	0.6985	1
A0A120A4E1	R5N6F0	0.195	97	72	4	30	126	20	110	2.231e-08	0.7713	0.6034	0.6856	1
A0A120A4E1	A0A3G9DPV2	0.184	125	88	5	1	125	1	111	5.41e-09	0.6926	0.6465	0.6926	1
A0A120A4E1	A0A9D1UZM0	0.16	125	87	6	4	126	3	111	7.502e-09	0.7001	0.6232	0.7001	1
A0A120A4E1	A0A7C6M164	0.187	133	85	7	1	126	1	117	2.113e-08	0.6727	0.6271	0.6727	1
A0A120A4E1	A0A108TGA0	0.165	121	88	7	4	123	2	110	7.005e-08	0.7349	0.6452	0.7349	1
A0A120A4E1	A0A316MMH4	0.151	132	97	6	1	126	1	123	1.225e-08	0.6432	0.6292	0.6432	1
A0A120A4E1	A0A7C6M2R1	0.209	129	89	6	1	126	1	119	2.231e-08	0.6561	0.6229	0.6561	1
A0A120A4E1	A0A1H0IJU1	0.179	128	92	5	1	125	1	118	1.523e-08	0.6494	0.6217	0.6494	1
A0A120A4E1	A0A9D5S5T9	0.228	83	60	3	30	110	27	107	3.402e-07	0.8487	0.5705	0.5749	1
A0A120A4E1	A0A316MT16	0.16	131	96	7	1	126	1	122	1.294e-08	0.6338	0.6159	0.6338	1
A0A120A4E1	A0A7X8F550	0.203	128	81	7	1	126	1	109	6.634e-08	0.6749	0.5904	0.6749	1
A0A120A4E1	A0A9D9QF04	0.206	126	83	8	1	121	1	114	9.714e-08	0.6896	0.6547	0.6896	1
A0A120A4E1	A0A9D1UZP6	0.221	131	78	5	1	126	1	112	7.005e-08	0.5936	0.5426	0.5936	1
A0A120A4E1	R5MLW8	0.178	101	76	4	27	125	18	113	2.453e-07	0.6886	0.5651	0.6087	1
A0A120A4E1	A0A9D5QP56	0.151	132	92	8	4	125	2	123	1.502e-07	0.6396	0.6256	0.6396	1
A0A120A4E1	A0A108TDY5	0.16	125	87	6	1	116	9	124	7.398e-08	0.5855	0.5811	0.5569	1
A0A120A4E1	A0A1Q6EE04	0.229	131	79	8	1	122	1	118	4.29e-08	0.5905	0.5571	0.5905	1
A0A120A4E1	A0A1Q6EDY6	0.173	127	86	7	3	126	2	112	3.592e-07	0.6152	0.5832	0.6152	1
A0A120A4E1	A0A7X8F5L4	0.237	97	68	3	26	122	12	102	1.328e-06	0.7165	0.568	0.6856	1
A0A120A4E1	A0A108TGH1	0.23	104	74	4	25	126	16	115	2.054e-06	0.6966	0.586	0.6363	1
A0A120A4E1	A0A3P2ACT2	0.131	114	82	8	20	125	10	114	2.054e-06	0.6846	0.6237	0.6379	1
A0A120A4E1	A0A7X8F555	0.207	82	55	6	30	109	15	88	3.741e-06	0.7275	0.4936	0.5636	1
A0A120A4E1	E6SR77	0.219	132	80	7	1	126	1	115	9.579e-07	0.6241	0.5754	0.6241	1
A0A120A4E1	A0A562VL75	0.185	135	81	7	1	126	1	115	5.555e-07	0.5816	0.5487	0.5816	1
A0A120A4E1	R5N6F5	0.221	104	65	7	26	126	14	104	2.419e-06	0.6471	0.5456	0.6471	1
A0A120A4E1	A0A9D1UZQ7	0.188	101	71	4	26	126	14	103	4.912e-06	0.6817	0.5584	0.6699	1
A0A120A4E1	A0A412RYA5	0.163	110	73	7	18	116	21	122	6.195e-07	0.5939	0.5273	0.513	1
A0A120A4E1	A0A108TGA1	0.182	126	80	9	2	116	10	123	8.711e-08	0.4919	0.4919	0.4752	1
A0A120A4E1	A0A413HAP3	0.193	124	81	9	4	118	14	127	2.054e-06	0.5775	0.569	0.545	1
A0A120A4E1	A0A562VL18	0.129	116	76	9	1	108	1	99	1.383e-05	0.6418	0.5941	0.6077	1
A0A120A4E1	E6SR78	0.181	99	70	6	26	122	14	103	1.817e-05	0.6576	0.531	0.6348	1
A0A120A4E1	A0A413HA13	0.197	91	67	4	31	116	33	122	5.785e-06	0.6161	0.4653	0.4525	1
A0A120A4E1	A0A412RYB1	0.149	127	84	8	1	120	1	110	1.053e-05	0.5676	0.5468	0.5676	1
A0A120A4E1	F3QYX7	0.144	104	79	4	24	126	19	113	2.66e-05	0.5735	0.4867	0.5336	1
A0A120A4E1	A0A413HAA6	0.149	127	87	8	13	126	3	121	3.689e-05	0.5686	0.55	0.5686	1
A0A120A4E1	A0A1Q6EDZ3	0.154	97	66	6	30	123	21	104	4.587e-05	0.5439	0.4279	0.5103	1
A0A120A4E1	A0A7C6M297	0.153	130	84	10	1	126	1	108	0.0002623	0.5428	0.473	0.5428	1
A0A120A4E1	A0A1Y4ILV7	0.101	138	95	6	1	123	1	124	0.00208	0.3494	0.3474	0.3494	0.795
A0A120A4E1	A0A5C6KE48	0.125	128	107	4	1	126	1	125	0.01479	0.4454	0.4427	0.4454	0.747
A0A120A4E1	A0A925UE49	0.13	23	20	0	1	23	1	23	3.256	0.4132	0.119	0.2801	0.011
A0A120A4E1	A0A7W8ZN62	0.095	21	18	1	85	104	31	51	2.106	0.5981	0.1277	0.2371	0.011
A0A120A4E1	A0A9E3K7K4	0.125	144	68	11	2	122	8	116	0.2962	0.1319	0.1244	0.1319	0.011
A0A120A4E1	C3J7W9	0.23	26	17	2	2	24	7	32	3.256	0.3022	0.1235	0.2153	0.007
A0A120A4E1	A0A6M0CRU9	0.08	100	52	10	26	109	4	79	2.348	0.2431	0.2036	0.2412	0
A0A120A4E1	A0A9E6ZPU1	0.13	46	36	1	39	80	15	60	7.736	0.2871	0.1687	0.2219	0
A0A139KFG8	A0A139KFG8	1	57	0	0	1	57	1	57	6.505e-09	1	1	1	1
A0A139KFG8	A0A174TDY7	0.701	57	15	1	1	57	1	55	0.0004166	0.318	0.3088	0.318	0.855
A0A139KFG8	A0A642MIY1	0.649	57	18	1	1	57	1	55	0.0006239	0.2746	0.2687	0.2746	0.569
A0A139KFG8	A0A174TDT6	0.368	57	33	1	1	57	1	54	0.09338	0.242	0.2366	0.242	0.057
A0A139KFG8	A0A642MIX5	0.396	53	31	1	1	53	1	52	0.2462	0.3445	0.3286	0.3364	0.057
A0A139KFG8	A0A412J629	0.392	56	33	1	1	56	1	55	0.1782	0.2762	0.27	0.2762	0.051
A0A139KFG8	A0A229I1M7	0.235	51	39	0	7	57	2	52	0.649	0.3092	0.2923	0.3043	0.024
A0A139KFG8	D7K3R1	0.45	40	20	2	15	53	14	52	0.4334	0.2872	0.2453	0.2492	0.024
A0A139KFG8	A0A925K3N6	0.352	34	21	1	17	49	10	43	0.649	0.3179	0.2578	0.2826	0.016
A0A139KFG8	A0A255T275	0.35	57	32	3	1	57	1	52	0.827	0.321	0.321	0.31	0.016
A0A139KFG8	A0A239RKU4	0.34	50	32	1	7	55	3	52	0.5987	0.1877	0.175	0.1716	0.01
A0A139KFG8	A0A415DFG1	0.327	58	31	3	6	56	3	59	1.054	0.2886	0.2886	0.2837	0.01
A0A139KFG8	A0A2D9DDL8	0.288	59	36	2	1	57	1	55	0.7036	0.2082	0.2082	0.1992	0.01
A0A139KFG8	A0A1I2IUF1	0.309	42	26	1	16	57	10	48	1.578	0.3406	0.2693	0.3086	0.009
A0A139KFG8	A0A414GUU0	0.25	52	37	1	6	57	3	52	1.239	0.216	0.2037	0.2134	0.008
A0A139KFG8	A0A662ZZL9	0.293	58	33	3	6	56	3	59	1.578	0.279	0.279	0.2728	0.008
A0A139KFG8	A0A108TGH1	0.142	14	12	0	36	49	1	14	4.883	0.4707	0.2074	0.1106	0
A0A139KFG8	A0A9X1X125	0.304	23	16	0	31	53	4	26	4.157	0.2996	0.2594	0.3341	0
A0A139KFG8	A0A1C7H461	0.121	33	29	0	25	57	1	33	4.883	0.3592	0.2642	0.3592	0
A0A139KFG8	A0A0F5J0M6	0.29	55	35	1	1	55	1	51	3.264	0.2314	0.2124	0.2314	0
A0A139KFG8	C3J7W9	0.228	57	40	1	1	57	1	53	3.264	0.1937	0.1863	0.1937	0
A0A139KFG8	A0A1I5JNI9	0.166	24	20	0	32	55	2	25	7.283	0.4128	0.222	0.3755	0
A0A139KFG8	A0A7W9XE33	0.156	32	27	0	25	56	5	36	6.21	0.3734	0.298	0.3575	0
A0A139KFG8	A0A016FKL9	0.24	50	32	1	7	56	2	45	6.21	0.2644	0.2366	0.2644	0
A0A139KFG8	A0A943LXZ8	0.272	33	20	1	23	55	22	50	7.283	0.4145	0.2629	0.2671	0
A0A139KFG8	A0A7K0KII6	0.269	52	31	3	12	57	9	59	7.283	0.3245	0.3049	0.2976	0
A0A139KFG8	A0A3E5G3N2	0.16	25	21	0	32	56	2	26	8.528	0.3529	0.2689	0.356	0
A0A139KFG8	A0A7W9DI38	0.428	14	7	1	42	55	1	13	7.283	0.3415	0.1608	0.2299	0
A0A139KFG8	A0A7W9E313	0.238	21	16	0	37	57	1	21	9.22	0.3938	0.2619	0.3827	0
A0A139KFG8	A0A414BLZ8	0.272	22	16	0	36	57	6	27	7.882	0.2835	0.2035	0.2871	0
A0A139KFG8	A0A7U3SPP1	0.25	24	14	1	37	56	1	24	8.528	0.3485	0.1678	0.3066	0
A0A139KFG8	A0A3M7TD05	0.4	20	11	1	1	20	1	19	7.283	0.2885	0.2076	0.2932	0
A0A139KFG8	A0A927PJC8	0.166	54	36	2	1	52	1	47	7.283	0.2621	0.2365	0.2621	0
A0A139KFG8	A0A2U0UP63	0.28	57	41	0	1	57	1	57	7.882	0.3105	0.3105	0.3105	0
A0A139KFG8	A0A848GTP1	0.291	24	14	1	37	57	1	24	9.22	0.2848	0.2017	0.2848	0
A0A139KFG8	A0A1H0PJ05	0.285	14	10	0	42	55	1	14	9.962	0.2695	0.15	0.2274	0
A0A139KFG8	A0A4S2B6L9	0.25	20	15	0	36	55	6	25	8.528	0.2731	0.2161	0.2877	0
A0A139KFG8	A0A6B9Z803	0.176	17	14	0	41	57	1	17	9.22	0.3071	0.2197	0.3273	0
A0A139KFG8	A0A4P8RDQ2	0.205	39	27	2	15	53	2	36	7.882	0.2612	0.215	0.256	0
A0A139KFG8	A0A365XXD9	0.173	23	15	1	38	56	4	26	9.962	0.2453	0.1392	0.2371	0
A0A139KFG8	A0A3G9DPV2	0.315	19	7	1	22	40	105	117	8.528	0.1989	0.09989	0.06173	0
A0A139KT76	A0A139KT76	1	28	0	0	1	28	1	28	0.0007057	1	1	1	1
A0A139KT76	A0A1C5Z3M3	0.928	28	2	0	1	28	1	28	0.006195	0.7984	0.7984	0.7984	0.999
A0A139KT76	A0A4Q5H3F8	0.575	33	9	1	1	28	1	33	0.2675	0.3473	0.3473	0.3224	0.098
A0A139KT76	I9SQN2	0.482	29	14	1	1	28	1	29	1.89	0.3898	0.3898	0.3891	0.02
A0A139KT76	A0A1C7H461	0.482	29	14	1	1	28	5	33	1.415	0.3046	0.3046	0.2875	0.016
A0A139KT76	A0A6B9Z803	0.321	28	19	0	1	28	2	29	2.348	0.3719	0.3719	0.3661	0.014
A0A139KT76	A0A7D4FUA7	0.321	28	19	0	1	28	1	28	2.714	0.4203	0.4203	0.4203	0.011
A0A139KT76	A0A841JJ50	0.281	32	19	1	1	28	1	32	1.89	0.2646	0.2646	0.2531	0.01
A0A139KT76	A0A1Q6A5N6	0.321	28	17	1	3	28	2	29	2.714	0.3224	0.3224	0.3194	0.009
A0A139KT76	A0A396B6Z8	0.642	14	5	0	15	28	16	29	2.184	0.2889	0.2536	0.2513	0.009
A0A139KT76	A0A0A2EJR8	0.37	27	15	1	4	28	2	28	3.136	0.3432	0.3418	0.3418	0.008
A0A139KT76	A0A1D7QJF5	0.285	28	18	1	3	28	2	29	2.032	0.2408	0.2408	0.2387	0.008
A0A139KT76	A0A6I7M5X7	0.37	27	17	0	2	28	4	30	4.187	0.4803	0.4794	0.4739	0.008
A0A139KT76	A0A2S9CSW0	0.333	30	17	2	2	28	4	33	2.714	0.3152	0.3152	0.3028	0.008
A0A139KT76	A0A7W9E313	0.285	28	16	1	5	28	1	28	3.624	0.301	0.301	0.301	0
A0A139KT76	A0A0P0GQX9	0.357	28	10	1	9	28	2	29	2.917	0.292	0.292	0.2856	0
A0A139KT76	A0A2T3HR55	0.217	23	18	0	2	24	4	26	3.895	0.2894	0.284	0.2732	0
A0A139KT76	A0A3D9B8Z3	0.277	36	17	2	1	28	1	35	3.371	0.3041	0.3041	0.2772	0
A0A139KT76	A0A4Y9IN16	0.393	33	14	2	1	28	1	32	2.917	0.2332	0.2332	0.2207	0
A0A139KT76	A0A1M4UD53	0.323	34	17	2	1	28	1	34	3.371	0.248	0.248	0.2348	0
A0A139KT76	A0A1Q6EE04	0.384	13	8	0	1	13	1	13	3.624	0.2816	0.1703	0.05683	0
A0A139KT76	A0A088F4Z9	0.366	30	15	2	1	28	1	28	3.624	0.2468	0.2468	0.2468	0
A0A139KT76	A0A1D7QJ91	0.214	28	22	0	1	28	1	28	4.187	0.2323	0.2323	0.2323	0
A0A139KT76	A0A220SBW0	0.666	9	3	0	20	28	25	33	6.924	0.475	0.2003	0.1789	0
A0A139KT76	A0A6L9KGP2	0.272	11	8	0	10	20	26	36	7.435	0.6309	0.3215	0.2616	0
A0A139KT76	A0A0Q1A5A5	0.208	24	19	0	5	28	17	40	6.447	0.3817	0.3924	0.3509	0
A0A139KT76	A0A7K0B9D1	0.222	27	19	1	4	28	2	28	6.001	0.2852	0.284	0.284	0
A0A139KT76	A0A255T275	0.217	23	16	1	3	25	31	51	6.447	0.3144	0.318	0.2085	0
A0A139KT76	A0A1N7IHV3	0.24	25	19	0	4	28	2	26	8.564	0.4655	0.4592	0.4347	0
A0A139KT76	A0A848GTP1	0.24	25	19	0	4	28	1	25	9.845	0.3108	0.3188	0.3108	0
A0A139KT76	A0A420CGW4	0.382	34	14	2	1	28	1	33	8.564	0.2916	0.2916	0.2737	0
A0A174I3D2	A0A174I3D2	1	30	0	0	1	30	1	30	2.122e-05	1	1	1	1
A0A174I3D2	A0A2S9CSW0	0.272	33	21	1	1	30	1	33	2.162	0.3689	0.3689	0.3571	0.009
A0A174I3D2	A0A3N7CLY5	0.2	30	21	2	1	30	1	27	4.03	0.4389	0.4347	0.4389	0
A0A174I3D2	A0A7Y0A8J8	0.269	26	19	0	4	29	2	27	3.45	0.293	0.2981	0.2919	0
A0A174I3D2	A0A1M4VGC9	0.25	44	19	3	1	30	1	44	2.162	0.2285	0.2285	0.1737	0
A0A174I3D2	A0A7K0KII6	0.137	29	25	0	2	30	16	44	4.356	0.346	0.3436	0.2589	0
A0A174I3D2	A0A415DFG1	0.2	30	24	0	1	30	1	30	4.03	0.2272	0.2272	0.1447	0
A0A174I3D2	A0A1Q3UM77	0.233	30	23	0	1	30	1	30	5.937	0.2882	0.2882	0.2746	0
A0A174I3D2	A0A7W8ZN62	0.357	14	7	1	1	12	1	14	4.707	0.3148	0.1778	0.1068	0
A0A174I3D2	A0A1D7QGB6	0.166	30	24	1	1	30	1	29	6.413	0.2821	0.2782	0.2821	0
A0A174I3D2	A0A4Q1EVP3	0.214	14	11	0	1	14	1	14	7.477	0.3813	0.2977	0.2784	0
A0A174I3D2	A0A0F5J0M6	0.166	30	24	1	1	30	1	29	7.477	0.3936	0.3936	0.2897	0
A0A174I3D2	A0A229I1M7	0.166	30	23	1	1	30	1	28	9.384	0.3516	0.3516	0.2893	0
A0A174I3D2	A0A1I5H8I4	0.214	14	9	1	1	14	1	12	5.496	0.2559	0.1573	0.1256	0
A0A174I3D2	A0A6G7X6J1	0.266	15	10	1	1	14	1	15	8.704	0.2893	0.2289	0.2376	0
A0A174I3D2	A0A3N7D3M9	0.227	44	20	3	1	30	1	44	9.384	0.1887	0.1887	0.1536	0
A0A174SEV7	A0A174SEV7	1	30	0	0	1	30	1	30	0.001066	1	1	1	1
A0A174SEV7	A0A6I7M5X7	0.366	30	19	0	1	30	1	30	1.411	0.4396	0.4396	0.4396	0.04
A0A174SEV7	A0A4S2B6L9	0.433	30	16	1	1	30	1	29	1.411	0.3388	0.3371	0.3388	0.02
A0A174SEV7	A0A0A2EJR8	0.259	27	20	0	4	30	2	28	2.028	0.3804	0.3551	0.3719	0.016
A0A174SEV7	A0A7D4JE79	0.437	32	15	2	1	30	1	31	1.312	0.3126	0.3126	0.3086	0.016
A0A174SEV7	A0A1H0PJ46	0.31	29	20	0	2	30	1	29	2.522	0.415	0.4091	0.415	0.014
A0A174SEV7	A0A3E4JWF2	0.366	30	18	1	1	30	1	29	1.886	0.337	0.3335	0.337	0.014
A0A174SEV7	I9SQN2	0.466	30	15	1	1	30	1	29	2.028	0.3647	0.3639	0.3647	0.014
A0A174SEV7	A0A1H0QYD2	0.25	32	22	1	1	30	1	32	1.754	0.3086	0.3086	0.306	0.014
A0A174SEV7	A0A4Q1EUC9	0.272	33	21	2	1	30	1	33	2.028	0.4252	0.4252	0.4068	0.014
A0A174SEV7	A0A1Q6A5N6	0.366	30	18	1	1	30	1	29	2.916	0.4349	0.4295	0.4349	0.011
A0A174SEV7	A0A642EQ71	0.3	30	18	1	1	30	1	27	2.916	0.4329	0.4133	0.4329	0.01
A0A174SEV7	A0A841JJ50	0.281	32	21	1	1	30	1	32	2.712	0.3786	0.3786	0.3699	0.01
A0A174SEV7	A0A6N4XUM9	0.272	22	16	0	9	30	11	32	3.135	0.3803	0.3853	0.3779	0.009
A0A174SEV7	A0A1D7QGB6	0.258	31	20	2	1	30	1	29	2.522	0.2706	0.2657	0.2706	0.008
A0A174SEV7	A0A1H0PJ05	0.384	26	16	0	5	30	4	29	2.712	0.2907	0.291	0.2925	0.008
A0A174SEV7	A0A1G8CYT3	0.3	30	21	0	1	30	1	30	4.503	0.4789	0.4789	0.4789	0.008
A0A174SEV7	A0A6I0YZ08	0.393	33	17	1	1	30	1	33	2.916	0.306	0.306	0.2963	0.008
A0A174SEV7	A0A7K1Y0H6	0.31	29	19	1	3	30	6	34	3.624	0.4163	0.4071	0.3727	0.008
A0A174SEV7	A0A3A5WML8	0.4	15	9	0	16	30	14	28	3.371	0.3632	0.3066	0.3168	0.007
A0A174SEV7	A0A420CGW4	0.382	34	16	2	1	30	1	33	2.522	0.2677	0.2677	0.2672	0.007
A0A174SEV7	A0A497Y790	0.2	30	22	1	1	30	1	28	2.712	0.2401	0.2364	0.2401	0
A0A174SEV7	A0A2S9D2S6	0.272	33	21	2	1	30	1	33	3.896	0.3088	0.3088	0.302	0
A0A174SEV7	A0A420CKE5	0.285	28	16	1	7	30	6	33	3.896	0.3182	0.3097	0.2958	0
A0A174SEV7	A0A7U3Q5G7	0.259	27	20	0	4	30	2	28	5.592	0.4224	0.4036	0.4165	0
A0A174SEV7	A0A7W9E313	0.214	28	21	1	4	30	1	28	4.841	0.3476	0.3309	0.3476	0
A0A174SEV7	A0A4R3B3E3	0.266	30	21	1	1	30	1	29	4.503	0.3139	0.3142	0.3139	0
A0A174SEV7	A0A6B9Z803	0.384	26	11	1	10	30	4	29	4.503	0.3176	0.3023	0.3064	0
A0A174SEV7	A0A376E4C2	0.235	34	22	2	1	30	1	34	3.371	0.2436	0.2436	0.2445	0
A0A174SEV7	A0A848FVA6	0.148	27	23	0	1	27	21	47	5.592	0.4449	0.4335	0.3349	0
A0A174SEV7	A0A4Q6XIN3	0.25	28	18	2	3	30	21	45	3.896	0.2338	0.2308	0.1915	0
A0A174SEV7	A0A174TDY7	0.233	30	23	0	1	30	25	54	6.01	0.3612	0.3612	0.2763	0
A0A174SEV7	A0A7K0B9D1	0.3	30	19	2	1	30	1	28	4.841	0.2512	0.2445	0.2512	0
A0A174SEV7	A0A2R7KFR0	0.454	11	6	0	20	30	19	29	6.457	0.4569	0.2154	0.2197	0
A0A174SEV7	I9TCL6	0.387	31	16	2	1	30	1	29	5.203	0.3119	0.3118	0.3119	0
A0A174SEV7	A0A941X4V9	0.258	31	22	1	1	30	1	31	6.457	0.2998	0.2998	0.3002	0
A0A174SEV7	A0A1C7H461	0.363	33	18	2	1	30	1	33	5.203	0.2591	0.2591	0.2499	0
A0A174SEV7	A0A3D9B8Z3	0.285	35	20	1	1	30	1	35	6.457	0.3822	0.3822	0.3531	0
A0A174SEV7	A0A088F4Z9	0.312	16	11	0	15	30	13	28	6.457	0.2545	0.2777	0.2819	0
A0A174SEV7	A0A6B9YY51	0.172	29	24	0	2	30	1	29	7.998	0.4594	0.4557	0.4594	0
A0A174SEV7	A0A2S9JMN2	0.375	32	16	2	3	30	5	36	6.457	0.332	0.332	0.3205	0
A0A174SEV7	A0A365XX15	0.307	26	14	1	9	30	1	26	6.457	0.2504	0.2322	0.2504	0
A0A174SEV7	A0A1N7IHV3	0.235	34	21	2	1	30	1	33	7.998	0.3411	0.3411	0.3247	0
A0A174SEV7	A0A448B3Y7	0.323	34	18	2	1	30	1	33	7.45	0.2718	0.2718	0.2569	0
A0A174SEV7	A0A412S128	0.176	34	21	1	1	27	1	34	7.45	0.268	0.268	0.2475	0
A0A174SEV7	A0A562VL75	0.214	14	11	0	1	14	1	14	6.457	0.2284	0.2069	0.08489	0
A0A174SEV7	A0A1I3XCT7	0.235	17	13	0	9	25	11	27	9.208	0.3082	0.3104	0.3104	0
A0A174SEV7	A0A212JY78	0.289	38	19	1	1	30	1	38	9.208	0.3601	0.3601	0.3182	0
A0A174TDT6	A0A174TDT6	1	55	0	0	1	55	1	55	6.22e-09	1	1	1	1
A0A174TDT6	A0A642MIX5	0.854	55	8	0	1	55	1	55	3.998e-07	0.4739	0.4739	0.4739	1
A0A174TDT6	A0A412J629	0.618	55	21	0	1	55	1	55	6.716e-05	0.575	0.575	0.575	1
A0A174TDT6	A0A7J5QWA3	0.654	55	19	0	1	55	1	55	6.199e-05	0.5408	0.5408	0.5408	1
A0A174TDT6	D7K3R1	0.636	55	20	0	1	55	1	55	8.539e-05	0.4852	0.4852	0.4852	1
A0A174TDT6	A0A174TDY7	0.309	55	34	1	1	51	1	55	0.02319	0.2389	0.2389	0.2389	0.126
A0A174TDT6	A0A139KFG8	0.368	57	33	1	1	54	1	57	0.07706	0.242	0.242	0.2366	0.082
A0A174TDT6	A0A1I2IUF1	0.351	37	22	1	18	52	12	48	0.115	0.3064	0.2301	0.2558	0.076
A0A174TDT6	A0A662ZZL9	0.275	58	39	2	1	55	1	58	0.1246	0.2757	0.2757	0.2627	0.076
A0A174TDT6	A0A496CV27	0.236	55	38	1	1	55	1	51	0.1859	0.2514	0.2395	0.2514	0.057
A0A174TDT6	A0A414GUU0	0.321	56	31	3	1	52	1	53	0.115	0.2193	0.215	0.2193	0.051
A0A174TDT6	A0A415DFG1	0.263	57	40	2	1	55	1	57	0.3006	0.2809	0.2809	0.2688	0.051
A0A174TDT6	A0A7K0KII6	0.327	55	32	3	1	55	1	50	0.3822	0.2598	0.2598	0.246	0.034
A0A174TDT6	A0A2D9DDL8	0.189	58	42	2	1	55	1	56	0.2182	0.1767	0.1767	0.1619	0.029
A0A174TDT6	A0A0F5J0M6	0.327	55	32	2	1	54	1	51	0.7251	0.2083	0.1958	0.2083	0.011
A0A174TDT6	A0A255T275	0.267	56	36	2	1	54	1	53	0.922	0.1886	0.1886	0.1772	0.009
A0A174TDT6	A0A239RKU4	0.181	55	40	1	6	55	2	56	1.376	0.2184	0.2184	0.211	0.008
A0A174TDT6	A0A412Y630	0.128	39	31	1	5	43	2	37	2.61	0.2367	0.2093	0.2367	0
A0A174TDT6	A0A229I1M7	0.24	54	35	2	1	53	1	49	2.409	0.1847	0.1793	0.1847	0
A0A174TDT6	A0A1D7QGB6	0.181	11	9	0	38	48	1	11	5.355	0.5074	0.1636	0.2646	0
A0A174TDT6	A0A2N3IDJ8	0.237	59	38	4	1	55	1	56	3.318	0.1878	0.1878	0.1856	0
A0A174TDT6	A0A943LXZ8	0.222	54	41	1	1	54	1	53	3.594	0.166	0.1636	0.1613	0
A0A174TDT6	A0A412P7B3	0.105	38	34	0	5	42	2	39	5.355	0.2403	0.2088	0.2388	0
A0A174TDT6	A0A925K3N6	0.368	19	12	0	23	41	17	35	4.216	0.1963	0.1492	0.1592	0
A0A174TDT6	A0A4R3B3E3	0.172	29	24	0	1	29	1	29	6.792	0.2492	0.1827	0.2492	0
A0A174TDT6	A0A016FKL9	0.119	42	37	0	7	48	2	43	6.276	0.2703	0.2266	0.2585	0
A0A174TDT6	A0A941X4V9	0.161	31	24	1	5	35	2	30	7.348	0.2449	0.1773	0.2449	0
A0A174TDT6	A0A220SBW0	0.212	33	26	0	1	33	1	33	7.348	0.2314	0.1733	0.2314	0
A0A174TDT6	A0A3P2ACT2	0.217	23	18	0	7	29	101	123	6.792	0.19	0.1572	0.08815	0
A0A174TDT6	A0A414BLZ8	0.243	37	20	1	19	55	1	29	8.592	0.2788	0.1927	0.2788	0
A0A174TDT6	A0A1H0QYD2	0.136	22	19	0	5	26	2	23	9.283	0.2795	0.1819	0.2496	0
A0A174TDT6	A0A841JJ50	0.187	32	24	1	26	55	1	32	9.283	0.3419	0.2675	0.3419	0
A0A174TDT6	A0A2H9VT96	0.176	34	27	1	1	33	1	34	9.283	0.231	0.166	0.231	0
A0A174TDT6	A0A376E4C2	0.054	37	31	1	15	51	2	34	9.283	0.282	0.2139	0.282	0
A0A174TDT6	A0A7X0R4F6	0.15	40	32	1	1	38	1	40	9.283	0.228	0.1845	0.228	0
A0A174TDT6	A0A396BWT2	0.12	25	22	0	24	48	18	42	8.592	0.2581	0.1928	0.2168	0
A0A174TDT6	A0A6I0YZ08	0.307	26	15	1	8	30	2	27	8.592	0.2035	0.12	0.1783	0
A0A174TDY7	A0A174TDY7	1	55	0	0	1	55	1	55	2.64e-08	1	1	1	1
A0A174TDY7	A0A139KFG8	0.701	57	15	1	1	55	1	57	0.0006615	0.318	0.318	0.3088	0.887
A0A174TDY7	A0A642MIY1	0.618	55	21	0	1	55	1	55	0.001953	0.3375	0.3375	0.3375	0.772
A0A174TDY7	A0A174TDT6	0.309	55	34	1	1	55	1	51	0.01986	0.2389	0.2389	0.2389	0.138
A0A174TDY7	A0A412J629	0.365	52	32	1	1	51	1	52	0.05428	0.2443	0.2389	0.2389	0.098
A0A174TDY7	A0A415DFG1	0.321	56	34	2	1	55	1	53	0.06336	0.2526	0.2526	0.2424	0.098
A0A174TDY7	A0A662ZZL9	0.303	56	35	2	1	55	1	53	0.08632	0.235	0.235	0.2222	0.082
A0A174TDY7	A0A7J5QWA3	0.345	55	35	1	1	54	1	55	0.07395	0.2203	0.2203	0.2203	0.076
A0A174TDY7	A0A642MIX5	0.301	53	33	1	1	53	1	49	0.09326	0.2216	0.2153	0.2153	0.063
A0A174TDY7	A0A0F5J0M6	0.345	55	28	2	1	55	1	47	0.187	0.2112	0.2006	0.2112	0.04
A0A174TDY7	A0A414GUU0	0.269	52	32	2	2	53	1	46	0.511	0.2008	0.195	0.1989	0.014
A0A174TDY7	A0A1I2IUF1	0.285	56	28	3	1	55	1	45	1.509	0.225	0.2023	0.225	0.007
A0A174TDY7	A0A2N3IDJ8	0.298	57	35	2	1	55	1	54	1.63	0.1873	0.1873	0.1846	0.007
A0A174TDY7	A0A255T275	0.29	55	36	1	1	55	1	52	2.399	0.2952	0.2952	0.2796	0.007
A0A174TDY7	A0A212JY78	0.218	32	23	1	1	30	1	32	3.024	0.344	0.2334	0.3072	0
A0A174TDY7	A0A2D9DDL8	0.2	55	39	2	1	55	1	50	1.509	0.1668	0.1668	0.1563	0
A0A174TDY7	A0A1D7QJF5	0.32	25	14	2	1	22	2	26	3.529	0.2828	0.2054	0.2787	0
A0A174TDY7	A0A412Y630	0.161	31	24	1	1	31	7	35	4.118	0.3028	0.2173	0.2724	0
A0A174TDY7	A0A229I1M7	0.241	58	36	3	1	55	1	53	3.024	0.2003	0.1992	0.2003	0
A0A174TDY7	I9SQN2	0.173	23	19	0	1	23	1	23	4.804	0.2789	0.1957	0.2832	0
A0A174TDY7	A0A1G8CYT3	0.185	27	17	1	1	22	1	27	4.118	0.2535	0.1754	0.2481	0
A0A174TDY7	A0A1N7IHV3	0.269	26	16	1	1	26	1	23	3.813	0.2749	0.1565	0.2344	0
A0A174TDY7	A0A016FKL9	0.132	53	38	2	2	54	1	45	4.118	0.2493	0.217	0.2493	0
A0A174TDY7	A0A925K3N6	0.322	31	18	1	15	45	9	36	4.118	0.2651	0.1906	0.2093	0
A0A174TDY7	A0A3A5WML8	0.269	26	14	1	1	21	1	26	5.188	0.2563	0.1426	0.2449	0
A0A174TDY7	A0A6B9Z803	0.263	19	14	0	1	19	1	19	6.529	0.3488	0.2333	0.3701	0
A0A174TDY7	A0A396BWT2	0.175	57	31	2	2	54	1	45	4.804	0.2275	0.2033	0.2275	0
A0A174TDY7	A0A1C5Z3M3	0.13	23	18	1	1	23	6	26	5.188	0.2322	0.1522	0.2273	0
A0A174TDY7	A0A7D4JE79	0.285	21	15	0	1	21	1	21	6.529	0.2408	0.1815	0.2447	0
A0A174TDY7	H8KQN2	0.21	19	14	1	1	18	1	19	5.602	0.2039	0.1909	0.2496	0
A0A174TDY7	A0A1W2DHC8	0.285	14	9	1	1	14	1	13	7.046	0.3179	0.1692	0.2003	0
A0A174TDY7	A0A927PJC8	0.227	22	17	0	1	22	1	22	7.602	0.3039	0.2173	0.2394	0
A0A174TDY7	A0A1H0PJ46	0.285	28	16	2	1	24	1	28	7.046	0.2165	0.145	0.2141	0
A0A174TDY7	A0A1Q6A5N6	0.35	20	13	0	2	21	6	25	8.838	0.3562	0.222	0.3499	0
A0A174TDY7	A0A220SBW0	0.137	29	17	1	1	21	1	29	6.529	0.2039	0.1221	0.1838	0
A0A174TDY7	A0A412P7B3	0.142	35	26	1	1	31	1	35	7.046	0.2529	0.1851	0.2329	0
A0A174TDY7	A0A3P2ACT2	0.185	27	19	1	11	37	99	122	6.048	0.1952	0.1295	0.07087	0
A0A174TDY7	A0A7W9DI38	0.285	14	10	0	1	14	1	14	9.521	0.3026	0.1866	0.2613	0
A0A174TDY7	C2FV94	0.243	37	18	1	19	55	1	27	8.838	0.2742	0.1778	0.2742	0
A0A174TDY7	A0A414BLZ8	0.068	29	24	1	1	26	1	29	8.838	0.2165	0.1533	0.2165	0
A0A174TDY7	I9TCL6	0.277	18	13	0	1	18	1	18	8.198	0.2201	0.1965	0.2722	0
A0A174TDY7	A0A448B3Y7	0.09	22	20	0	1	22	1	22	9.521	0.2855	0.239	0.2933	0
A0A174TDY7	A0A7K0KII6	0.301	63	32	6	1	55	1	59	7.046	0.1668	0.1668	0.159	0
A0A174TDY7	A0A7W9E313	0.25	24	15	2	1	21	1	24	9.521	0.2243	0.1236	0.2056	0
A0A174TYD4	A0A174TYD4	1	28	0	0	1	28	1	28	0.001966	1	1	1	1
A0A174TYD4	A0A1C5Z3M3	0.535	28	13	0	1	28	1	28	0.428	0.4968	0.4968	0.4968	0.126
A0A174TYD4	A0A5D3FS95	0.27	37	18	1	1	28	1	37	1.558	0.3485	0.3485	0.2981	0.016
A0A174TYD4	A0A6B9ZBG8	0.464	28	15	0	1	28	1	28	1.932	0.3247	0.3247	0.3247	0.014
A0A174TYD4	A0A6I7M5X7	0.392	28	15	1	1	28	5	30	2.076	0.3276	0.3276	0.3196	0.011
A0A174TYD4	A0A1H0PJ05	0.379	29	17	1	1	28	1	29	2.396	0.3153	0.3153	0.3067	0.01
A0A174TYD4	A0A1Q6A5N6	0.344	29	18	1	1	28	1	29	3.429	0.3957	0.3957	0.3938	0.009
A0A174TYD4	A0A174SEV7	0.533	30	12	1	1	28	1	30	3.684	0.434	0.434	0.4157	0.009
A0A174TYD4	A0A3M7TD05	0.222	27	21	0	2	28	6	32	3.429	0.4122	0.4133	0.4076	0.009
A0A174TYD4	A0A7U3Q5G7	0.25	28	21	0	1	28	1	28	3.192	0.312	0.312	0.312	0.008
A0A174TYD4	A0A1D7QJF5	0.344	29	18	1	1	28	1	29	3.684	0.2855	0.2855	0.2814	0
A0A174TYD4	A0A1H0PJ46	0.44	25	14	0	4	28	5	29	4.251	0.339	0.3272	0.3257	0
A0A174TYD4	A0A4Y9IN16	0.8	10	2	0	19	28	23	32	4.905	0.4439	0.1825	0.1734	0
A0A174TYD4	A0A848GZJ6	0.392	28	15	1	1	28	1	26	5.657	0.4313	0.4152	0.4313	0
A0A174TYD4	C2FV94	0.25	28	21	0	1	28	1	28	5.657	0.3881	0.3881	0.3881	0
A0A174TYD4	A0A3E4JWF2	0.344	29	18	1	1	28	1	29	5.657	0.4118	0.4118	0.4115	0
A0A174TYD4	A0A448B3Y7	0.343	32	15	1	3	28	2	33	4.251	0.3024	0.3024	0.2701	0
A0A174TYD4	A0A414GUU0	0.193	31	21	2	1	28	1	30	3.958	0.265	0.265	0.1736	0
A0A174TYD4	A0A7W9E313	0.461	26	12	1	3	28	5	28	5.267	0.3186	0.3145	0.3145	0
A0A174TYD4	A0A412P7B3	0.115	26	23	0	3	28	9	34	6.52	0.4388	0.427	0.352	0
A0A174TYD4	A0A016FKL9	0.177	45	20	1	1	28	1	45	6.52	0.4067	0.4067	0.2703	0
A0A174TYD4	A0A2D9DDL8	0.318	22	14	1	1	21	40	61	5.657	0.3779	0.3342	0.1881	0
A0A174TYD4	A0A642EQ71	0.392	28	16	1	1	28	1	27	6.998	0.4228	0.4152	0.4228	0
A0A174TYD4	A0A6B9Z803	0.296	27	16	1	5	28	3	29	6.074	0.313	0.3056	0.2983	0
A0A174TYD4	A0A966DVA7	0.31	29	19	1	1	28	1	29	7.51	0.492	0.492	0.4853	0
A0A174TYD4	A0A6N4XUM9	0.218	32	21	1	1	28	1	32	6.52	0.3694	0.3694	0.3517	0
A0A174TYD4	A0A927PHG1	0.25	32	20	1	1	28	1	32	7.51	0.4661	0.4661	0.4417	0
A0A174TYD4	A0A420CKE5	0.272	33	19	1	1	28	1	33	6.998	0.386	0.386	0.3508	0
A0A174TYD4	A0A1N7K8S4	0.4	10	6	0	3	12	2	11	8.056	0.6257	0.2995	0.2587	0
A0A174TYD4	A0A3D9B8Z3	0.31	29	16	1	4	28	7	35	6.074	0.3758	0.3758	0.3473	0
A0A174TYD4	A0A7U7HEE0	0.4	10	6	0	3	12	2	11	6.998	0.4616	0.2448	0.2155	0
A0A174TYD4	A0A229I1M7	0.111	18	16	0	4	21	6	23	5.657	0.3167	0.3571	0.2514	0
A0A174TYD4	A0A239RKU4	0.206	29	18	1	5	28	4	32	6.074	0.3144	0.3144	0.1704	0
A0A174TYD4	A0A7K0B9D1	0.25	28	21	0	1	28	1	28	6.52	0.2759	0.2759	0.2759	0
A0A174TYD4	A0A1G9U438	0.333	21	14	0	3	23	9	29	6.074	0.2764	0.2878	0.2737	0
A0A174TYD4	A0A396BWT2	0.5	14	7	0	15	28	32	45	8.639	0.5453	0.3443	0.2398	0
A0A174TYD4	A0A7W9DHQ3	0.25	12	9	0	8	19	3	14	7.51	0.3616	0.2505	0.2505	0
A0A174TYD4	A0A9Q4P331	0.75	8	2	0	21	28	22	29	8.056	0.3962	0.1802	0.1778	0
A0A174TYD4	A0A1N7IHV3	0.285	28	17	2	1	25	1	28	7.51	0.3228	0.3228	0.2957	0
A0A174TYD4	A0A5B2UEB6	0.333	9	6	0	4	12	3	11	9.259	0.54	0.2125	0.1874	0
A0A174TYD4	A0A7W9E2N6	0.105	19	17	0	1	19	1	19	8.056	0.3055	0.3336	0.2554	0
A0A174TYD4	A0A3A5WML8	0.421	19	8	1	10	28	13	28	6.52	0.1892	0.195	0.195	0
A0A174TYD4	A0A0P0GQX9	0.346	26	17	0	3	28	4	29	9.917	0.456	0.4564	0.4544	0
A0A174TYD4	A0A3E1P020	0.375	24	14	1	5	28	7	29	9.259	0.4309	0.4101	0.4035	0
A0A174TYD4	A0A255T275	0.222	27	21	0	1	27	34	60	9.917	0.4274	0.4209	0.2441	0
A0A174TYD4	A0A3N7CLY5	0.16	25	17	1	1	21	1	25	9.917	0.3498	0.3317	0.3382	0
A0A174TYD4	A0A841JJ50	0.375	32	16	2	1	28	1	32	9.917	0.3034	0.3034	0.2975	0
A0A174TYD4	A0A7G9QB54	0.23	26	17	2	4	28	14	37	9.259	0.2516	0.2456	0.1939	0
A0A174TYD4	A0A413HAP3	0.363	11	7	0	14	24	97	107	9.259	0.2934	0.1416	0.04314	0
A0A1A7KNY0	A0A1A7KNY0	1	38	0	0	1	38	1	38	2.959e-06	1	1	1	1
A0A1A7KNY0	A0A255T275	0.272	33	20	2	1	29	1	33	2.357	0.2504	0.2232	0.1504	0
A0A1A7KNY0	A0A0F5J0M6	0.233	30	19	1	1	30	1	26	3.53	0.2396	0.2167	0.1792	0
A0A1A7KNY0	A0A1W2DHC8	0.175	40	25	2	2	38	9	43	7.873	0.34	0.34	0.3066	0
A0A1A7KNY0	A0A1M4VGC9	0.073	41	27	1	1	30	1	41	8.518	0.401	0.401	0.3531	0
A0A1A7KNY0	A0A1I2IUF1	0.258	31	17	1	1	31	1	25	6.716	0.2467	0.2179	0.1902	0
A0A1A7KNY0	A0A412J629	0.2	30	24	0	1	30	1	30	7.873	0.1896	0.1788	0.1494	0
A0A1C5Z3M3	A0A1C5Z3M3	1	28	0	0	1	28	1	28	0.001224	1	1	1	1
A0A1C5Z3M3	A0A139KT76	0.928	28	2	0	1	28	1	28	0.006125	0.7984	0.7984	0.7984	0.999
A0A1C5Z3M3	A0A174TYD4	0.535	28	13	0	1	28	1	28	0.3186	0.4968	0.4968	0.4968	0.15
A0A1C5Z3M3	I9SQN2	0.482	29	14	1	1	28	1	29	1.105	0.4051	0.4051	0.4042	0.04
A0A1C5Z3M3	A0A3E4JWF2	0.31	29	19	1	1	28	1	29	1.377	0.3915	0.3915	0.3904	0.024
A0A1C5Z3M3	A0A841JED5	0.281	32	19	1	1	28	1	32	1.189	0.3416	0.3416	0.3304	0.024
A0A1C5Z3M3	A0A420CKE5	0.296	27	19	0	2	28	7	33	2.861	0.5672	0.5605	0.5199	0.016
A0A1C5Z3M3	A0A1Q6A5N6	0.344	29	18	1	1	28	1	29	2.297	0.4388	0.4388	0.4384	0.014
A0A1C5Z3M3	A0A6B9Z803	0.285	28	20	0	1	28	2	29	2.135	0.3475	0.3475	0.3434	0.011
A0A1C5Z3M3	A0A6N4XUM9	0.281	32	19	1	1	28	1	32	2.297	0.3961	0.3961	0.3813	0.011
A0A1C5Z3M3	A0A2S9CSW0	0.363	33	16	3	1	28	1	33	1.377	0.3033	0.3033	0.2799	0.011
A0A1C5Z3M3	A0A7W9E313	0.285	28	20	0	1	28	1	28	4.434	0.5426	0.5426	0.5426	0.009
A0A1C5Z3M3	A0A1H0PJ05	0.344	29	18	1	1	28	1	29	2.861	0.3372	0.3372	0.3338	0.008
A0A1C5Z3M3	A0A396B6Z8	0.642	14	5	0	15	28	16	29	2.135	0.2797	0.2446	0.2427	0.008
A0A1C5Z3M3	A0A7K1Y0H6	0.382	34	15	2	1	28	1	34	2.135	0.2476	0.2476	0.2223	0.008
A0A1C5Z3M3	A0A6I7M5X7	0.366	30	17	1	1	28	1	30	4.769	0.4205	0.4205	0.4176	0
A0A1C5Z3M3	A0A841JJ50	0.275	29	20	1	1	28	4	32	4.122	0.3444	0.3444	0.3375	0
A0A1C5Z3M3	A0A448B3Y7	0.393	33	15	1	1	28	1	33	3.311	0.2762	0.2762	0.2622	0
A0A1C5Z3M3	A0A3D9B8Z3	0.305	36	16	3	1	28	1	35	3.832	0.371	0.371	0.3446	0
A0A1C5Z3M3	A0A365XXD9	0.32	25	17	0	4	28	2	26	5.516	0.4528	0.4482	0.4528	0
A0A1C5Z3M3	A0A0A2EJR8	0.518	27	8	2	2	28	7	28	2.861	0.2414	0.2382	0.2382	0
A0A1C5Z3M3	A0A4R3B3E3	0.23	26	18	1	3	28	6	29	4.769	0.3642	0.361	0.3581	0
A0A1C5Z3M3	A0A1H0QYD2	0.281	32	19	2	1	28	1	32	3.562	0.257	0.257	0.2634	0
A0A1C5Z3M3	A0A1C7H461	0.433	30	15	2	1	28	4	33	4.122	0.3164	0.3164	0.2956	0
A0A1C5Z3M3	A0A3A5WML8	0.321	28	19	0	1	28	1	28	4.122	0.2764	0.2764	0.2764	0
A0A1C5Z3M3	A0A9X1X125	0.333	30	18	2	1	28	1	30	5.129	0.2886	0.2886	0.2919	0
A0A1C5Z3M3	A0A412P7B3	0.16	25	21	0	1	25	2	26	6.377	0.3999	0.3919	0.3502	0
A0A1C5Z3M3	A0A1N7IHV3	0.242	33	20	2	1	28	1	33	5.931	0.3361	0.3361	0.3032	0
A0A1C5Z3M3	A0A0Q1A5A5	0.208	24	19	0	5	28	17	40	6.377	0.4051	0.4144	0.3654	0
A0A1C5Z3M3	A0A365XX15	0.346	26	16	1	3	28	2	26	6.377	0.3286	0.3217	0.3286	0
A0A1C5Z3M3	A0A088F4Z9	0.411	17	10	0	12	28	12	28	5.516	0.2292	0.2503	0.2503	0
A0A1C5Z3M3	A0A7K0B9D1	0.3	30	17	2	1	28	1	28	5.129	0.2436	0.2436	0.2436	0
A0A1C5Z3M3	A0A1D7QJF5	0.307	26	16	1	5	28	4	29	6.377	0.2724	0.2687	0.2659	0
A0A1C5Z3M3	A0A1Q6EE04	0.384	13	8	0	1	13	1	13	5.931	0.2545	0.1617	0.05665	0
A0A1C5Z3M3	A0A3G6U0S3	0.545	11	5	0	18	28	23	33	8.498	0.4756	0.2423	0.2159	0
A0A1C5Z3M3	A0A496CV27	0.148	27	23	0	2	28	5	31	7.913	0.2999	0.2966	0.2065	0
A0A1C5Z3M3	D7K3R1	0.294	17	12	0	3	19	39	55	7.913	0.3883	0.3692	0.2411	0
A0A1C5Z3M3	A0A848GTP1	0.666	9	3	0	20	28	17	25	9.785	0.3651	0.1949	0.2013	0
A0A1C5Z3M3	A0A927PHG1	0.304	23	16	0	1	23	1	23	9.785	0.371	0.382	0.3719	0
A0A1C5Z3M3	A0A4U1C283	0.193	31	20	1	3	28	11	41	8.498	0.2711	0.2711	0.2129	0
A0A1C5Z3M3	A0A412Y630	0.166	30	23	1	1	28	2	31	9.785	0.3217	0.3217	0.2985	0
A0A1C5Z3M3	A0A4P8RDQ2	0.347	23	13	1	6	28	2	22	9.785	0.3698	0.3641	0.3022	0
A0A1C5Z3M3	A0A1G7VRP7	0.133	15	13	0	11	25	29	43	9.785	0.2947	0.2235	0.1748	0
A0A1C5Z3M3	A0A139KFG8	0.19	21	17	0	4	24	2	22	9.785	0.3447	0.3354	0.2111	0
A0A1C5Z3M3	A0A929JY44	0.208	24	16	1	6	26	28	51	7.913	0.1939	0.191	0.1025	0
A0A1C5Z3M3	C2FV94	0.3	20	9	1	3	22	7	21	9.785	0.1902	0.1846	0.1846	0
A0A1C6L6P4	A0A1C6L6P4	1	28	0	0	1	28	1	28	4.483e-05	1	1	1	1
A0A1C6L6P4	A0A519TPY0	0.071	28	26	0	1	28	8	35	2.512	0.3187	0.3187	0.2793	0.007
A0A1C6L6P4	A0A365XXD9	0.321	28	17	1	1	28	1	26	1.948	0.245	0.2424	0.245	0
A0A1C6L6P4	A0A839NNI1	0.137	29	24	1	1	28	8	36	4.542	0.3794	0.3794	0.324	0
A0A1C6L6P4	A0A3E1P020	0.344	29	18	1	1	28	1	29	3.524	0.2995	0.2995	0.2944	0
A0A1C6L6P4	A0A927PHG1	0.133	15	13	0	1	15	1	15	5.848	0.4009	0.307	0.2815	0
A0A1C6L6P4	A0A1X9Z747	0.166	12	10	0	2	13	1	12	6.359	0.3914	0.2533	0.1959	0
A0A1C6L6P4	F3QYX7	0.15	20	16	1	2	21	1	19	3.524	0.2527	0.2256	0.09467	0
A0A1C6L6P4	A0A1C5Z3M3	0.285	28	20	0	1	28	1	28	4.941	0.2163	0.2163	0.2163	0
A0A1C6L6P4	A0A841JJ50	0.285	28	16	1	1	28	9	32	4.941	0.232	0.232	0.2195	0
A0A1C6L6P4	A0A1T4SM27	0.147	34	21	2	2	28	1	33	5.376	0.2648	0.2648	0.2562	0
A0A1C6L6P4	E6SR77	0.25	12	9	0	2	13	1	12	6.914	0.4019	0.2418	0.08547	0
A0A1C6L6P4	A0A1H0PJ05	0.206	29	22	1	1	28	1	29	7.515	0.3075	0.3075	0.2998	0
A0A1C6L6P4	A0A174SEV7	0.357	28	14	1	5	28	3	30	4.941	0.2119	0.2119	0.201	0
A0A1C6L6P4	A0A3D9B8Z3	0.266	30	20	1	1	28	6	35	7.515	0.2931	0.2931	0.2567	0
A0A1C6L6P4	A0A412P7B3	0.142	14	12	0	1	14	2	15	8.164	0.3794	0.3002	0.25	0
A0A1C6L6P4	A0A4S2B6L9	0.31	29	18	1	2	28	1	29	6.914	0.2124	0.2124	0.2109	0
A0A1C7H461	A0A1C7H461	1	33	0	0	1	33	1	33	0.0001411	1	1	1	1
A0A1C7H461	A0A841JJ50	0.333	33	21	1	1	33	1	32	1.182	0.2831	0.2803	0.2831	0.016
A0A1C7H461	A0A139KT76	0.647	17	5	1	17	33	13	28	1.836	0.3513	0.2759	0.2956	0.011
A0A1C7H461	H8KL21	0.342	35	19	2	1	33	1	33	1.706	0.344	0.344	0.344	0.011
A0A1C7H461	A0A1D7QJF5	0.303	33	19	1	1	33	1	29	1.706	0.2528	0.2436	0.2528	0.01
A0A1C7H461	A0A3E4JWF2	0.312	32	19	1	2	33	1	29	2.288	0.2943	0.2733	0.2943	0.009
A0A1C7H461	A0A4S2B6L9	0.363	33	17	1	1	33	1	29	2.65	0.3126	0.3041	0.3126	0.008
A0A1C7H461	A0A6I7M5X7	0.29	31	21	1	3	33	1	30	3.302	0.3529	0.3433	0.3529	0.008
A0A1C7H461	A0A7K0B9D1	0.25	28	19	1	8	33	1	28	3.554	0.3566	0.3394	0.3566	0.007
A0A1C7H461	A0A1H0PJ46	0.303	33	19	2	1	33	1	29	2.126	0.2401	0.2349	0.2401	0.007
A0A1C7H461	A0A414BLZ8	0.281	32	20	1	2	33	1	29	2.852	0.2756	0.2649	0.2756	0.007
A0A1C7H461	A0A497Y790	0.294	34	17	2	1	33	1	28	2.852	0.2475	0.2344	0.2475	0
A0A1C7H461	A0A6B9Z803	0.303	33	19	1	1	33	1	29	3.824	0.3271	0.3134	0.3271	0
A0A1C7H461	A0A4Q1EUC9	0.242	33	25	0	1	33	1	33	3.824	0.2945	0.2945	0.2945	0
A0A1C7H461	A0A1C5Z3M3	0.647	17	5	1	17	33	13	28	4.427	0.3473	0.2867	0.309	0
A0A1C7H461	A0A1D7QGB6	0.272	33	20	1	1	33	1	29	4.114	0.2598	0.2485	0.2598	0
A0A1C7H461	A0A365XX15	0.538	13	6	0	21	33	14	26	5.511	0.3513	0.2606	0.2842	0
A0A1C7H461	A0A7W9E313	0.318	22	15	0	12	33	7	28	5.928	0.4362	0.3971	0.4261	0
A0A1C7H461	A0A174SEV7	0.363	33	18	2	1	33	1	30	4.427	0.2591	0.2499	0.2591	0
A0A1C7H461	A0A3D9B8Z3	0.322	31	21	0	3	33	5	35	5.511	0.3196	0.3147	0.3088	0
A0A1C7H461	A0A4P8RDQ2	0.151	33	22	1	1	33	15	41	5.124	0.3227	0.3227	0.2876	0
A0A1C7H461	A0A088F4Z9	0.5	16	8	0	18	33	13	28	4.427	0.2074	0.2223	0.2326	0
A0A1C7H461	A0A4Y8KUZ8	0.272	33	20	1	1	33	1	29	5.124	0.2703	0.2586	0.2703	0
A0A1C7H461	A0A2H9VT96	0.187	32	20	1	8	33	3	34	4.427	0.2221	0.2191	0.216	0
A0A1C7H461	A0A7U7HEE0	0.75	8	2	0	26	33	28	35	7.367	0.4604	0.1733	0.1666	0
A0A1C7H461	E6SR76	0.333	12	8	0	11	22	93	104	6.375	0.4452	0.2059	0.0742	0
A0A1C7H461	A0A1I5JNI9	0.305	36	15	2	1	33	1	29	5.928	0.268	0.2515	0.268	0
A0A1C7H461	A0A1Q6A5N6	0.264	34	19	2	1	33	1	29	5.928	0.2424	0.2417	0.2424	0
A0A1C7H461	A0A6B9YY51	0.333	33	18	2	1	33	1	29	5.511	0.2334	0.2297	0.2334	0
A0A1C7H461	A0A316WPV4	0.212	33	26	0	1	33	1	33	6.375	0.276	0.276	0.276	0
A0A1C7H461	A0A443YUM4	0.25	36	22	1	3	33	1	36	6.375	0.2911	0.2911	0.2806	0
A0A1C7H461	A0A381FMT0	0.24	25	17	1	8	32	1	23	6.375	0.3211	0.3091	0.2888	0
A0A1C7H461	A0A7W8YPA1	0.411	17	10	0	17	33	12	28	7.916	0.2978	0.2696	0.2855	0
A0A1C7H461	A0A4R3B3E3	0.303	33	19	1	1	33	1	29	7.367	0.3095	0.2986	0.3095	0
A0A1C7H461	I9SQN2	0.303	33	19	2	1	33	1	29	7.916	0.3598	0.3356	0.3598	0
A0A1C7H461	A0A6N4XUM9	0.35	20	11	1	16	33	13	32	5.928	0.2189	0.2155	0.2175	0
A0A1C7H461	A0A927PHG1	0.13	23	20	0	10	32	1	23	7.916	0.3328	0.3153	0.3196	0
A0A1C7H461	A0A2S9CSW0	0.314	35	20	2	1	33	1	33	6.375	0.2357	0.2357	0.2357	0
A0A1C7H461	A0A5B2UEB6	0.625	8	3	0	26	33	28	35	9.13	0.4638	0.1779	0.1707	0
A0A1C7H461	A0A943LXZ8	0.09	33	30	0	1	33	24	56	7.367	0.2586	0.2586	0.1921	0
A0A1C7H461	A0A1H0PJ05	0.333	33	18	2	1	33	1	29	7.367	0.2288	0.2211	0.2288	0
A0A1C7H461	A0A420CKE5	0.375	24	13	1	10	33	12	33	8.503	0.2408	0.2418	0.2418	0
A0A1C7H461	A0A448B3Y7	0.333	27	16	1	7	33	9	33	8.503	0.2774	0.2599	0.2599	0
A0A1C7H461	A0A7K1Y0H6	0.272	33	18	2	1	33	8	34	6.854	0.182	0.182	0.179	0
A0A1C7H461	A0A927PJC8	0.333	15	10	0	8	22	1	15	9.13	0.3049	0.2029	0.1631	0
A0A1C7H461	A0A662ZZL9	0.181	33	27	0	1	33	26	58	9.13	0.3714	0.3714	0.2576	0
A0A1C7H461	A0A5C6JJB5	0.272	33	18	2	1	33	1	27	9.796	0.2671	0.2652	0.2671	0
A0A1C7H461	A0A174TYD4	0.333	27	18	0	7	33	2	28	9.796	0.2955	0.2939	0.2966	0
A0A1C7H461	A0A1C6L6P4	0.333	15	9	1	9	23	1	14	7.367	0.1307	0.1512	0.1512	0
A0A1C7H461	A0A3E1P020	0.285	35	17	3	1	33	1	29	8.503	0.2312	0.2292	0.2312	0
A0A1C7H461	A0A1N7IHV3	0.212	33	21	1	1	28	1	33	9.13	0.2716	0.2716	0.2716	0
A0A1C7H461	A0A1H6GVA4	0.189	37	24	2	1	33	1	35	9.796	0.2655	0.2655	0.2597	0
A0A1C7H461	A0A4Q1EVQ7	0.272	33	9	1	16	33	3	35	9.796	0.2579	0.2579	0.2472	0
A0A1C7H461	A0A412Y630	0.285	21	13	1	1	19	1	21	9.796	0.2799	0.2221	0.1985	0
A0A1D7QGB6	A0A1D7QGB6	1	29	0	0	1	29	1	29	0.002101	1	1	1	1
A0A1D7QGB6	A0A1D7QJF5	0.448	29	16	0	1	29	1	29	0.3517	0.4313	0.4313	0.4313	0.126
A0A1D7QGB6	A0A7W9E313	0.517	29	13	1	1	29	1	28	0.5785	0.3644	0.3605	0.3644	0.057
A0A1D7QGB6	A0A1Q6A5N6	0.379	29	18	0	1	29	1	29	0.6669	0.3552	0.3552	0.3552	0.057
A0A1D7QGB6	A0A497Y790	0.413	29	16	1	1	29	1	28	0.5388	0.3339	0.3341	0.3339	0.051
A0A1D7QGB6	A0A7U3SPP1	0.275	29	21	0	1	29	1	29	1.358	0.3568	0.3568	0.3568	0.029
A0A1D7QGB6	A0A966DVA7	0.275	29	21	0	1	29	1	29	2.575	0.4003	0.4003	0.4003	0.011
A0A1D7QGB6	A0A4Q9HI28	0.413	29	16	1	1	29	1	28	2.234	0.2764	0.2771	0.2764	0.009
A0A1D7QGB6	A0A1H0QYD2	0.281	32	20	1	1	29	1	32	2.081	0.2663	0.2663	0.2624	0.009
A0A1D7QGB6	A0A3D9B8Z3	0.29	31	19	1	2	29	5	35	3.187	0.4121	0.4121	0.3567	0.009
A0A1D7QGB6	A0A9X1X125	0.3	30	20	1	1	29	1	30	3.187	0.3282	0.3282	0.325	0.008
A0A1D7QGB6	A0A839NNI1	0.19	21	17	0	1	21	1	21	3.943	0.453	0.4278	0.3736	0.008
A0A1D7QGB6	A0A2U2PIF6	0.312	32	19	3	1	29	1	32	2.575	0.272	0.272	0.2667	0.007
A0A1D7QGB6	A0A7U7HEE0	0.285	35	18	2	2	29	1	35	3.187	0.31	0.31	0.2857	0.007
A0A1D7QGB6	A0A3E1P020	0.241	29	22	0	1	29	1	29	4.877	0.4147	0.4147	0.4147	0
A0A1D7QGB6	I9TCL6	0.172	29	24	0	1	29	1	29	4.233	0.3352	0.3352	0.3352	0
A0A1D7QGB6	A0A443YUM4	0.333	36	17	2	1	29	1	36	2.765	0.2401	0.2401	0.2157	0
A0A1D7QGB6	A0A848GZJ6	0.413	29	14	1	1	29	1	26	5.618	0.4247	0.41	0.4247	0
A0A1D7QGB6	A0A174TYD4	0.344	29	18	1	1	29	1	28	5.235	0.3996	0.3932	0.3996	0
A0A1D7QGB6	A0A1I5JNI9	0.206	29	23	0	1	29	1	29	5.235	0.337	0.337	0.337	0
A0A1D7QGB6	C2FV94	0.275	29	20	1	1	29	1	28	6.028	0.3487	0.346	0.3487	0
A0A1D7QGB6	H8KQN2	0.315	19	13	0	1	19	1	19	5.235	0.2871	0.3019	0.2927	0
A0A1D7QGB6	A0A2S9CSW0	0.333	33	18	1	1	29	1	33	5.618	0.3604	0.3604	0.3437	0
A0A1D7QGB6	A0A108TGA1	0.23	13	10	0	2	14	1	13	6.467	0.4985	0.3286	0.09212	0
A0A1D7QGB6	A0A848GTP1	0.285	28	17	1	2	29	1	25	5.235	0.2864	0.2747	0.2864	0
A0A1D7QGB6	A0A5C6JJB5	0.172	29	22	1	1	29	1	27	6.028	0.3007	0.2933	0.3007	0
A0A1D7QGB6	A0A7G8V3P1	0.379	29	18	0	1	29	1	29	6.467	0.3656	0.3656	0.3656	0
A0A1D7QGB6	A0A420CGW4	0.242	33	20	1	2	29	1	33	5.235	0.2883	0.2883	0.2833	0
A0A1D7QGB6	A0A1G8BHL2	0.379	29	17	1	1	29	1	28	5.235	0.2351	0.2326	0.2351	0
A0A1D7QGB6	I9SQN2	0.281	32	17	2	1	29	1	29	5.235	0.2284	0.2284	0.2284	0
A0A1D7QGB6	A0A1G8CYT3	0.266	30	21	1	1	29	1	30	6.937	0.326	0.326	0.3197	0
A0A1D7QGB6	A0A1H6GVA4	0.266	30	20	1	2	29	6	35	6.467	0.2763	0.2763	0.2567	0
A0A1D7QGB6	A0A2S9JMN2	0.142	28	24	0	2	29	9	36	7.976	0.3695	0.3618	0.3115	0
A0A1D7QGB6	A0A3N2LYW4	0.172	29	24	0	1	29	1	29	7.976	0.4647	0.4647	0.3507	0
A0A1D7QGB6	A0A5B5VPB8	0.3	30	17	2	1	29	1	27	9.156	0.4407	0.4229	0.4407	0
A0A1D7QGB6	A0A7K0B9D1	0.241	29	21	1	1	29	1	28	8.547	0.3387	0.3396	0.3387	0
A0A1D7QGB6	A0A6I7M5X7	0.2	30	23	1	1	29	1	30	8.547	0.3937	0.3937	0.3887	0
A0A1D7QGB6	A0A3M7TD05	0.25	32	21	1	1	29	1	32	7.976	0.3511	0.3511	0.3298	0
A0A1D7QGB6	A0A841JED5	0.25	32	21	1	1	29	1	32	8.547	0.3663	0.3663	0.353	0
A0A1D7QGB6	A0A448B3Y7	0.242	33	21	1	1	29	1	33	7.439	0.2827	0.2827	0.266	0
A0A1D7QGB6	A0A841ER65	0.172	29	24	0	1	29	2	30	8.547	0.3559	0.3559	0.3394	0
A0A1D7QGB6	A0A4Q1EVQ7	0.314	35	17	2	2	29	1	35	7.976	0.3279	0.3279	0.2949	0
A0A1D7QGB6	A0A0Q1A5A5	0.173	23	19	0	1	23	1	23	8.547	0.3196	0.326	0.2865	0
A0A1D7QGB6	A0A239RKU4	0.285	28	16	1	1	24	22	49	6.937	0.2285	0.2265	0.15	0
A0A1D7QGB6	A0A642EQ71	0.206	29	21	1	1	29	1	27	9.156	0.3653	0.3587	0.3653	0
A0A1D7QGB6	A0A848FYJ3	0.266	30	21	1	1	29	1	30	8.547	0.2552	0.2552	0.2528	0
A0A1D7QGB6	A0A7D4JE79	0.193	31	23	1	1	29	1	31	9.156	0.2987	0.2987	0.2878	0
A0A1D7QGB6	A0A927PHG1	0.187	32	23	2	1	29	1	32	8.547	0.3227	0.3227	0.3034	0
A0A1D7QGB6	A0A139KT76	0.241	29	21	1	1	29	1	28	9.802	0.2902	0.2897	0.2902	0
A0A1D7QJ91	A0A1D7QJ91	1	28	0	0	1	28	1	28	0.0001799	1	1	1	1
A0A1D7QJ91	A0A139KT76	0.214	28	22	0	1	28	1	28	2.878	0.2323	0.2323	0.2323	0
A0A1D7QJ91	A0A7U3SPP1	0.31	29	19	1	1	28	1	29	3.368	0.2346	0.2346	0.2321	0
A0A1D7QJ91	A0A642EQ71	0.266	30	17	2	1	28	1	27	4.263	0.2579	0.2511	0.2579	0
A0A1D7QJ91	A0A1K2ITV6	0.272	33	19	2	1	28	1	33	3.643	0.2421	0.2421	0.2277	0
A0A1D7QJ91	A0A1M4UD53	0.185	27	22	0	1	27	1	27	4.263	0.259	0.2597	0.2543	0
A0A1D7QJ91	A0A4Q5H3F8	0.285	21	11	1	8	28	17	33	6.302	0.2514	0.2121	0.1866	0
A0A1D7QJ91	A0A2M9CBN0	0.074	27	25	0	1	27	1	27	6.811	0.2375	0.2354	0.2183	0
A0A1D7QJF5	A0A1D7QJF5	1	29	0	0	1	29	1	29	0.0007771	1	1	1	1
A0A1D7QJF5	A0A1D7QGB6	0.448	29	16	0	1	29	1	29	0.2728	0.4313	0.4313	0.4313	0.15
A0A1D7QJF5	A0A1Q6A5N6	0.482	29	15	0	1	29	1	29	0.2189	0.2646	0.2646	0.2646	0.076
A0A1D7QJF5	A0A7W9E313	0.551	29	12	1	1	29	1	28	0.4555	0.3021	0.2975	0.3021	0.057
A0A1D7QJF5	A0A7K0B9D1	0.533	30	11	2	1	29	1	28	0.4233	0.26	0.2588	0.26	0.034
A0A1D7QJF5	A0A7U3Q5G7	0.517	29	13	1	1	29	1	28	0.7069	0.3024	0.2994	0.3024	0.034
A0A1D7QJF5	A0A1H0PJ46	0.344	29	19	0	1	29	1	29	1.367	0.3031	0.3031	0.3031	0.016
A0A1D7QJF5	A0A6B9ZBG8	0.482	29	14	1	1	29	1	28	1.367	0.2719	0.2728	0.2719	0.014
A0A1D7QJF5	A0A966DVA7	0.413	29	17	0	1	29	1	29	1.471	0.2751	0.2751	0.2751	0.014
A0A1D7QJF5	I9SQN2	0.31	29	20	0	1	29	1	29	2.282	0.3447	0.3447	0.3447	0.011
A0A1D7QJF5	A0A841JJ50	0.375	32	17	1	1	29	1	32	1.971	0.3359	0.3359	0.3271	0.011
A0A1D7QJF5	A0A3E4JWF2	0.31	29	20	0	1	29	1	29	2.121	0.2833	0.2833	0.2833	0.01
A0A1D7QJF5	A0A414BLZ8	0.379	29	18	0	1	29	1	29	2.282	0.3332	0.3332	0.3332	0.01
A0A1D7QJF5	A0A2S9CSW0	0.37	27	17	0	3	29	7	33	1.832	0.2713	0.2693	0.2605	0.01
A0A1D7QJF5	A0A848GZJ6	0.482	29	12	2	1	29	1	26	2.121	0.2818	0.2699	0.2818	0.009
A0A1D7QJF5	A0A1G8CYT3	0.266	30	21	1	1	29	1	30	2.642	0.322	0.322	0.3155	0.009
A0A1D7QJF5	A0A1H0QYD2	0.375	32	17	2	1	29	1	32	1.582	0.2288	0.2288	0.2165	0.009
A0A1D7QJF5	A0A443YUM4	0.305	36	18	2	1	29	1	36	2.121	0.2806	0.2806	0.2433	0.008
A0A1D7QJF5	A0A1G8BHL2	0.448	29	15	1	1	29	1	28	2.642	0.276	0.2754	0.276	0.007
A0A1D7QJF5	A0A1H0PJ05	0.413	29	17	0	1	29	1	29	3.291	0.2952	0.2952	0.2952	0.007
A0A1D7QJF5	A0A4S2B6L9	0.379	29	18	0	1	29	1	29	3.059	0.2825	0.2825	0.2825	0.007
A0A1D7QJF5	A0A6B9Z803	0.241	29	22	0	1	29	1	29	3.059	0.2783	0.2783	0.2783	0.007
A0A1D7QJF5	A0A088F4Z9	0.413	29	16	1	1	29	1	28	3.291	0.2792	0.2741	0.2792	0
A0A1D7QJF5	A0A7U3SPP1	0.387	31	15	2	1	29	1	29	2.282	0.2055	0.2055	0.2055	0
A0A1D7QJF5	A0A420CGW4	0.303	33	19	1	1	29	1	33	2.843	0.2648	0.2648	0.2621	0
A0A1D7QJF5	A0A1I5JNI9	0.241	29	22	0	1	29	1	29	4.742	0.3076	0.3076	0.3076	0
A0A1D7QJF5	A0A220SBW0	0.333	33	18	2	1	29	1	33	3.809	0.2788	0.2788	0.2567	0
A0A1D7QJF5	A0A448B3Y7	0.303	33	19	1	1	29	1	33	3.059	0.2251	0.2251	0.2216	0
A0A1D7QJF5	A0A5M6CL08	0.6	10	4	0	20	29	27	36	4.742	0.3503	0.1951	0.1724	0
A0A1D7QJF5	R6DP06	0.428	14	8	0	16	29	14	27	5.899	0.3501	0.2967	0.3048	0
A0A1D7QJF5	C2FV94	0.344	29	18	1	1	29	1	28	5.101	0.2836	0.279	0.2836	0
A0A1D7QJF5	A0A7D4JE79	0.193	31	23	1	1	29	1	31	5.899	0.2564	0.2564	0.2481	0
A0A1D7QJF5	A0A2U2PIF6	0.25	32	21	1	1	29	1	32	6.343	0.2835	0.2835	0.2675	0
A0A1D7QJF5	A0A5B2UEB6	0.142	14	12	0	2	15	1	14	8.456	0.4677	0.3197	0.2837	0
A0A1D7QJF5	A0A139KFG8	0.5	12	6	0	1	12	42	53	7.328	0.3813	0.2525	0.1638	0
A0A1D7QJF5	A0A3E1P020	0.275	29	21	0	1	29	1	29	8.456	0.3066	0.3066	0.3066	0
A0A1D7QJF5	A0A4Y9IN16	0.193	31	17	1	7	29	2	32	6.818	0.2548	0.2548	0.243	0
A0A1D7QJF5	A0A7K1YDE4	0.225	40	20	2	1	29	1	40	6.818	0.2494	0.2494	0.2128	0
A0A1D7QJF5	A0A3N2LYW4	0.103	29	26	0	1	29	1	29	7.873	0.3176	0.3176	0.2463	0
A0A1D7QJF5	A0A413HAP3	0.25	12	9	0	1	12	1	12	9.739	0.4769	0.2729	0.08242	0
A0A1D7QJF5	A0A841JED5	0.281	32	20	1	1	29	1	32	7.328	0.2324	0.2324	0.225	0
A0A1D7QJF5	A0A1N7IHV3	0.103	29	25	1	1	28	1	29	7.873	0.2443	0.2443	0.2348	0
A0A1D7QJF5	A0A1T4SM27	0.307	13	9	0	1	13	1	13	8.456	0.3096	0.1949	0.1832	0
A0A1D7QJF5	A0A1N7K8S4	0.25	16	11	1	1	16	1	15	8.456	0.2946	0.2823	0.2615	0
A0A1D7QJF5	A0A5C6HLJ8	0.235	17	12	1	1	17	1	16	7.328	0.2459	0.2446	0.2228	0
A0A1D7QJF5	A0A1M5FC52	0.28	25	16	1	1	25	1	23	7.328	0.2541	0.2347	0.1794	0
A0A1D7QJF5	A0A401M0I4	0.24	25	19	0	1	25	1	25	7.873	0.2588	0.2495	0.2055	0
A0A1D7QJF5	A0A848GTP1	0.476	21	7	1	13	29	5	25	8.456	0.2194	0.1999	0.2147	0
A0A1D7QJF5	A0A3A5WML8	0.266	15	11	0	15	29	14	28	9.739	0.3243	0.24	0.2418	0
A0A1D7QJF5	A0A6I7M5X7	0.281	32	18	2	1	29	1	30	8.456	0.2359	0.2359	0.2315	0
A0A1D7QJF5	A0A074L2F4	0.23	13	10	0	10	22	26	38	9.739	0.2822	0.1595	0.1474	0
A0A1D7QJF5	A0A1G7VRP7	0.304	23	12	2	1	23	1	19	8.456	0.1726	0.1663	0.1474	0
A0A1D7QJF5	A0A1I2IUF1	0.266	15	11	0	1	15	31	45	9.739	0.3101	0.2057	0.1488	0
A0A1D7QJF5	A0A229I1M7	0.181	22	18	0	1	22	1	22	9.739	0.273	0.2756	0.2093	0
A0A1D7QJF5	A0A662ZZL9	0.047	21	20	0	1	21	1	21	9.739	0.2924	0.3182	0.2214	0
A0A1D7QMQ7	A0A1D7QMQ7	1	40	0	0	1	40	1	40	8.201e-06	1	1	1	1
A0A1D7QMQ7	A0A1X9Z747	0.465	43	20	1	1	40	1	43	0.05994	0.282	0.282	0.2696	0.138
A0A1D7QMQ7	W6TSY3	0.75	40	10	0	1	40	1	40	0.08767	0.2995	0.2995	0.2995	0.106
A0A1D7QMQ7	A0A0F5J0M6	0.205	39	31	0	2	40	12	50	2.684	0.3188	0.3152	0.2771	0.008
A0A1D7QMQ7	A0A841ER65	0.242	33	25	0	1	33	1	33	4.925	0.3253	0.2846	0.3253	0
A0A1D7QMQ7	A0A7K1Y0H6	0.194	36	25	2	1	34	1	34	4.233	0.2967	0.2591	0.2967	0
A0A1D7QMQ7	A0A365XX15	0.192	26	20	1	1	25	1	26	7.732	0.3396	0.2553	0.3396	0
A0A1D7QMQ7	A0A7K0KII6	0.175	40	28	2	6	40	4	43	6.177	0.2307	0.2307	0.1811	0
A0A1D7QMQ7	A0A841EBJ8	0.333	21	10	1	1	21	1	17	8.328	0.2977	0.1474	0.2977	0
A0A1D7QMQ7	A0A9D5S5T9	0.176	17	14	0	5	21	2	18	7.176	0.1629	0.1795	0.09054	0
A0A1G7R571	A0A1G7R571	1	30	0	0	1	30	1	30	1.459e-05	1	1	1	1
A0A1G7R571	A0A7X8F555	0.05	20	19	0	11	30	90	109	0.7995	0.474	0.3867	0.1471	0.063
A0A1G7R571	A0A2N0XFR4	0.238	21	12	1	1	21	1	17	1.213	0.5115	0.3948	0.3448	0.04
A0A1G7R571	A0A7C6M297	0.363	11	7	0	11	21	51	61	4.538	0.8905	0.3566	0.1013	0.011
A0A1G7R571	A0A9E3K7K4	0.181	11	9	0	11	21	37	47	4.538	0.8795	0.3555	0.09427	0.011
A0A1G7R571	A0A925K3N6	0.25	20	12	1	1	20	31	47	2.43	0.3279	0.2758	0.193	0.008
A0A1G7R571	R5N6F5	0.076	26	18	1	11	30	76	101	5.981	0.3448	0.3071	0.09444	0
A0A1G7VRP7	A0A1G7VRP7	1	43	0	0	1	43	1	43	3.153e-08	1	1	1	1
A0A1G7VRP7	A0A1I0TPP0	0.86	43	6	0	1	43	1	43	5.059e-06	0.7702	0.7702	0.7702	1
A0A1G7VRP7	A0A1M4VGC9	0.5	44	21	1	1	43	1	44	0.0003838	0.3898	0.3898	0.384	0.956
A0A1G7VRP7	W6TSY3	0.651	43	12	1	1	43	1	40	0.0005355	0.4141	0.3831	0.4141	0.941
A0A1G7VRP7	A0A4U1C283	0.558	43	17	1	1	43	1	41	0.002396	0.5499	0.5373	0.5499	0.933
A0A1G7VRP7	A0A7G9QB54	0.744	43	11	0	1	43	1	43	0.0008824	0.2976	0.2976	0.2976	0.505
A0A1G7VRP7	A0A7W9E2N6	0.511	43	21	0	1	43	1	43	0.006507	0.3721	0.3721	0.3721	0.473
A0A1G7VRP7	A0A519TPY0	0.372	43	24	2	1	43	1	40	0.6887	0.3888	0.3741	0.3888	0.024
A0A1G7VRP7	A0A7U7HEE0	0.194	36	25	2	1	36	1	32	1.583	0.2417	0.2267	0.2417	0
A0A1G7VRP7	A0A016FKL9	0.209	43	29	1	1	43	1	38	2.209	0.2658	0.2658	0.2581	0
A0A1G7VRP7	A0A1G8ADB5	0.136	22	19	0	20	41	5	26	5.069	0.4924	0.2752	0.4201	0
A0A1G7VRP7	A0A088F4Z9	0.103	29	24	1	15	43	2	28	3.638	0.3127	0.2682	0.3127	0
A0A1G7VRP7	A0A7W9DHQ3	0.29	31	19	1	1	31	1	28	3.348	0.2365	0.2043	0.2365	0
A0A1G7VRP7	A0A1M7JKK5	0.21	38	25	3	1	37	1	34	3.638	0.3171	0.2739	0.3171	0
A0A1G7VRP7	A0A839NNI1	0.225	31	23	1	1	30	2	32	5.98	0.4945	0.3735	0.4362	0
A0A1G7VRP7	A0A848GZJ6	0.263	19	14	0	1	19	1	19	5.069	0.3038	0.2269	0.296	0
A0A1G7VRP7	A0A1N7K8S4	0.131	38	27	2	1	37	2	34	4.666	0.3067	0.2691	0.3067	0
A0A1G7VRP7	A0A4Y9IN16	0.081	37	28	1	5	41	2	32	5.069	0.2409	0.2253	0.2409	0
A0A1G7VRP7	A0A4Q1EVP3	0.176	34	25	1	1	31	1	34	7.049	0.3862	0.322	0.3862	0
A0A1G7VRP7	A0A5B2UEB6	0.081	37	31	1	1	37	2	35	6.494	0.3352	0.2938	0.3352	0
A0A1G7VRP7	A0A5D3FS95	0.162	43	27	1	1	43	1	34	4.666	0.1894	0.1798	0.1894	0
A0A1G7VRP7	A0A401M0I4	0.2	35	21	1	1	28	1	35	6.494	0.3038	0.2544	0.2544	0
A0A1G7VRP7	A0A7C6M164	0.133	15	13	0	4	18	100	114	6.494	0.3659	0.2285	0.1003	0
A0A1G7VRP7	A0A3N7CLY5	0.186	43	19	1	1	43	1	27	5.98	0.2232	0.1814	0.2232	0
A0A1G7VRP7	A0A212JY78	0.195	46	26	3	1	43	1	38	5.506	0.1971	0.1852	0.1971	0
A0A1G7VRP7	A0A1D7QJF5	0.304	23	12	2	1	19	1	23	5.98	0.1801	0.1555	0.1818	0
A0A1G7VRP7	A0A4Q1EVQ7	0.162	37	29	1	1	37	1	35	8.297	0.2593	0.2357	0.2593	0
A0A1G7VRP7	A0A396BWT2	0.162	43	25	1	1	43	1	32	7.049	0.2173	0.2173	0.2124	0
A0A1G7VRP7	A0A9E3K7K4	0.111	18	14	1	1	18	1	16	7.649	0.2812	0.1544	0.08923	0
A0A1G7VRP7	A0A1C5Z3M3	0.093	32	22	1	12	43	1	25	9.743	0.2359	0.1759	0.2359	0
A0A1G7VRP7	A0A7G8V3P1	0.157	38	22	2	1	37	1	29	9.743	0.1993	0.1621	0.1993	0
A0A1G7VRP7	A0A3M7TD05	0.333	18	12	0	2	19	5	22	9.743	0.2496	0.1874	0.2105	0
A0A1G7VRP7	A0A255T275	0.186	43	16	1	1	43	13	36	7.649	0.1522	0.1522	0.125	0
A0A1G8ADB5	A0A1G8ADB5	1	27	0	0	1	27	1	27	9.107e-05	1	1	1	1
A0A1G8ADB5	A0A108TDY9	0.259	27	18	2	1	27	1	25	0.4997	0.4466	0.4399	0.4466	0.063
A0A1G8ADB5	A0A396B6Z8	0.275	29	19	1	1	27	1	29	0.6915	0.3338	0.3338	0.3353	0.024
A0A1G8ADB5	A0A3N7CLY5	0.222	27	17	1	1	27	1	23	1.221	0.3823	0.3823	0.3823	0.011
A0A1G8ADB5	A0A365XX15	0.4	15	9	0	13	27	12	26	3.235	0.3341	0.2971	0.2998	0
A0A1G8ADB5	A0A2R7KFR0	0.31	29	18	1	1	27	1	29	1.833	0.2028	0.2028	0.2075	0
A0A1G8ADB5	A0A1M4UD53	0.259	27	18	1	3	27	8	34	2.983	0.343	0.343	0.3119	0
A0A1G8ADB5	A0A0P0GQX9	0.153	26	22	0	1	26	1	26	4.473	0.3699	0.3645	0.3525	0
A0A1G8ADB5	A0A1I3XCT7	0.185	27	18	1	1	27	1	23	5.258	0.3648	0.3648	0.3468	0
A0A1G8ADB5	A0A6N4XUM9	0.142	21	18	0	6	26	2	22	3.508	0.2622	0.2819	0.2679	0
A0A1G8ADB5	A0A5D3FS95	0.47	17	7	1	13	27	21	37	3.805	0.253	0.243	0.2054	0
A0A1G8ADB5	A0A6L9KGP2	0.2	25	20	0	1	25	12	36	7.251	0.467	0.4679	0.4247	0
A0A1G8ADB5	A0A1G7VRP7	0.136	22	19	0	5	26	20	41	8.498	0.4924	0.4201	0.2752	0
A0A1G8ADB5	A0A139KFG8	0.214	14	11	0	14	27	43	56	7.852	0.4575	0.351	0.2028	0
A0A1G8ADB5	A0A1N7IHV3	0.115	26	20	1	1	26	1	23	7.251	0.2886	0.2864	0.2654	0
A0A1G8ADB5	A0A3G6U0S3	0.242	33	19	2	1	27	1	33	6.177	0.2799	0.2799	0.2444	0
A0A1G8ADB5	A0A255T275	0.214	28	21	1	1	27	1	28	8.498	0.3809	0.3809	0.2191	0
A0A1G8ADB5	A0A139KT76	0.062	16	15	0	11	26	10	25	9.937	0.3143	0.3216	0.3185	0
A0A1G8ADB5	A0A1G8CYT3	0.322	31	16	2	1	27	1	30	8.498	0.2369	0.2369	0.2217	0
A0A1G8ADB5	A0A381FMT0	0.176	17	14	0	11	27	8	24	9.193	0.2245	0.2541	0.2289	0
A0A1G8BHL2	A0A1G8BHL2	1	28	0	0	1	28	1	28	0.0002716	1	1	1	1
A0A1G8BHL2	A0A7U3Q5G7	0.678	28	9	0	1	28	1	28	0.06927	0.2843	0.2843	0.2843	0.09
A0A1G8BHL2	A0A7W8YPA1	0.357	28	18	0	1	28	1	28	0.5042	0.3611	0.3611	0.3611	0.04
A0A1G8BHL2	A0A9X1X125	0.333	30	18	1	1	28	1	30	0.5042	0.2958	0.2958	0.2903	0.02
A0A1G8BHL2	A0A7K0B9H5	0.357	28	18	0	1	28	1	28	1.252	0.368	0.368	0.368	0.016
A0A1G8BHL2	A0A4S2B6L9	0.275	29	20	1	1	28	1	29	0.9772	0.367	0.367	0.3595	0.016
A0A1G8BHL2	A0A7U3SPP1	0.551	29	12	1	1	28	1	29	0.4642	0.2275	0.2275	0.2267	0.014
A0A1G8BHL2	A0A3A5WML8	0.142	28	24	0	1	28	1	28	2.234	0.3526	0.3526	0.3526	0.009
A0A1G8BHL2	A0A6N4XUM9	0.218	32	21	1	1	28	1	32	1.153	0.2675	0.2675	0.2639	0.009
A0A1G8BHL2	A0A4Q9HI28	0.535	28	13	0	1	28	1	28	1.478	0.255	0.255	0.255	0.008
A0A1G8BHL2	A0A1M4UD53	0.193	31	22	1	1	28	4	34	1.478	0.2671	0.2671	0.2653	0.008
A0A1G8BHL2	A0A966DVA7	0.344	29	18	1	1	28	1	29	1.743	0.2482	0.2482	0.2498	0.007
A0A1G8BHL2	A0A420CGW4	0.303	33	18	2	1	28	1	33	2.863	0.2965	0.2965	0.2655	0
A0A1G8BHL2	A0A841JJ50	0.333	27	13	1	2	28	11	32	3.109	0.2225	0.2214	0.213	0
A0A1G8BHL2	A0A249SY90	0.294	34	12	2	1	28	1	28	2.636	0.1841	0.1841	0.1841	0
A0A1G8BHL2	A0A2V2ZBU1	0.285	35	18	2	1	28	1	35	4.697	0.324	0.324	0.3093	0
A0A1G8BHL2	A0A0P0NKF0	0.333	33	17	1	1	28	1	33	4.697	0.2597	0.2597	0.2515	0
A0A1G8BHL2	A0A642EQ71	0.225	31	17	2	1	28	1	27	4.697	0.2199	0.2144	0.2199	0
A0A1G8BHL2	A0A6G7BNT0	0.2	35	21	1	1	28	1	35	6.01	0.264	0.264	0.2069	0
A0A1G8BHL2	A0A255T275	0.107	28	25	0	1	28	1	28	6.01	0.2855	0.2855	0.2343	0
A0A1G8BHL2	A0A1H6GVA4	0.32	25	7	1	4	28	21	35	8.32	0.2273	0.2127	0.1832	0
A0A1G8BHL2	A0A2S9JMN2	0.178	28	18	1	1	28	1	23	7.675	0.2282	0.2282	0.2302	0
A0A1G8BHL2	A0A1I7EAB4	0.181	22	18	0	7	28	25	46	9.014	0.3183	0.3486	0.2921	0
A0A1G8BHL2	A0A415DFG1	0.178	28	17	1	1	28	1	22	9.014	0.2399	0.2399	0.161	0
A0A1G8BHL2	A0A1I2IUF1	0.12	25	12	1	1	25	1	15	9.759	0.1836	0.1706	0.1217	0
A0A1G8BHV7	A0A1G8BHV7	1	28	0	0	1	28	1	28	3.088e-05	1	1	1	1
A0A1G8CYT3	A0A1G8CYT3	1	30	0	0	1	30	1	30	0.001648	1	1	1	1
A0A1G8CYT3	I9SQN2	0.482	29	15	0	2	30	1	29	0.5903	0.3987	0.3971	0.3987	0.069
A0A1G8CYT3	A0A5D3FS95	0.216	37	22	1	1	30	1	37	0.9814	0.3906	0.3906	0.3457	0.04
A0A1G8CYT3	A0A1H0PJ46	0.333	30	19	1	1	30	1	29	1.754	0.3918	0.3918	0.3918	0.02
A0A1G8CYT3	A0A1Q6A5N6	0.206	29	23	0	2	30	1	29	2.028	0.4516	0.4473	0.4516	0.02
A0A1G8CYT3	A0A7W9E313	0.285	28	20	0	3	30	1	28	2.028	0.3876	0.3804	0.3876	0.016
A0A1G8CYT3	A0A1H0PJ05	0.333	30	19	1	1	30	1	29	1.631	0.3171	0.3129	0.3171	0.014
A0A1G8CYT3	A0A414BLZ8	0.344	29	19	0	2	30	1	29	2.028	0.3495	0.349	0.3495	0.014
A0A1G8CYT3	A0A1D7QJF5	0.266	30	21	1	1	30	1	29	2.028	0.322	0.3155	0.322	0.011
A0A1G8CYT3	A0A1N7IHV3	0.206	29	23	0	1	29	1	29	2.712	0.3953	0.3891	0.37	0.011
A0A1G8CYT3	A0A2S9CSW0	0.242	33	22	1	1	30	1	33	2.345	0.3886	0.3886	0.3694	0.011
A0A1G8CYT3	A0A6I7M5X7	0.266	30	22	0	1	30	1	30	2.712	0.3177	0.3177	0.3177	0.009
A0A1G8CYT3	A0A841ER65	0.233	30	23	0	1	30	1	30	3.624	0.3933	0.3933	0.3813	0.009
A0A1G8CYT3	A0A642EQ71	0.344	29	17	1	2	30	1	27	2.712	0.3302	0.3294	0.3302	0.008
A0A1G8CYT3	A0A1I5JNI9	0.266	30	21	1	1	30	1	29	2.712	0.2734	0.2721	0.2734	0.008
A0A1G8CYT3	A0A174SEV7	0.3	30	21	0	1	30	1	30	4.503	0.4789	0.4789	0.4789	0.008
A0A1G8CYT3	A0A1H0QYD2	0.25	32	22	1	1	30	1	32	2.345	0.2472	0.2472	0.2388	0.008
A0A1G8CYT3	A0A365XX15	0.384	13	8	0	18	30	14	26	4.841	0.4899	0.3066	0.3336	0.007
A0A1G8CYT3	I9TCL6	0.322	31	18	2	1	30	1	29	2.345	0.278	0.2756	0.278	0.007
A0A1G8CYT3	A0A6B9ZBG8	0.321	28	19	0	3	30	1	28	4.503	0.318	0.3088	0.318	0
A0A1G8CYT3	A0A1D7QGB6	0.266	30	21	1	1	30	1	29	4.503	0.326	0.3197	0.326	0
A0A1G8CYT3	A0A3E1P020	0.3	30	20	1	1	30	1	29	5.203	0.3966	0.3909	0.3966	0
A0A1G8CYT3	A0A6B9Z803	0.266	30	21	1	1	30	1	29	4.503	0.312	0.3125	0.312	0
A0A1G8CYT3	A0A7D4JE79	0.342	35	14	2	1	30	1	31	3.371	0.2522	0.2522	0.2485	0
A0A1G8CYT3	A0A420CGW4	0.305	36	16	2	1	30	1	33	2.916	0.2096	0.2096	0.2008	0
A0A1G8CYT3	A0A239RKU4	0.066	30	27	1	1	29	1	30	5.203	0.3909	0.3909	0.2866	0
A0A1G8CYT3	A0A443YUM4	0.2	35	23	1	1	30	2	36	5.592	0.3392	0.3392	0.3053	0
A0A1G8CYT3	A0A229I1M7	0.153	26	21	1	1	26	1	25	5.592	0.3408	0.3457	0.2772	0
A0A1G8CYT3	A0A2D9DDL8	0.2	30	24	0	1	30	32	61	5.203	0.2737	0.2737	0.177	0
A0A1G8CYT3	A0A7U3SPP1	0.233	30	22	1	1	30	1	29	6.937	0.4184	0.4112	0.4184	0
A0A1G8CYT3	A0A543DTE3	0.257	35	21	2	1	30	1	35	4.503	0.2562	0.2562	0.2386	0
A0A1G8CYT3	A0A413HAP3	0.235	17	13	0	1	17	1	17	7.998	0.474	0.4181	0.1192	0
A0A1G8CYT3	A0A3A5WML8	0.333	15	10	0	16	30	14	28	6.457	0.2931	0.264	0.2711	0
A0A1G8CYT3	A0A841JED5	0.218	32	23	1	1	30	1	32	6.457	0.2917	0.2917	0.2857	0
A0A1G8CYT3	A0A3P2AGB4	0.227	22	17	0	1	22	1	22	6.01	0.2554	0.267	0.2531	0
A0A1G8CYT3	A0A662ZZL9	0.166	30	25	0	1	30	1	30	7.45	0.318	0.318	0.2215	0
A0A1G8CYT3	A0A497Y790	0.233	30	19	1	1	30	3	28	6.457	0.2211	0.2232	0.2211	0
A0A1G8CYT3	A0A7K0B9D1	0.166	30	23	1	1	30	1	28	6.937	0.2537	0.2454	0.2537	0
A0A1G8CYT3	A0A2U2PIF6	0.156	32	25	1	1	30	1	32	7.998	0.3401	0.3401	0.3373	0
A0A1G8CYT3	A0A6N4XUM9	0.25	32	20	1	3	30	1	32	9.208	0.4411	0.4411	0.4282	0
A0A1G8CYT3	A0A7K1Y0H6	0.242	33	17	1	6	30	2	34	7.45	0.265	0.265	0.2381	0
A0A1G8CYT3	A0A412P7B3	0.2	30	23	1	1	30	1	29	8.584	0.3727	0.3727	0.3266	0
A0A1G8CYT3	A0A1W2DHC8	0.3	10	7	0	1	10	1	10	9.208	0.546	0.2472	0.1889	0
A0A1G8CYT3	A0A174TDY7	0.185	27	17	1	1	27	1	22	6.01	0.2313	0.2259	0.1588	0
A0A1G8CYT3	A0A415DFG1	0.142	35	25	1	1	30	1	35	7.45	0.3299	0.3299	0.1941	0
A0A1G8CYT3	A0A255T275	0.242	33	22	1	1	30	1	33	9.208	0.4918	0.4918	0.3249	0
A0A1G8CYT3	A0A1Q6EDZ3	0.166	18	15	0	2	19	3	20	6.937	0.259	0.2931	0.124	0
A0A1G8CYT3	A0A848FYJ3	0.454	22	9	2	11	30	10	30	7.45	0.2014	0.2338	0.2338	0
A0A1G8CYT3	H8KQN2	0.062	16	15	0	1	16	1	16	9.208	0.3053	0.293	0.29	0
A0A1G8CYT3	A0A3G6U0S3	0.242	33	20	1	3	30	1	33	8.584	0.2923	0.2923	0.2832	0
A0A1G8CYT3	A0A7W9E2N6	0.159	44	22	2	1	30	1	43	7.998	0.2654	0.2654	0.2156	0
A0A1G8CYT3	A0A7X0R4F6	0.096	31	24	1	4	30	10	40	9.208	0.2427	0.2427	0.211	0
A0A1G8CYT3	A0A412S128	0.2	15	12	0	2	16	16	30	9.871	0.3334	0.2951	0.2472	0
A0A1G8CYT3	C3J7W9	0.3	20	11	1	4	23	38	54	9.208	0.2269	0.1732	0.1167	0
A0A1G8CYT3	A0A7J5QWA3	0.166	30	21	1	1	26	1	30	8.584	0.1741	0.1741	0.1299	0
A0A1G9U438	A0A1G9U438	1	32	0	0	1	32	1	32	4.2e-05	1	1	1	1
A0A1G9U438	A0A1Q3UM77	0.303	33	22	1	1	32	2	34	1.658	0.3168	0.3168	0.2922	0.009
A0A1G9U438	A0A6N4XUM9	0.062	32	30	0	1	32	1	32	2.523	0.375	0.375	0.375	0.008
A0A1G9U438	A0A3M7TD05	0.031	32	31	0	1	32	1	32	4.172	0.3677	0.3677	0.3677	0
A0A1G9U438	H8KL21	0.192	26	21	0	7	32	8	33	3.837	0.3737	0.354	0.3495	0
A0A1G9U438	A0A966DVA7	0.281	32	20	1	1	32	1	29	3.245	0.2597	0.2617	0.2597	0
A0A1G9U438	A0A396BWT2	0.318	22	15	0	1	22	1	22	3.837	0.323	0.3139	0.2792	0
A0A1G9U438	A0A2U2PIF6	0.125	32	28	0	1	32	1	32	5.828	0.4181	0.4181	0.4181	0
A0A1G9U438	A0A848GZJ6	0.173	23	19	0	10	32	2	24	6.88	0.4164	0.3904	0.4177	0
A0A1G9U438	A0A174TYD4	0.333	21	14	0	9	29	3	23	4.537	0.2764	0.2737	0.2878	0
A0A1G9U438	A0A7X0R4F6	0.333	30	17	2	1	29	1	28	5.362	0.36	0.3583	0.3369	0
A0A1G9U438	A0A7U3SPP1	0.172	29	23	1	1	29	1	28	6.88	0.3448	0.3285	0.3448	0
A0A1G9U438	A0A016FKL9	0.272	22	16	0	1	22	1	22	5.828	0.2921	0.2595	0.2433	0
A0A1G9U438	A0A088F4Z9	0.263	19	14	0	9	27	4	22	8.113	0.3108	0.2883	0.3077	0
A0A1G9U438	A0A497Y471	0.304	23	15	1	1	23	1	22	6.88	0.3048	0.2952	0.3047	0
A0A1G9U438	A0A420CKE5	0.121	33	28	1	1	32	1	33	8.113	0.2808	0.2808	0.2744	0
A0A1G9U438	A0A2N0XFL6	0.266	15	11	0	10	24	3	17	6.88	0.2686	0.2585	0.2517	0
A0A1G9U438	A0A7G9QB54	0.263	19	14	0	1	19	1	19	7.473	0.2803	0.2364	0.1971	0
A0A1G9U438	A0A1Y4ILV7	0.4	15	9	0	10	24	109	123	7.473	0.2944	0.2184	0.08683	0
A0A1G9U438	A0A412RYA5	0.142	21	18	0	1	21	1	21	6.88	0.2581	0.2231	0.1099	0
A0A1G9U438	A0A1H6AL48	0.25	24	13	1	1	24	1	19	7.473	0.2488	0.2329	0.2488	0
A0A1G9U438	R6DP06	0.227	22	17	0	1	22	1	22	7.473	0.1816	0.2114	0.2075	0
A0A1G9U438	A0A7Y0A8J8	0.1	20	18	0	13	32	15	34	9.544	0.3246	0.3536	0.3439	0
A0A1G9U438	A0A1M4VGC9	0.35	20	12	1	1	19	1	20	9.544	0.2888	0.2783	0.2294	0
A0A1H0IJU1	A0A1H0IJU1	1	120	0	0	1	120	1	120	1.205e-23	1	1	1	1
A0A1H0IJU1	A0A316MT16	0.573	122	50	2	1	120	1	122	2.103e-17	0.8638	0.8638	0.8503	1
A0A1H0IJU1	A0A316MMH4	0.347	118	75	2	1	116	1	118	7.462e-13	0.7994	0.787	0.7706	1
A0A1H0IJU1	A0A3G9DPV2	0.27	111	77	2	1	111	1	107	7.567e-12	0.8309	0.7734	0.7917	1
A0A1H0IJU1	A0A9D5QP56	0.379	124	72	5	1	120	1	123	8.862e-12	0.7649	0.7649	0.7474	1
A0A1H0IJU1	A0A413HA14	0.18	105	79	3	1	105	1	98	1.202e-08	0.7694	0.6829	0.7581	1
A0A1H0IJU1	A0A412IL13	0.209	105	76	4	1	105	1	98	7.1e-09	0.7508	0.6662	0.7372	1
A0A1H0IJU1	A0A108TGA0	0.176	102	75	4	3	102	4	98	1.202e-08	0.7655	0.6611	0.7152	1
A0A1H0IJU1	A0A7C6M164	0.181	116	89	3	2	115	1	112	8.765e-09	0.726	0.7042	0.7204	1
A0A1H0IJU1	A0A120A4D7	0.2	105	77	4	1	105	1	98	1.484e-08	0.7526	0.6675	0.74	1
A0A1H0IJU1	E6SR76	0.159	113	86	3	2	114	1	104	4.483e-08	0.7604	0.6874	0.7604	1
A0A1H0IJU1	A0A642PY68	0.188	127	90	4	1	120	1	121	7.999e-08	0.6668	0.6668	0.662	1
A0A1H0IJU1	A0A7X8F550	0.149	114	87	4	1	113	1	105	1.586e-07	0.7369	0.6786	0.7369	1
A0A1H0IJU1	A0A9D5S5T9	0.275	116	66	5	1	105	1	109	2.145e-08	0.638	0.6177	0.5941	1
A0A1H0IJU1	A0A120A4E1	0.185	124	88	5	1	114	1	121	6.148e-08	0.6497	0.6497	0.6222	1
A0A1H0IJU1	A0A412RYA5	0.18	100	74	3	10	105	23	118	2.685e-07	0.7192	0.6117	0.5696	1
A0A1H0IJU1	A0A108TDY5	0.186	102	74	3	6	102	20	117	7.999e-08	0.6688	0.584	0.5374	1
A0A1H0IJU1	A0A3P2ACT2	0.181	116	85	4	1	112	1	110	6.571e-07	0.7182	0.6962	0.6823	1
A0A1H0IJU1	R5N6F0	0.156	102	80	4	12	113	11	106	6.571e-07	0.736	0.6381	0.6898	1
A0A1H0IJU1	A0A9D1UZM0	0.163	116	77	6	1	111	1	101	2.175e-07	0.6448	0.6038	0.6448	1
A0A1H0IJU1	A0A562VL18	0.158	120	83	5	1	109	1	113	8.55e-07	0.6384	0.6384	0.625	1
A0A1H0IJU1	A0A1Q6EE04	0.155	109	80	4	9	115	17	115	2.722e-06	0.6851	0.6333	0.6423	1
A0A1H0IJU1	F3QYX8	0.172	116	84	3	1	111	1	109	1.985e-06	0.6494	0.6305	0.6398	1
A0A1H0IJU1	A0A7C6M2R1	0.174	126	85	4	1	116	1	117	1.303e-06	0.6113	0.6069	0.6113	1
A0A1H0IJU1	A0A413HA13	0.163	110	78	5	1	102	12	115	1.373e-06	0.6273	0.581	0.5412	1
A0A1H0IJU1	A0A1Q6EDY6	0.156	102	78	4	1	100	1	96	3.025e-06	0.679	0.5899	0.5943	1
A0A1H0IJU1	A0A413HAP3	0.166	126	82	4	1	107	1	122	1.303e-06	0.5926	0.5926	0.546	1
A0A1H0IJU1	E6SR77	0.233	124	74	4	1	117	1	110	1.787e-06	0.5885	0.5665	0.5885	1
A0A1H0IJU1	R5MLW8	0.22	127	81	5	1	120	1	116	2.583e-06	0.6229	0.6049	0.6229	1
A0A1H0IJU1	A0A108TGA1	0.134	104	79	5	4	101	17	115	4.091e-07	0.5445	0.4851	0.4511	1
A0A1H0IJU1	A0A9D1UZP6	0.197	91	68	2	21	111	19	104	1.719e-05	0.7043	0.5564	0.5816	1
A0A1H0IJU1	A0A562VL75	0.156	115	83	4	4	113	12	117	9.632e-06	0.584	0.5653	0.5733	1
A0A1H0IJU1	A0A108TGH1	0.178	84	63	3	22	104	21	99	0.0001271	0.7715	0.5619	0.5838	1
A0A1H0IJU1	A0A7X8F5L4	0.196	102	64	6	22	120	16	102	2.357e-05	0.624	0.5399	0.624	1
A0A1H0IJU1	A0A9D9QF04	0.17	117	82	5	3	112	6	114	2.619e-05	0.6028	0.5909	0.5947	1
A0A1H0IJU1	A0A9D1UZQ7	0.137	102	71	5	17	114	12	100	7.121e-05	0.6181	0.5347	0.6127	1
A0A1H0IJU1	A0A7X8F555	0.161	124	79	10	2	116	1	108	4.206e-05	0.5879	0.5403	0.5879	1
A0A1H0IJU1	E6SR78	0.137	124	82	10	1	120	1	103	9.266e-05	0.6053	0.5296	0.6053	1
A0A1H0IJU1	R5N6F5	0.168	101	68	7	22	120	18	104	8.791e-05	0.5833	0.5018	0.5687	1
A0A1H0IJU1	A0A413HAA6	0.151	99	68	6	13	103	14	104	0.0005265	0.6437	0.5417	0.5377	1
A0A1H0IJU1	A0A412RYB1	0.128	117	73	7	1	102	1	103	0.0001936	0.5143	0.5035	0.4996	1
A0A1H0IJU1	F3QYX7	0.149	114	74	9	2	113	15	107	0.00116	0.5296	0.5019	0.5296	1
A0A1H0IJU1	A0A1Q6EDZ3	0.135	118	82	6	1	114	1	102	0.0005265	0.5119	0.4528	0.5119	0.999
A0A1H0IJU1	A0A7C6M297	0.137	116	82	7	1	112	1	102	0.004559	0.4937	0.4492	0.4937	0.978
A0A1H0IJU1	A0A1Y4ILV7	0.118	135	85	8	1	113	1	123	0.0259	0.3681	0.3681	0.3577	0.353
A0A1H0IJU1	A0A5C6KE48	0.147	136	80	9	1	113	1	123	0.07424	0.3804	0.3804	0.3688	0.179
A0A1H0IJU1	A0A6M0CRU9	0.1	50	31	4	40	85	17	56	1.942	0.2943	0.1682	0.1909	0.007
A0A1H0IJU1	A0A9E3K7K4	0.094	138	71	9	2	118	11	115	3.286	0.2425	0.2354	0.2425	0
A0A1H0IJU1	A0A1I5H8I4	0.05	59	26	3	40	98	17	45	5.85	0.3797	0.1888	0.3797	0
A0A1H0IJU1	A0A7W8ZN62	0.041	24	23	0	79	102	31	54	4.273	0.3595	0.1265	0.2005	0
A0A1H0IJU1	A0A9E6ZPU1	0.125	64	40	4	9	69	5	55	6.839	0.2637	0.1782	0.2248	0
A0A1H0IJU1	A0A4S2B6L9	0.176	17	14	0	103	119	6	22	9.787	0.2446	0.1022	0.238	0
A0A1H0IJU1	A0A376E4C2	0.277	18	12	1	103	120	17	33	7.985	0.1738	0.09918	0.2336	0
A0A1H0PJ05	A0A1H0PJ05	1	29	0	0	1	29	1	29	0.0004502	1	1	1	1
A0A1H0PJ05	A0A1H0PJ46	0.724	29	8	0	1	29	1	29	0.07644	0.3263	0.3263	0.3263	0.15
A0A1H0PJ05	A0A414BLZ8	0.413	29	16	1	1	29	2	29	0.7055	0.3213	0.3213	0.3213	0.029
A0A1H0PJ05	A0A1I5JNI9	0.241	29	22	0	1	29	1	29	1.518	0.343	0.343	0.343	0.016
A0A1H0PJ05	I9TCL6	0.31	29	20	0	1	29	1	29	1.206	0.2804	0.2804	0.2804	0.014
A0A1H0PJ05	A0A174TYD4	0.413	29	16	1	1	29	1	28	1.639	0.3153	0.3067	0.3153	0.011
A0A1H0PJ05	A0A848FYJ3	0.366	30	18	1	1	29	1	30	1.518	0.3057	0.3057	0.298	0.011
A0A1H0PJ05	A0A7W9DI38	0.379	29	17	1	1	29	1	28	1.302	0.2705	0.2645	0.2705	0.01
A0A1H0PJ05	A0A0P0GQX9	0.241	29	22	0	1	29	1	29	2.227	0.3597	0.3597	0.3597	0.01
A0A1H0PJ05	A0A2S9CSW0	0.303	33	19	1	1	29	1	33	1.518	0.297	0.297	0.2811	0.01
A0A1H0PJ05	A0A519LHP4	0.354	31	18	1	1	29	1	31	1.77	0.275	0.275	0.2617	0.009
A0A1H0PJ05	A0A3M7TD05	0.214	28	22	0	2	29	5	32	1.911	0.2866	0.2849	0.2775	0.009
A0A1H0PJ05	A0A1C5Z3M3	0.344	29	18	1	1	29	1	28	2.227	0.3372	0.3338	0.3372	0.008
A0A1H0PJ05	A0A7U7HEE0	0.285	35	19	2	1	29	1	35	1.911	0.2797	0.2797	0.2428	0.008
A0A1H0PJ05	A0A1H0QYD2	0.366	30	18	1	1	29	3	32	2.404	0.2544	0.2544	0.2565	0.007
A0A1H0PJ05	A0A519TPY0	0.15	40	23	1	1	29	1	40	2.595	0.3017	0.3017	0.2343	0.007
A0A1H0PJ05	A0A4Q1EUC9	0.272	33	20	1	1	29	1	33	3.025	0.2581	0.2581	0.2516	0
A0A1H0PJ05	A0A5D3FS95	0.243	37	20	1	1	29	1	37	3.266	0.2935	0.2935	0.253	0
A0A1H0PJ05	A0A4Q9HI28	0.4	30	15	2	1	29	1	28	3.525	0.3199	0.3184	0.3199	0
A0A1H0PJ05	A0A966DVA7	0.31	29	20	0	1	29	1	29	3.266	0.2571	0.2571	0.2571	0
A0A1H0PJ05	A0A7W9DHQ3	0.379	29	17	1	1	29	1	28	3.525	0.2686	0.2665	0.2686	0
A0A1H0PJ05	A0A220SBW0	0.272	33	20	1	1	29	1	33	4.108	0.2723	0.2723	0.2534	0
A0A1H0PJ05	A0A4Q1EVQ7	0.257	35	20	2	1	29	1	35	4.108	0.276	0.276	0.2415	0
A0A1H0PJ05	A0A448B3Y7	0.275	29	21	0	1	29	1	29	5.164	0.2658	0.2658	0.244	0
A0A1H0PJ05	A0A1N7K8S4	0.323	34	18	2	1	29	1	34	4.434	0.2854	0.2854	0.2508	0
A0A1H0PJ05	A0A396BWT2	0.241	29	18	2	1	29	1	25	3.805	0.2279	0.2279	0.2078	0
A0A1H0PJ05	A0A365XXD9	0.379	29	15	1	1	29	1	26	6.013	0.3354	0.3279	0.3354	0
A0A1H0PJ05	A0A420CKE5	0.242	33	21	1	1	29	1	33	6.013	0.2785	0.2785	0.254	0
A0A1H0PJ05	A0A1N6QHE2	0.235	34	21	2	1	29	2	35	5.164	0.2774	0.2774	0.2547	0
A0A1H0PJ05	A0A1G7VRP7	0.388	18	10	1	1	18	1	17	5.573	0.2896	0.2123	0.1622	0
A0A1H0PJ05	A0A1W2DHC8	0.187	16	13	0	1	16	1	16	6.995	0.377	0.295	0.2197	0
A0A1H0PJ05	A0A239RKU4	0.111	18	16	0	1	18	2	19	5.573	0.2716	0.2584	0.1864	0
A0A1H0PJ05	A0A1H6AL48	0.285	14	10	0	1	14	1	14	8.129	0.3843	0.2629	0.2899	0
A0A1H0PJ05	A0A9Q4P331	0.333	30	18	2	1	29	1	29	6.486	0.2785	0.2785	0.2785	0
A0A1H0PJ05	A0A2S9D2S6	0.242	33	21	1	1	29	1	33	6.995	0.2711	0.2711	0.2596	0
A0A1H0PJ05	C3J7W9	0.2	15	12	0	1	15	1	15	7.542	0.3767	0.2309	0.1643	0
A0A1H0PJ05	A0A497Y471	0.275	29	20	1	1	29	1	28	7.542	0.2839	0.2824	0.2839	0
A0A1H0PJ05	A0A202BUL3	0.125	24	16	1	1	19	1	24	8.129	0.3297	0.2929	0.2732	0
A0A1H0PJ05	A0A5B2UEB6	0.205	34	22	1	1	29	2	35	9.429	0.379	0.379	0.3663	0
A0A1H0PJ05	W6TSY3	0.176	34	23	2	1	29	1	34	8.757	0.3584	0.3584	0.3178	0
A0A1H0PJ05	A0A016FKL9	0.137	29	25	0	1	29	1	29	8.129	0.3166	0.3166	0.2595	0
A0A1H0PJ05	A0A4U9URY5	0.16	25	21	0	5	29	25	49	8.757	0.287	0.2851	0.2271	0
A0A1H0PJ05	C2FV94	0.366	30	16	2	1	29	1	28	8.757	0.2333	0.2305	0.2333	0
A0A1H0PJ05	A0A1G9U438	0.25	32	21	1	1	29	1	32	9.429	0.303	0.303	0.2954	0
A0A1H0PJ05	A0A7X0R4F6	0.142	28	24	0	2	29	8	35	9.429	0.2247	0.2241	0.2146	0
A0A1H0PJ05	A0A139KFG8	0.269	26	15	1	1	26	1	22	8.757	0.2322	0.2174	0.128	0
A0A1H0PJ46	A0A1H0PJ46	1	29	0	0	1	29	1	29	0.001881	1	1	1	1
A0A1H0PJ46	A0A1H0PJ05	0.724	29	8	0	1	29	1	29	0.1148	0.3263	0.3263	0.3263	0.164
A0A1H0PJ46	A0A3E4JWF2	0.241	29	22	0	1	29	1	29	0.6969	0.3915	0.3915	0.3915	0.063
A0A1H0PJ46	A0A414BLZ8	0.344	29	19	0	1	29	1	29	0.5222	0.3548	0.3548	0.3548	0.063
A0A1H0PJ46	A0A7G8V3P1	0.448	29	16	0	1	29	1	29	1.074	0.4665	0.4665	0.4665	0.051
A0A1H0PJ46	A0A841JJ50	0.406	32	16	1	1	29	1	32	0.6033	0.3302	0.3302	0.3188	0.051
A0A1H0PJ46	A0A7W9E313	0.448	29	15	1	1	29	1	28	1.074	0.4079	0.3993	0.4079	0.045
A0A1H0PJ46	A0A4S2B6L9	0.344	29	19	0	1	29	1	29	1.913	0.4555	0.4555	0.4555	0.024
A0A1H0PJ46	A0A1H0QYD2	0.375	32	17	1	1	29	1	32	1.334	0.3569	0.3569	0.3425	0.024
A0A1H0PJ46	A0A1G8CYT3	0.333	30	19	1	1	29	1	30	1.78	0.3918	0.3918	0.3918	0.02
A0A1H0PJ46	A0A848FYJ3	0.333	30	19	1	1	29	1	30	2.21	0.4021	0.4021	0.3967	0.014
A0A1H0PJ46	A0A0A2EJR8	0.31	29	19	1	1	29	1	28	2.21	0.3323	0.3279	0.3323	0.011
A0A1H0PJ46	I9TCL6	0.379	29	17	1	2	29	1	29	1.913	0.3399	0.3399	0.3399	0.011
A0A1H0PJ46	A0A1C5Z3M3	0.344	29	18	1	1	29	1	28	2.744	0.4175	0.4119	0.4175	0.01
A0A1H0PJ46	A0A1Q6A5N6	0.31	29	20	0	1	29	1	29	3.66	0.406	0.406	0.406	0.009
A0A1H0PJ46	A0A966DVA7	0.241	29	22	0	1	29	1	29	2.744	0.3111	0.3111	0.3111	0.009
A0A1H0PJ46	I9SQN2	0.31	29	20	0	1	29	1	29	3.66	0.4334	0.4334	0.4334	0.009
A0A1H0PJ46	A0A6I7M5X7	0.3	30	20	1	1	29	1	30	3.66	0.4277	0.4277	0.4189	0.009
A0A1H0PJ46	A0A1D7QGB6	0.379	29	18	0	1	29	1	29	3.169	0.3262	0.3262	0.3262	0.008
A0A1H0PJ46	A0A1I5JNI9	0.275	29	21	0	1	29	1	29	3.933	0.3729	0.3729	0.3729	0.008
A0A1H0PJ46	A0A2U2PIF6	0.312	32	19	1	1	29	1	32	3.66	0.3861	0.3861	0.3594	0.008
A0A1H0PJ46	A0A1C7H461	0.303	33	19	2	1	29	1	33	2.21	0.2401	0.2401	0.2349	0.008
A0A1H0PJ46	H8KL21	0.303	33	19	1	1	29	1	33	3.406	0.3697	0.3697	0.3453	0.008
A0A1H0PJ46	A0A3E1P020	0.379	29	18	0	1	29	1	29	4.226	0.3861	0.3861	0.3861	0.007
A0A1H0PJ46	A0A7W9XE33	0.346	26	17	0	4	29	14	39	3.933	0.38	0.3794	0.3461	0.007
A0A1H0PJ46	A0A497Y790	0.333	30	17	2	1	29	1	28	2.949	0.2636	0.262	0.2636	0
A0A1H0PJ46	A0A6B9Z803	0.275	29	21	0	1	29	1	29	5.242	0.428	0.428	0.428	0
A0A1H0PJ46	A0A5D3FS95	0.297	37	18	2	1	29	1	37	3.169	0.2923	0.2923	0.2564	0
A0A1H0PJ46	A0A848FVA6	0.166	24	20	0	1	24	25	48	4.541	0.3886	0.3814	0.2964	0
A0A1H0PJ46	A0A642EQ71	0.241	29	20	1	1	29	1	27	5.242	0.3766	0.3637	0.3766	0
A0A1H0PJ46	A0A174TYD4	0.423	26	15	0	4	29	3	28	4.879	0.3727	0.3502	0.3578	0
A0A1H0PJ46	A0A7D4FUA7	0.333	30	17	2	1	29	1	28	4.226	0.3408	0.3358	0.3408	0
A0A1H0PJ46	A0A443YUM4	0.27	37	18	2	1	29	1	36	3.66	0.2486	0.2486	0.2116	0
A0A1H0PJ46	A0A412Y630	0.321	28	18	1	1	28	1	27	5.631	0.4352	0.4295	0.3682	0
A0A1H0PJ46	A0A848GTP1	0.291	24	17	0	6	29	2	25	5.242	0.3195	0.3233	0.323	0
A0A1H0PJ46	A0A7U3Q5G7	0.366	30	16	2	1	29	1	28	6.049	0.4303	0.4243	0.4303	0
A0A1H0PJ46	A0A9X1X125	0.296	27	16	1	1	24	1	27	5.631	0.3905	0.3851	0.3813	0
A0A1H0PJ46	A0A139KFG8	0.296	27	13	1	1	27	37	57	5.631	0.3756	0.3633	0.2213	0
A0A1H0PJ46	A0A5C6JJB5	0.3	30	17	2	1	29	1	27	5.631	0.3025	0.2928	0.3025	0
A0A1H0PJ46	A0A1G8BHL2	0.461	13	7	0	17	29	16	28	6.496	0.3694	0.2759	0.28	0
A0A1H0PJ46	A0A7D4JE79	0.29	31	20	1	1	29	1	31	6.496	0.3721	0.3721	0.361	0
A0A1H0PJ46	A0A420CKE5	0.185	27	22	0	3	29	7	33	6.975	0.4137	0.4032	0.3787	0
A0A1H0PJ46	A0A4Q1EUC9	0.294	34	18	2	1	29	1	33	4.541	0.2612	0.2612	0.2442	0
A0A1H0PJ46	A0A7U7HEE0	0.257	35	20	2	1	29	1	35	5.242	0.2679	0.2679	0.2366	0
A0A1H0PJ46	F3QYX7	0.272	11	8	0	1	11	1	11	8.035	0.5776	0.3103	0.09301	0
A0A1H0PJ46	A0A562VL75	0.285	14	10	0	1	14	1	14	5.242	0.2712	0.2509	0.09263	0
A0A1H0PJ46	A0A365XXD9	0.185	27	21	1	1	27	1	26	6.975	0.3068	0.3051	0.3068	0
A0A1H0PJ46	A0A088F4Z9	0.375	16	10	0	14	29	13	28	6.975	0.3158	0.2871	0.2904	0
A0A1H0PJ46	A0A3A5WML8	0.333	15	10	0	15	29	14	28	8.035	0.4399	0.3492	0.356	0
A0A1H0PJ46	A0A3M7TD05	0.25	32	21	1	1	29	1	32	7.487	0.3542	0.3542	0.3287	0
A0A1H0PJ46	A0A6N4XUM9	0.28	25	16	1	5	29	10	32	6.975	0.3413	0.3325	0.3191	0
A0A1H0PJ46	C2FV94	0.31	29	19	1	1	29	1	28	8.619	0.3413	0.3409	0.3413	0
A0A1H0PJ46	A0A412P7B3	0.142	28	24	0	1	28	1	28	8.619	0.3647	0.3614	0.3317	0
A0A1H0PJ46	A0A1I7EAB4	0.272	11	8	0	17	27	36	46	9.241	0.5761	0.2821	0.1953	0
A0A1H0PJ46	A0A0F5J0M6	0.172	29	24	0	1	29	22	50	8.035	0.2957	0.2957	0.2158	0
A0A1H0PJ46	A0A4Y8KWW2	0.312	16	11	0	1	16	1	16	8.619	0.4169	0.351	0.1919	0
A0A1H0PJ46	A0A7C6M297	0.2	10	8	0	1	10	1	10	9.902	0.6164	0.287	0.08879	0
A0A1H0PJ46	A0A1G8ADB5	0.285	14	10	0	16	29	14	27	9.902	0.4256	0.2842	0.297	0
A0A1H0PJ46	A0A7W9DI38	0.4	15	7	1	1	15	1	13	8.619	0.4043	0.2461	0.2532	0
A0A1H0PJ46	A0A239RKU4	0.218	32	20	1	1	27	21	52	7.487	0.2336	0.2336	0.1734	0
A0A1H0PJ46	A0A0Q1A5A5	0.2	40	21	2	1	29	1	40	9.902	0.3217	0.3217	0.2884	0
A0A1H0PJ46	A0A7X0R4F6	0.217	23	15	1	1	23	1	20	9.902	0.3101	0.2911	0.2382	0
A0A1H0QYD2	A0A1H0QYD2	1	32	0	0	1	32	1	32	0.0002269	1	1	1	1
A0A1H0QYD2	A0A841JED5	0.343	32	21	0	1	32	1	32	0.9166	0.3154	0.3154	0.3154	0.029
A0A1H0QYD2	A0A1Q6A5N6	0.393	33	15	2	1	32	1	29	0.9872	0.3307	0.3271	0.3307	0.02
A0A1H0QYD2	A0A7W9E313	0.437	32	14	2	1	32	1	28	1.063	0.3262	0.3183	0.3262	0.016
A0A1H0QYD2	A0A1H0PJ46	0.375	32	17	1	1	32	1	29	1.54	0.3569	0.3425	0.3569	0.016
A0A1H0QYD2	A0A9X1X125	0.468	32	15	2	1	32	1	30	1.063	0.2901	0.2882	0.2901	0.016
A0A1H0QYD2	A0A966DVA7	0.375	32	17	1	1	32	1	29	0.9872	0.2365	0.2354	0.2365	0.014
A0A1H0QYD2	A0A2U2PIF6	0.25	32	24	0	1	32	1	32	1.54	0.3027	0.3027	0.3027	0.014
A0A1H0QYD2	A0A7K0B9D1	0.406	32	14	1	1	32	2	28	1.063	0.2302	0.2235	0.2302	0.01
A0A1H0QYD2	A0A174SEV7	0.25	32	22	1	1	32	1	30	2.072	0.3011	0.2987	0.3011	0.009
A0A1H0QYD2	A0A2H9VT96	0.342	35	19	2	1	32	1	34	1.328	0.2398	0.2398	0.236	0.009
A0A1H0QYD2	A0A7U3Q5G7	0.343	32	17	2	1	32	1	28	2.403	0.3373	0.3194	0.3373	0.008
A0A1H0QYD2	A0A1D7QGB6	0.281	32	20	1	1	32	1	29	2.231	0.2663	0.2624	0.2663	0.008
A0A1H0QYD2	A0A1D7QJF5	0.375	32	17	2	1	32	1	29	1.659	0.2288	0.2165	0.2288	0.008
A0A1H0QYD2	A0A1G8CYT3	0.25	32	22	1	1	32	1	30	1.786	0.2472	0.2388	0.2472	0.008
A0A1H0QYD2	A0A443YUM4	0.257	35	23	1	1	32	2	36	2.787	0.3444	0.3444	0.3177	0.008
A0A1H0QYD2	A0A7D4JE79	0.25	32	23	1	1	32	1	31	2.588	0.2664	0.2654	0.2664	0.007
A0A1H0QYD2	A0A365XXD9	0.375	32	14	2	1	32	1	26	2.588	0.2817	0.2928	0.2817	0
A0A1H0QYD2	A0A0A2EJR8	0.264	34	17	2	1	32	1	28	2.072	0.2155	0.2062	0.2155	0
A0A1H0QYD2	A0A0P0GQX9	0.285	28	20	0	5	32	2	29	3.231	0.2911	0.2716	0.2864	0
A0A1H0QYD2	A0A1H0PJ05	0.366	30	18	1	3	32	1	29	2.787	0.2733	0.263	0.2733	0
A0A1H0QYD2	A0A414BLZ8	0.312	32	19	1	1	32	1	29	2.588	0.2202	0.2079	0.2202	0
A0A1H0QYD2	A0A2S9CSW0	0.333	33	21	1	1	32	1	33	3.001	0.2687	0.2687	0.2654	0
A0A1H0QYD2	A0A4Q1EUC9	0.272	33	23	1	1	32	1	33	3.001	0.2562	0.2562	0.2528	0
A0A1H0QYD2	A0A642EQ71	0.269	26	18	1	7	32	3	27	3.48	0.2653	0.2488	0.2637	0
A0A1H0QYD2	A0A6B9Z803	0.342	35	14	2	1	32	1	29	3.231	0.264	0.2489	0.264	0
A0A1H0QYD2	I9SQN2	0.281	32	20	1	1	32	1	29	3.001	0.2397	0.2275	0.2397	0
A0A1H0QYD2	A0A1C7H461	0.272	33	23	1	1	32	1	33	3.231	0.2411	0.2411	0.2391	0
A0A1H0QYD2	A0A412RYB1	0.307	13	9	0	1	13	1	13	5.035	0.3378	0.2379	0.0883	0
A0A1H0QYD2	A0A174TYD4	0.312	32	18	2	1	32	1	28	4.344	0.3084	0.3046	0.3084	0
A0A1H0QYD2	A0A7D4FUA7	0.259	27	20	0	6	32	2	28	4.035	0.2565	0.2463	0.2553	0
A0A1H0QYD2	A0A6I7M5X7	0.312	32	20	1	1	32	1	30	4.035	0.252	0.2489	0.252	0
A0A1H0QYD2	H1Y9A6	0.304	23	16	0	1	23	1	23	5.035	0.3741	0.3023	0.3099	0
A0A1H0QYD2	A0A1N7IHV3	0.09	33	29	1	1	32	1	33	4.677	0.2779	0.2779	0.2748	0
A0A1H0QYD2	A0A420CKE5	0.242	33	24	1	1	32	1	33	4.035	0.247	0.247	0.2441	0
A0A1H0QYD2	A0A412P7B3	0.318	22	14	1	1	21	1	22	5.035	0.3298	0.3221	0.29	0
A0A1H0QYD2	A0A0Q1A5A5	0.2	40	24	1	1	32	1	40	4.677	0.3235	0.3235	0.2793	0
A0A1H0QYD2	A0A412J629	0.217	23	18	0	1	23	1	23	5.035	0.3176	0.2912	0.2045	0
A0A1H0QYD2	A0A7J5QWA3	0.217	23	18	0	1	23	1	23	5.035	0.2869	0.2823	0.2158	0
A0A1H0QYD2	A0A562VL75	0.357	14	9	0	1	14	1	14	4.035	0.2318	0.208	0.08934	0
A0A1H0QYD2	A0A4Q9HI28	0.363	11	7	0	1	11	1	11	6.755	0.4161	0.2252	0.2454	0
A0A1H0QYD2	A0A412Y630	0.2	30	21	2	1	30	1	27	5.42	0.3186	0.314	0.2905	0
A0A1H0QYD2	A0A927PJC8	0.275	29	20	1	1	28	1	29	5.42	0.3084	0.2994	0.2465	0
A0A1H0QYD2	A0A7W9DHQ3	0.312	32	18	1	1	32	1	28	5.42	0.2519	0.2385	0.2519	0
A0A1H0QYD2	A0A1I5JNI9	0.314	35	15	2	1	32	1	29	4.344	0.2066	0.1996	0.2066	0
A0A1H0QYD2	A0A5D3FS95	0.322	31	20	1	3	32	7	37	7.266	0.3032	0.2996	0.2799	0
A0A1H0QYD2	A0A016FKL9	0.311	45	18	3	1	32	1	45	6.755	0.3022	0.3022	0.2428	0
A0A1H0QYD2	A0A662ZZL9	0.13	23	20	0	1	23	1	23	8.4	0.3646	0.3455	0.2414	0
A0A1H0QYD2	A0A139KT76	0.3	20	14	0	13	32	9	28	7.814	0.246	0.2134	0.231	0
A0A1H0QYD2	A0A7U3SPP1	0.277	36	15	2	1	32	1	29	7.814	0.2216	0.2136	0.2216	0
A0A1H0QYD2	A0A420CGW4	0.3	30	16	1	3	32	9	33	8.4	0.2439	0.24	0.2368	0
A0A1H0QYD2	A0A841ER65	0.156	32	25	1	1	30	2	33	8.4	0.2717	0.2717	0.2679	0
A0A1H0QYD2	A0A414GUU0	0.142	21	18	0	1	21	1	21	8.4	0.2854	0.2914	0.2174	0
A0A1H0QYD2	A0A1Q6EDZ3	0.125	16	14	0	1	16	3	18	9.691	0.3349	0.2984	0.1258	0
A0A1H0QYD2	A0A108TGA1	0.25	16	12	0	6	21	2	17	8.4	0.2983	0.2855	0.1023	0
A0A1H0QYD2	A0A088F4Z9	0.312	16	11	0	17	32	13	28	9.691	0.2345	0.2024	0.208	0
A0A1H0QYD2	A0A3E1P020	0.233	30	22	1	1	30	1	29	9.025	0.2425	0.2435	0.2425	0
A0A1H0QYD2	A0A7G8V3P1	0.312	32	19	2	1	32	1	29	9.025	0.2761	0.2666	0.2761	0
A0A1H0QYD2	A0A3D9B8Z3	0.257	35	23	1	1	32	1	35	9.691	0.2705	0.2705	0.265	0
A0A1H0QYD2	A0A212JY78	0.189	37	23	2	1	30	1	37	9.025	0.2214	0.2214	0.1981	0
A0A1H0QYD2	A0A4Q6XIN3	0.133	45	26	1	1	32	1	45	8.4	0.2093	0.2093	0.1583	0
A0A1H0QYD2	A0A413HAP3	0.222	18	14	0	2	19	1	18	9.691	0.3248	0.3309	0.1135	0
A0A1H0QYD2	A0A7W9E2N6	0.285	21	11	1	1	21	1	17	9.691	0.2053	0.1549	0.1302	0
A0A1H6AL48	A0A1H6AL48	1	23	0	0	1	23	1	23	0.002029	1	1	1	1
A0A1H6AL48	A0A1Y4ILV7	0.214	14	11	0	4	17	111	124	5.058	0.5036	0.3957	0.1062	0
A0A1H6AL48	A0A519LHP4	0.181	22	16	1	1	22	1	20	3.714	0.2323	0.2379	0.2398	0
A0A1H6AL48	A0A401M0I4	0.166	24	17	1	1	21	1	24	5.462	0.3344	0.3344	0.2283	0
A0A1H6AL48	A0A0F5J0M6	0.23	13	10	0	1	13	1	13	7.418	0.4463	0.3098	0.2038	0
A0A1H6AL48	A0A497Y471	0.178	28	18	1	1	23	1	28	6.874	0.3077	0.3077	0.3179	0
A0A1H6AL48	A0A7W9E2N6	0.181	22	18	0	1	22	1	22	8.628	0.2785	0.2797	0.2122	0
A0A1H6AL48	A0A1I0TPP0	0.19	21	17	0	1	21	1	21	8.628	0.2404	0.231	0.2099	0
A0A1H6AL48	A0A1M4VGC9	0.217	23	17	1	1	22	1	23	9.299	0.2591	0.2591	0.2015	0
A0A1H6GVA4	A0A1H6GVA4	1	35	0	0	1	35	1	35	1.429e-05	1	1	1	1
A0A1H6GVA4	A0A420CGW4	0.657	35	10	1	1	35	1	33	0.05011	0.3091	0.2986	0.3091	0.164
A0A1H6GVA4	A0A448B3Y7	0.714	35	8	1	1	35	1	33	0.09073	0.2971	0.288	0.2971	0.098
A0A1H6GVA4	A0A543DTD9	0.685	35	9	1	1	35	1	33	0.2052	0.2909	0.2815	0.2909	0.063
A0A1H6GVA4	A0A3D9B8Z3	0.371	35	22	0	1	35	1	35	0.3716	0.2518	0.2518	0.2518	0.034
A0A1H6GVA4	A0A497Y790	0.285	35	18	2	1	35	1	28	1.05	0.2525	0.2536	0.2525	0.01
A0A1H6GVA4	A0A966DVA7	0.371	35	16	1	1	35	1	29	1.413	0.2713	0.2416	0.2713	0.01
A0A1H6GVA4	A0A4S2B6L9	0.321	28	19	0	8	35	2	29	1.522	0.2301	0.1931	0.2242	0.008
A0A1H6GVA4	A0A6N4XUM9	0.342	35	20	1	1	35	1	32	1.639	0.2542	0.2474	0.2542	0.008
A0A1H6GVA4	A0A2S9JMN2	0.305	36	20	2	1	35	5	36	1.522	0.2486	0.2486	0.2441	0.008
A0A1H6GVA4	A0A443YUM4	0.378	37	20	2	1	35	1	36	1.05	0.1987	0.1987	0.1965	0.008
A0A1H6GVA4	A0A6B9Z803	0.285	35	19	1	1	35	1	29	2.754	0.3053	0.2931	0.3053	0.007
A0A1H6GVA4	A0A4Q9HI28	0.413	29	14	1	7	35	3	28	1.639	0.1993	0.1876	0.1993	0
A0A1H6GVA4	A0A1I5JNI9	0.314	35	18	1	1	35	1	29	2.754	0.2541	0.2479	0.2541	0
A0A1H6GVA4	A0A841JJ50	0.228	35	24	1	1	35	1	32	2.754	0.2873	0.2854	0.2873	0
A0A1H6GVA4	A0A2U2PIF6	0.257	35	23	1	1	35	1	32	2.966	0.2353	0.2256	0.2353	0
A0A1H6GVA4	A0A7K1Y0H6	0.2	35	18	1	1	35	10	34	2.966	0.222	0.2183	0.222	0
A0A1H6GVA4	A0A0A2EJR8	0.297	37	15	2	1	35	1	28	3.44	0.2337	0.2389	0.2337	0
A0A1H6GVA4	A0A841JED5	0.257	35	23	1	1	35	1	32	3.989	0.2548	0.2433	0.2548	0
A0A1H6GVA4	A0A7W9XE33	0.285	35	23	1	1	35	7	39	3.44	0.2647	0.2647	0.2494	0
A0A1H6GVA4	A0A642EQ71	0.257	35	17	1	1	35	2	27	4.979	0.2927	0.2853	0.2927	0
A0A1H6GVA4	A0A1G8BHL2	0.333	15	10	0	21	35	14	28	4.295	0.2759	0.1923	0.2149	0
A0A1H6GVA4	A0A7U3Q5G7	0.266	30	19	1	6	35	2	28	3.44	0.2279	0.2206	0.2279	0
A0A1H6GVA4	A0A108TGA1	0.615	13	4	1	1	13	1	12	3.989	0.2436	0.2052	0.07885	0
A0A1H6GVA4	A0A1D7QJF5	0.228	35	21	1	1	35	1	29	6.683	0.3225	0.2986	0.3225	0
A0A1H6GVA4	H8KL21	0.228	35	25	1	1	35	1	33	5.77	0.2621	0.2531	0.2621	0
A0A1H6GVA4	A0A496CV27	0.1	30	27	0	6	35	2	31	4.625	0.2447	0.2443	0.2109	0
A0A1H6GVA4	A0A108TGH1	0.333	15	10	0	1	15	2	16	5.361	0.2469	0.2254	0.09691	0
A0A1H6GVA4	A0A927PHG1	0.257	35	23	1	1	35	1	32	5.361	0.208	0.1972	0.208	0
A0A1H6GVA4	A0A414GUU0	0.176	17	14	0	1	17	33	49	7.189	0.2497	0.2275	0.1737	0
A0A1H6GVA4	H8KQN2	0.212	33	24	1	3	35	1	31	6.683	0.2184	0.2078	0.2184	0
A0A1H6GVA4	A0A239RKU4	0.277	18	13	0	1	18	1	18	7.189	0.1948	0.2217	0.169	0
A0A1H6GVA4	A0A3A5WML8	0.312	16	11	0	20	35	13	28	7.732	0.1841	0.1864	0.1851	0
A0A1H6GVA4	A0A642MIX5	0.111	18	16	0	1	18	35	52	9.593	0.2515	0.2558	0.1946	0
A0A1H6GVA4	A0A841ER65	0.312	16	11	0	3	18	1	16	9.593	0.2167	0.1865	0.1922	0
A0A1H6GVA4	A0A7C6M297	0.263	19	12	1	1	17	1	19	9.593	0.17	0.2219	0.1056	0
A0A1H6GVA4	A0A1Q6EE04	0.222	18	7	1	1	18	1	11	9.593	0.235	0.1385	0.04301	0
A0A1I0TPP0	A0A1I0TPP0	1	43	0	0	1	43	1	43	4.002e-08	1	1	1	1
A0A1I0TPP0	A0A1G7VRP7	0.86	43	6	0	1	43	1	43	5.814e-06	0.7702	0.7702	0.7702	1
A0A1I0TPP0	A0A0P0NGP2	0.534	43	18	1	1	43	1	41	0.0002483	0.6863	0.6644	0.6863	1
A0A1I0TPP0	A0A4U1C283	0.534	43	18	1	1	43	1	41	0.00367	0.6061	0.589	0.6061	0.956
A0A1I0TPP0	W6TSY3	0.627	43	13	1	1	43	1	40	0.0009164	0.4381	0.4189	0.4381	0.949
A0A1I0TPP0	A0A7W6K873	0.581	43	18	0	1	43	1	43	0.001495	0.4808	0.4808	0.4808	0.949
A0A1I0TPP0	A0A519TPY0	0.348	43	25	1	1	43	1	40	0.3846	0.3629	0.3495	0.3629	0.04
A0A1I0TPP0	A0A848GZJ6	0.263	19	14	0	1	19	1	19	4.445	0.327	0.2351	0.3307	0
A0A1I0TPP0	A0A1H6AL48	0.19	21	17	0	1	21	1	21	4.821	0.2404	0.2099	0.231	0
A0A1I0TPP0	A0A212JY78	0.282	46	20	3	1	43	1	36	3.209	0.1861	0.1752	0.1861	0
A0A1I0TPP0	A0A5D3FS95	0.139	43	27	1	1	43	1	33	6.664	0.2087	0.1961	0.2087	0
A0A1I0TPP0	A0A381FMT0	0.285	21	12	1	1	21	1	18	7.222	0.3351	0.2444	0.2625	0
A0A1I0TPP0	A0A016FKL9	0.209	43	29	1	1	43	1	38	7.222	0.2426	0.2426	0.2368	0
A0A1I0TPP0	A0A7G8V3P1	0.219	41	20	2	1	41	1	29	6.664	0.2427	0.1881	0.2427	0
A0A1I0TPP0	A0A9E3K7K4	0.166	18	15	0	1	18	1	18	9.913	0.2828	0.2038	0.111	0
A0A1I0TPP0	A0A3M7TD05	0.093	43	28	2	1	43	1	32	9.167	0.1929	0.1739	0.1929	0
A0A1I0TPP0	A0A7U7HEE0	0.147	34	29	0	4	37	2	35	8.471	0.1996	0.1895	0.1982	0
A0A1I0TPP0	A0A396BWT2	0.315	19	13	0	1	19	1	19	9.913	0.245	0.1931	0.19	0
A0A1I2IUF1	A0A1I2IUF1	1	48	0	0	1	48	1	48	1.329e-07	1	1	1	1
A0A1I2IUF1	A0A414GUU0	0.415	53	26	3	1	48	1	53	0.02807	0.3651	0.3651	0.3396	0.254
A0A1I2IUF1	A0A2D9DDL8	0.327	61	28	3	1	48	1	61	0.05801	0.2236	0.2236	0.2007	0.076
A0A1I2IUF1	A0A415DFG1	0.25	52	35	2	1	48	8	59	0.2109	0.3328	0.3328	0.2878	0.063
A0A1I2IUF1	A0A174TDT6	0.326	52	29	3	1	48	3	52	0.1656	0.2558	0.2558	0.2301	0.04
A0A1I2IUF1	A0A0F5J0M6	0.312	48	32	1	2	48	4	51	0.2912	0.2267	0.2267	0.2152	0.029
A0A1I2IUF1	A0A2N3IDJ8	0.321	56	30	2	1	48	1	56	0.2286	0.1824	0.1824	0.1702	0.024
A0A1I2IUF1	A0A229I1M7	0.244	49	35	1	1	47	2	50	1.348	0.4087	0.4087	0.3813	0.016
A0A1I2IUF1	A0A642MIX5	0.224	49	34	2	1	45	3	51	0.6018	0.2362	0.2362	0.2155	0.014
A0A1I2IUF1	A0A642MIY1	0.318	44	29	1	5	48	12	54	0.9763	0.3053	0.2911	0.2679	0.014
A0A1I2IUF1	A0A239RKU4	0.203	59	36	2	1	48	1	59	0.7071	0.2538	0.2538	0.22	0.014
A0A1I2IUF1	A0A412J629	0.274	51	33	2	2	48	5	55	0.6523	0.2277	0.2277	0.2073	0.011
A0A1I2IUF1	A0A662ZZL9	0.23	52	36	3	1	48	8	59	1.058	0.27	0.27	0.2462	0.01
A0A1I2IUF1	A0A139KFG8	0.307	52	31	2	2	48	6	57	1.584	0.3216	0.3216	0.2854	0.009
A0A1I2IUF1	A0A5D3FS95	0.225	40	27	1	1	40	1	36	3.272	0.3217	0.2694	0.3217	0
A0A1I2IUF1	A0A925K3N6	0.218	32	25	0	17	48	17	48	3.844	0.3697	0.3048	0.3048	0
A0A1I2IUF1	A0A7D4JE79	0.2	40	23	2	1	40	1	31	4.515	0.3094	0.2222	0.3094	0
A0A1I2IUF1	A0A396BWT2	0.142	49	29	3	1	40	1	45	3.272	0.2369	0.2269	0.2369	0
A0A1I2IUF1	C3J7W9	0.203	54	37	2	1	48	1	54	2.57	0.1706	0.1706	0.1584	0
A0A1I2IUF1	A0A4U9URY5	0.322	31	15	1	24	48	26	56	4.892	0.3128	0.2411	0.2152	0
A0A1I2IUF1	A0A2N0XFL6	0.266	15	11	0	1	15	1	15	3.547	0.2291	0.1554	0.1764	0
A0A1I2IUF1	A0A414BLZ8	0.314	35	17	2	13	47	2	29	4.892	0.2142	0.1587	0.2142	0
A0A1I2IUF1	A0A4R3B3E3	0.161	31	20	1	18	48	1	25	5.743	0.2016	0.1591	0.2016	0
A0A1I2IUF1	A0A4S2B6L9	0.107	28	21	1	18	45	6	29	4.515	0.1973	0.1372	0.1938	0
A0A1I2IUF1	A0A966DVA7	0.208	48	19	2	1	48	1	29	4.892	0.2217	0.1569	0.2217	0
A0A1I2IUF1	A0A3M7TD05	0.257	35	20	1	9	43	3	31	4.892	0.2335	0.1941	0.2335	0
A0A1I2IUF1	A0A016FKL9	0.191	47	29	3	1	40	1	45	5.743	0.2403	0.2329	0.2403	0
A0A1I2IUF1	A0A255T275	0.155	45	37	1	5	48	7	51	5.301	0.2428	0.2323	0.1969	0
A0A1I2IUF1	A0A5C6JJB5	0.142	28	22	1	13	40	2	27	7.293	0.3164	0.2282	0.3164	0
A0A1I2IUF1	A0A1H0PJ46	0.103	29	26	0	19	47	1	29	7.293	0.2446	0.191	0.2446	0
A0A1I2IUF1	A0A941X4V9	0.214	28	20	1	12	37	2	29	6.736	0.2902	0.2066	0.2766	0
A0A1I2IUF1	A0A7X0R4F6	0.244	45	29	2	1	45	1	40	6.736	0.2568	0.2217	0.2568	0
A0A1I2IUF1	A0A848FVA6	0.181	44	32	1	1	44	1	40	7.892	0.2654	0.2506	0.2506	0
A0A1I2IUF1	A0A1Q6EDY6	0.285	14	10	0	10	23	105	118	5.743	0.2573	0.1576	0.08093	0
A0A1I2IUF1	A0A4Q9HI28	0.166	12	10	0	34	45	2	13	9.971	0.3696	0.1466	0.211	0
A0A1I2IUF1	A0A7W9DHQ3	0.266	15	11	0	1	15	1	15	8.537	0.2601	0.1863	0.2423	0
A0A1I2IUF1	A0A1G9U438	0.125	16	14	0	30	45	17	32	9.971	0.3014	0.1789	0.2324	0
A0A1I2IUF1	A0A841JJ50	0.2	25	19	1	19	42	1	25	7.293	0.2188	0.1828	0.211	0
A0A1I2IUF1	A0A448B3Y7	0.175	40	26	2	1	40	1	33	7.293	0.2303	0.1904	0.2303	0
A0A1I2IUF1	A0A412Y630	0.236	38	28	1	1	37	1	38	9.971	0.3444	0.3085	0.3409	0
A0A1I2IUF1	A0A519TPY0	0.157	19	16	0	1	19	1	19	9.23	0.2877	0.2004	0.2275	0
A0A1I2IUF1	A0A1W2DHC8	0.181	44	18	2	1	27	1	43	7.892	0.1927	0.1799	0.1927	0
A0A1I2IUF1	A0A1M4VGC9	0.136	44	21	1	1	27	1	44	8.537	0.2439	0.2261	0.2439	0
A0A1I2IUF1	A0A1Q6EDZ3	0.263	19	14	0	1	19	4	22	9.971	0.3544	0.225	0.1141	0
A0A1I2IUF1	A0A9E3K7K4	0.437	16	9	0	26	41	93	108	9.23	0.2877	0.155	0.08029	0
A0A1I2IUF1	A0A412RYA5	0.153	13	11	0	31	43	1	13	9.971	0.3523	0.1599	0.07068	0
A0A1I2IUF1	A0A497Y471	0.142	28	22	1	1	26	1	28	9.23	0.2363	0.1621	0.2363	0
A0A1I2IUF1	A0A1I5JNI9	0.137	29	25	0	19	47	1	29	9.971	0.225	0.1684	0.225	0
A0A1I2IUF1	A0A2S9D2S6	0.121	33	29	0	13	45	1	33	9.971	0.2408	0.2183	0.2408	0
A0A1I2IUF1	A0A7W9XE33	0.17	47	31	1	1	47	1	39	9.971	0.2501	0.2135	0.2501	0
A0A1I2IUF1	A0A4U1C283	0.15	40	25	1	10	40	2	41	9.971	0.2189	0.204	0.2156	0
A0A1I2IUF1	A0A7G9QB54	0.194	36	25	1	3	34	6	41	9.23	0.2091	0.1727	0.1867	0
A0A1I2IUF1	A0A7C6M297	0.1	30	22	1	1	30	1	25	9.23	0.2226	0.1819	0.1012	0
A0A1I2IUF1	A0A3P2ACT2	0.086	23	21	0	10	32	101	123	9.23	0.1988	0.145	0.07829	0
A0A1I3XCT7	A0A1I3XCT7	1	30	0	0	1	30	1	30	0.0001511	1	1	1	1
A0A1I3XCT7	A0A1N7IHV3	0.484	33	14	1	1	30	1	33	1.034	0.3481	0.3481	0.3364	0.02
A0A1I3XCT7	A0A4S2B6L9	0.2	30	23	1	1	30	1	29	3.422	0.422	0.4192	0.422	0.008
A0A1I3XCT7	A0A7D4FUA7	0.2	30	22	1	1	30	1	28	4.282	0.3175	0.3118	0.3175	0
A0A1I3XCT7	A0A2A2S2E9	0.277	18	13	0	1	18	1	18	4.613	0.3596	0.3612	0.3612	0
A0A1I3XCT7	A0A412S128	0.2	30	23	1	2	30	7	36	3.176	0.2467	0.2467	0.2305	0
A0A1I3XCT7	A0A848GTP1	0.125	24	21	0	7	30	2	25	5.766	0.3575	0.3505	0.3507	0
A0A1I3XCT7	A0A0P0GQX9	0.285	28	17	2	3	30	2	26	4.282	0.3331	0.3303	0.3321	0
A0A1I3XCT7	A0A6N4XUM9	0.275	29	17	3	1	27	1	27	5.353	0.2793	0.2781	0.2768	0
A0A1I3XCT7	A0A212JY78	0.351	37	12	3	1	25	1	37	3.688	0.1759	0.1759	0.161	0
A0A1I3XCT7	A0A4P8RDQ2	0.195	41	22	1	1	30	1	41	7.198	0.3339	0.3339	0.2798	0
A0A1I3XCT7	C2FV94	0.066	30	26	1	1	30	1	28	8.333	0.3342	0.3251	0.3342	0
A0A1I3XCT7	A0A396B6Z8	0.25	16	11	1	15	30	15	29	6.686	0.2781	0.2551	0.2584	0
A0A1I3XCT7	A0A841JJ50	0.277	18	11	1	11	28	8	23	5.766	0.2603	0.1945	0.1843	0
A0A1I3XCT7	A0A2S9D2S6	0.212	33	23	1	1	30	1	33	7.198	0.2424	0.2424	0.2329	0
A0A1I3XCT7	A0A420CKE5	0.166	30	21	2	1	28	1	28	6.686	0.2894	0.2894	0.281	0
A0A1I3XCT7	A0A448B3Y7	0.181	33	24	1	1	30	1	33	7.198	0.3099	0.3099	0.3022	0
A0A1I3XCT7	A0A927PJC8	0.241	29	22	0	1	29	1	29	8.96	0.4392	0.4357	0.3442	0
A0A1I3XCT7	A0A174TDY7	0.19	21	17	0	1	21	1	21	7.746	0.3006	0.2902	0.2029	0
A0A1I3XCT7	A0A415DFG1	0.166	36	23	2	1	29	8	43	6.21	0.2091	0.2091	0.152	0
A0A1I3XCT7	A0A174SEV7	0.235	17	13	0	11	27	9	25	8.333	0.3082	0.3104	0.3104	0
A0A1I3XCT7	A0A7K1Y0H6	0.047	21	20	0	10	30	11	31	8.333	0.2455	0.268	0.2566	0
A0A1I3XCT7	A0A496CV27	0.294	17	12	0	11	27	2	18	8.333	0.2558	0.2848	0.2129	0
A0A1I3XCT7	I9SQN2	0.225	31	21	2	1	30	1	29	9.628	0.328	0.3266	0.328	0
A0A1I3XCT7	A0A4Q6XIN3	0.218	32	22	1	2	30	11	42	8.333	0.2024	0.2024	0.161	0
A0A1I3XCT7	A0A2D9DDL8	0.12	25	20	1	6	30	28	50	8.333	0.2252	0.2174	0.1399	0
A0A1I3XCT7	A0A4Y9IN16	0.2	10	8	0	5	14	17	26	9.628	0.2806	0.1711	0.167	0
A0A1I5H8I4	A0A1I5H8I4	1	55	0	0	1	55	1	55	2.891e-11	1	1	1	1
A0A1I5H8I4	A0A7W8ZN62	0.253	63	38	3	1	55	1	62	0.04168	0.4259	0.4259	0.387	0.442
A0A1I5H8I4	A0A2D8UHC6	0.44	59	16	2	5	55	17	66	0.04168	0.3331	0.3331	0.2822	0.164
A0A1I5H8I4	A0A925UE49	0.088	45	30	3	1	45	1	34	1.208	0.3191	0.2591	0.3191	0.016
A0A1I5H8I4	C3J7W9	0.181	55	40	2	1	55	1	50	0.7742	0.2473	0.245	0.2473	0.016
A0A1I5H8I4	A0A108TDY5	0.071	42	30	1	2	34	7	48	2.279	0.3543	0.3101	0.1702	0.01
A0A1I5H8I4	A0A9D5QP56	0.088	45	22	2	1	34	1	37	2.279	0.3218	0.2697	0.1288	0.009
A0A1I5H8I4	A0A1T4SM27	0.4	15	9	0	1	15	1	15	3.786	0.3412	0.1374	0.1999	0.008
A0A1I5H8I4	A0A381FMT0	0.104	48	27	4	2	46	5	39	2.007	0.2847	0.2314	0.2847	0.008
A0A1I5H8I4	A0A412IL13	0.195	41	25	2	17	55	73	107	2.139	0.2755	0.2261	0.134	0.007
A0A1I5H8I4	A0A1K2ITV6	0.2	15	12	0	1	15	1	15	4.877	0.3443	0.1988	0.276	0
A0A1I5H8I4	A0A1H0IJU1	0.068	73	31	4	17	52	40	112	4.034	0.3797	0.3797	0.1887	0
A0A1I5H8I4	A0A396BWT2	0.411	17	7	1	1	14	1	17	4.579	0.2997	0.1733	0.2011	0
A0A1I5H8I4	R5N6F5	0.181	33	21	2	29	55	72	104	2.139	0.2684	0.178	0.1014	0
A0A1I5H8I4	E6SR76	0.142	28	19	1	29	51	72	99	4.298	0.4138	0.2401	0.1326	0
A0A1I5H8I4	A0A413HAP3	0.09	44	31	1	2	36	7	50	4.877	0.3759	0.3105	0.1401	0
A0A1I5H8I4	A0A401M0I4	0.5	8	4	0	1	8	1	8	8.571	0.6495	0.1294	0.1617	0
A0A1I5H8I4	A0A1Q6EDY6	0.078	38	24	1	29	55	78	115	4.579	0.3447	0.2472	0.1207	0
A0A1I5H8I4	A0A642PY68	0.097	41	23	2	29	55	81	121	3.335	0.2619	0.2084	0.1036	0
A0A1I5H8I4	A0A316WKH6	0.133	15	13	0	1	15	1	15	7.572	0.4214	0.2105	0.3046	0
A0A1I5H8I4	A0A074L2F4	0.113	53	28	2	1	53	1	34	3.335	0.2024	0.1697	0.2024	0
A0A1I5H8I4	A0A1G7VRP7	0.25	16	12	0	1	16	1	16	7.114	0.3596	0.1716	0.2019	0
A0A1I5H8I4	A0A3N7D3M9	0.142	14	12	0	1	14	1	14	7.114	0.3352	0.1691	0.196	0
A0A1I5H8I4	A0A7X8F5L4	0.181	33	21	2	29	55	70	102	3.786	0.2646	0.1768	0.1008	0
A0A1I5H8I4	A0A1Q6EDZ3	0.086	46	26	3	17	55	67	103	2.757	0.1969	0.1722	0.1047	0
A0A1I5H8I4	A0A120A4D7	0.083	48	26	2	16	55	70	107	2.588	0.1939	0.1748	0.1014	0
A0A1I5H8I4	F3QYX7	0.064	62	32	4	17	52	45	106	4.579	0.2779	0.2779	0.1527	0
A0A1I5H8I4	A0A3P2ACT2	0.113	44	25	3	13	52	74	107	2.588	0.1964	0.1699	0.08823	0
A0A1I5H8I4	A0A6G7X6J1	0.277	18	10	1	1	15	1	18	7.114	0.3202	0.1632	0.2785	0
A0A1I5H8I4	A0A6B9Z803	0.2	10	8	0	1	10	5	14	9.687	0.5571	0.1544	0.2557	0
A0A1I5H8I4	A0A4Q1EVQ7	0.333	15	9	1	1	15	1	14	7.114	0.3463	0.1861	0.2507	0
A0A1I5H8I4	A0A9D1UZQ7	0.133	45	23	3	18	55	68	103	3.335	0.2142	0.186	0.113	0
A0A1I5H8I4	A0A413HA14	0.083	48	26	2	16	55	70	107	2.588	0.1565	0.1432	0.09032	0
A0A1I5H8I4	A0A7C6M297	0.076	65	32	4	18	55	42	105	5.195	0.2535	0.2535	0.1484	0
A0A1I5H8I4	A0A7X8F555	0.137	29	14	2	17	44	65	83	6.683	0.3934	0.2336	0.1251	0
A0A1I5H8I4	E6SR77	0.137	29	14	3	17	45	72	89	5.195	0.3648	0.2051	0.1023	0
A0A1I5H8I4	A0A1Q6EE04	0.125	32	20	2	29	52	80	111	6.683	0.4233	0.2688	0.1331	0
A0A1I5H8I4	A0A413HAA6	0.111	45	24	2	13	51	75	109	3.13	0.1609	0.1399	0.07439	0
A0A1I5H8I4	A0A1D7QJ91	0.23	13	9	1	1	12	1	13	7.572	0.2345	0.1378	0.1805	0
A0A1I5H8I4	H1Y9A6	0.142	21	11	1	1	14	1	21	7.572	0.2329	0.133	0.2024	0
A0A1I5H8I4	A0A2U2PIF6	0.333	15	10	0	1	15	1	15	9.687	0.3898	0.2051	0.279	0
A0A1I5H8I4	A0A519TPY0	0.2	15	12	0	1	15	1	15	9.687	0.3436	0.203	0.2509	0
A0A1I5H8I4	R5N6F0	0.09	33	24	2	29	55	74	106	4.877	0.2607	0.1821	0.1022	0
A0A1I5H8I4	A0A3G9DPV2	0.148	47	23	3	17	54	73	111	3.786	0.1702	0.1517	0.0917	0
A0A1I5H8I4	A0A5C6KE48	0.055	36	26	1	17	44	37	72	8.057	0.3798	0.2772	0.1368	0
A0A1I5H8I4	A0A412RYA5	0.125	48	23	4	1	32	1	45	4.877	0.1937	0.1792	0.1047	0
A0A1I5H8I4	A0A497Y790	0.357	14	9	0	1	14	1	14	9.687	0.2726	0.1767	0.2412	0
A0A1I5H8I4	A0A212JY78	0.312	16	10	1	1	16	1	15	9.687	0.2761	0.1984	0.2496	0
A0A1I5H8I4	A0A9D1UZM0	0.093	32	24	1	29	55	74	105	6.276	0.2612	0.1739	0.09528	0
A0A1I5H8I4	A0A108TGH1	0.133	30	20	1	29	52	75	104	6.276	0.2335	0.159	0.08484	0
A0A1I5H8I4	R5MLW8	0.125	48	24	4	17	55	73	111	5.534	0.1652	0.1499	0.08784	0
A0A1I5H8I4	A0A7C6M164	0.073	41	20	2	16	48	74	104	7.114	0.2946	0.2306	0.1162	0
A0A1I5H8I4	A0A562VL75	0.175	57	27	5	1	49	1	45	6.683	0.1846	0.1846	0.09529	0
A0A1I5H8I4	F3QYX8	0.095	42	23	2	29	55	77	118	7.572	0.2719	0.2191	0.111	0
A0A1I5H8I4	A0A412RYB1	0.103	29	16	3	18	45	78	97	5.534	0.1787	0.1544	0.09145	0
A0A1I5H8I4	A0A7W8YPA1	0.428	14	7	1	1	14	1	13	9.114	0.2208	0.1456	0.1987	0
A0A1I5H8I4	A0A174I3D2	0.187	16	11	1	1	14	1	16	9.114	0.2251	0.148	0.1936	0
A0A1I5H8I4	E6SR78	0.117	34	22	2	29	55	71	103	9.114	0.2803	0.2008	0.1212	0
A0A1I5H8I4	A0A562VL18	0.125	48	18	3	1	35	1	37	8.057	0.1658	0.1509	0.09323	0
A0A1I5H8I4	A0A412J629	0.25	56	33	2	1	54	2	50	9.687	0.1788	0.1788	0.1788	0
A0A1I5H8I4	A0A7K0KII6	0.24	50	15	2	6	55	10	36	9.114	0.142	0.1315	0.124	0
A0A1I5JNI9	A0A1I5JNI9	1	29	0	0	1	29	1	29	0.0005329	1	1	1	1
A0A1I5JNI9	A0A6B9Z803	0.862	29	4	0	1	29	1	29	0.005519	0.4937	0.4937	0.4937	0.975
A0A1I5JNI9	A0A966DVA7	0.275	29	21	0	1	29	1	29	0.7859	0.3598	0.3598	0.3598	0.051
A0A1I5JNI9	A0A2U2PIF6	0.281	32	20	1	1	29	1	32	0.7859	0.3506	0.3506	0.3327	0.045
A0A1I5JNI9	A0A1Q6A5N6	0.31	29	20	0	1	29	1	29	1.29	0.3349	0.3349	0.3349	0.029
A0A1I5JNI9	A0A4S2B6L9	0.275	29	21	0	1	29	1	29	1.29	0.3304	0.3304	0.3304	0.024
A0A1I5JNI9	I9SQN2	0.413	29	17	0	1	29	1	29	1.596	0.3306	0.3306	0.3306	0.02
A0A1I5JNI9	A0A1H0PJ05	0.241	29	22	0	1	29	1	29	1.713	0.343	0.343	0.343	0.016
A0A1I5JNI9	A0A7W8YPA1	0.25	28	18	1	5	29	1	28	1.713	0.3265	0.3221	0.3265	0.014
A0A1I5JNI9	C2FV94	0.31	29	19	1	1	29	1	28	1.974	0.3388	0.3335	0.3388	0.014
A0A1I5JNI9	A0A414BLZ8	0.344	29	19	0	1	29	1	29	1.713	0.3091	0.3091	0.3091	0.014
A0A1I5JNI9	A0A088F4Z9	0.562	16	7	0	14	29	13	28	1.202	0.2322	0.2468	0.2478	0.011
A0A1I5JNI9	A0A7G8V3P1	0.379	29	17	1	2	29	1	29	2.274	0.3604	0.3604	0.3604	0.011
A0A1I5JNI9	A0A7W9E313	0.214	28	22	0	2	29	1	28	2.274	0.3109	0.3071	0.3109	0.01
A0A1I5JNI9	A0A7U3SPP1	0.206	29	23	0	1	29	1	29	2.62	0.3136	0.3136	0.3136	0.01
A0A1I5JNI9	A0A2S9CSW0	0.212	33	22	1	1	29	1	33	1.839	0.286	0.286	0.2771	0.01
A0A1I5JNI9	H8KL21	0.275	29	21	0	1	29	5	33	1.974	0.2681	0.2681	0.262	0.01
A0A1I5JNI9	A0A848GTP1	0.32	25	17	0	5	29	1	25	2.62	0.3184	0.3136	0.3184	0.009
A0A1I5JNI9	A0A5B5VPB8	0.35	20	13	0	10	29	8	27	2.118	0.2453	0.2295	0.2294	0.009
A0A1I5JNI9	A0A7U3Q5G7	0.285	28	20	0	2	29	1	28	3.239	0.3783	0.3759	0.3783	0.009
A0A1I5JNI9	A0A6I7M5X7	0.166	30	24	1	1	29	1	30	2.812	0.3047	0.3047	0.3014	0.009
A0A1I5JNI9	A0A3A5WML8	0.352	17	11	0	13	29	12	28	3.239	0.3815	0.367	0.3729	0.008
A0A1I5JNI9	A0A0P0GQX9	0.241	29	22	0	1	29	1	29	3.018	0.2874	0.2874	0.2874	0.008
A0A1I5JNI9	A0A7D4JE79	0.312	32	18	2	1	29	1	31	2.274	0.2407	0.2407	0.237	0.008
A0A1I5JNI9	A0A448B3Y7	0.363	33	17	1	1	29	1	33	2.812	0.291	0.291	0.2751	0.008
A0A1I5JNI9	I9TCL6	0.206	29	23	0	1	29	1	29	3.239	0.3144	0.3144	0.3144	0.007
A0A1I5JNI9	A0A1G8CYT3	0.266	30	21	1	1	29	1	30	3.018	0.2734	0.2734	0.2721	0.007
A0A1I5JNI9	A0A519LHP4	0.303	33	13	2	5	29	1	31	1.487	0.1835	0.1835	0.1769	0.007
A0A1I5JNI9	A0A6N4XUM9	0.312	32	19	1	1	29	1	32	2.812	0.239	0.239	0.2269	0.007
A0A1I5JNI9	A0A420CKE5	0.296	27	19	0	3	29	7	33	4.005	0.3484	0.3407	0.3248	0.007
A0A1I5JNI9	A0A316WKH6	0.264	34	20	1	1	29	1	34	2.274	0.2484	0.2484	0.2331	0.007
A0A1I5JNI9	A0A497Y790	0.354	31	15	2	1	29	1	28	2.274	0.2044	0.2044	0.2044	0
A0A1I5JNI9	A0A7K0B9D1	0.344	29	18	1	1	29	1	28	3.731	0.27	0.2727	0.27	0
A0A1I5JNI9	A0A1D7QJF5	0.241	29	22	0	1	29	1	29	4.612	0.3076	0.3076	0.3076	0
A0A1I5JNI9	A0A1H0QYD2	0.314	35	15	2	1	29	1	32	2.812	0.2066	0.2066	0.1996	0
A0A1I5JNI9	A0A1C7H461	0.242	33	21	1	1	29	1	33	4.005	0.2697	0.2697	0.261	0
A0A1I5JNI9	A0A496CV27	0.25	28	21	0	1	28	1	28	4.949	0.3238	0.3183	0.2508	0
A0A1I5JNI9	A0A1D7QGB6	0.206	29	23	0	1	29	1	29	5.697	0.337	0.337	0.337	0
A0A1I5JNI9	A0A841JJ50	0.285	35	16	2	1	29	1	32	3.731	0.2548	0.2548	0.2522	0
A0A1I5JNI9	A0A1N7K8S4	0.857	7	1	0	23	29	28	34	7.535	0.6469	0.2024	0.1792	0
A0A1I5JNI9	A0A5B2UEB6	0.625	8	3	0	22	29	28	35	7.028	0.5794	0.2174	0.1874	0
A0A1I5JNI9	A0A7U7HEE0	0.314	35	18	1	1	29	1	35	4.949	0.2799	0.2799	0.2549	0
A0A1I5JNI9	A0A443YUM4	0.342	38	14	2	1	29	1	36	3.731	0.2131	0.2131	0.1941	0
A0A1I5JNI9	A0A3M7TD05	0.312	32	19	1	1	29	1	32	5.697	0.274	0.274	0.2676	0
A0A1I5JNI9	A0A7W9XE33	0.192	26	21	0	4	29	14	39	6.111	0.3363	0.3176	0.287	0
A0A1I5JNI9	A0A2T3HR55	0.12	25	22	0	5	29	1	25	8.075	0.3263	0.3028	0.2904	0
A0A1I5JNI9	A0A1I5H8I4	0.1	10	9	0	5	14	1	10	8.651	0.5141	0.2509	0.1524	0
A0A1I5JNI9	A0A642MIX5	0.206	29	17	1	1	29	33	55	7.535	0.2634	0.2634	0.1929	0
A0A1I5JNI9	A0A0Q1A5A5	0.15	40	23	2	1	29	1	40	8.075	0.288	0.288	0.2252	0
A0A1I5JNI9	A0A016FKL9	0.208	24	19	0	6	29	3	26	9.914	0.3136	0.2832	0.2335	0
A0A1I5JNI9	A0A841ER65	0.272	33	17	3	1	29	1	30	9.264	0.2305	0.2305	0.2171	0
A0A1I5JNI9	A0A5D3FS95	0.315	38	16	3	1	29	1	37	8.651	0.2422	0.2422	0.2073	0
A0A1I5JNI9	A0A7G9QB54	0.233	30	22	1	1	29	1	30	9.264	0.2697	0.2697	0.2417	0
A0A1I5JNI9	A0A943LXZ8	0.137	29	18	1	1	29	32	53	9.914	0.2744	0.2744	0.179	0
A0A1I7EAB4	A0A1I7EAB4	1	46	0	0	1	46	1	46	1.664e-06	1	1	1	1
A0A1I7EAB4	A0A249SY90	0.217	23	13	1	1	23	1	18	6.995	0.4495	0.2351	0.3782	0
A0A1I7EAB4	C3J7W9	0.25	12	9	0	35	46	42	53	7.595	0.3948	0.1827	0.162	0
A0A1I7EAB4	A0A2V2ZBU1	0.209	43	26	2	1	43	1	35	8.243	0.2259	0.1852	0.2259	0
A0A1K2ITV6	A0A1K2ITV6	1	33	0	0	1	33	1	33	1.122e-05	1	1	1	1
A0A1K2ITV6	A0A316WKH6	0.529	34	15	1	1	33	1	34	0.07264	0.3013	0.3013	0.2964	0.098
A0A1K2ITV6	A0A1M4UD53	0.411	34	19	1	1	33	1	34	0.1689	0.327	0.327	0.3231	0.069
A0A1K2ITV6	A0A2S9D2S6	0.454	33	18	0	1	33	1	33	0.5059	0.2945	0.2945	0.2945	0.029
A0A1K2ITV6	A0A376E4C2	0.5	34	16	1	1	33	1	34	0.3318	0.2464	0.2464	0.2473	0.024
A0A1K2ITV6	A0A6N4XUM9	0.363	33	20	1	1	33	1	32	1.176	0.3942	0.3908	0.3942	0.016
A0A1K2ITV6	A0A4Q5H3F8	0.303	33	23	0	1	33	1	33	1.952	0.3956	0.3956	0.3956	0.01
A0A1K2ITV6	A0A7W8ZN62	0.285	14	10	0	1	14	1	14	2.975	0.4009	0.2873	0.1832	0.007
A0A1K2ITV6	A0A2M9CBN0	0.324	37	19	3	1	33	1	35	2.514	0.3339	0.3339	0.3281	0
A0A1K2ITV6	A0A7D4FUA7	0.272	33	19	1	1	33	1	28	2.735	0.2094	0.1998	0.2094	0
A0A1K2ITV6	H8KL21	0.285	28	16	2	6	33	10	33	2.975	0.3105	0.3076	0.3076	0
A0A1K2ITV6	A0A4Y8KWW2	0.275	29	21	0	4	32	10	38	3.831	0.3441	0.3332	0.2244	0
A0A1K2ITV6	A0A1D7QJ91	0.2	35	19	2	1	33	1	28	3.237	0.2426	0.2282	0.2426	0
A0A1K2ITV6	A0A7X0R4F6	0.088	34	30	1	1	33	1	34	5.361	0.371	0.371	0.3491	0
A0A1K2ITV6	A0A7U3SPP1	0.212	33	22	1	1	33	1	29	5.83	0.2852	0.2775	0.2852	0
A0A1K2ITV6	A0A412RYA5	0.19	21	15	1	1	19	1	21	6.888	0.3505	0.3056	0.1072	0
A0A1K2ITV6	A0A9X1X125	0.35	20	9	1	18	33	11	30	5.83	0.1858	0.1609	0.1696	0
A0A1K2ITV6	A0A1G9U438	0.032	31	27	1	6	33	2	32	8.127	0.2134	0.2135	0.2136	0
A0A1M4UD53	A0A1M4UD53	1	34	0	0	1	34	1	34	9.614e-05	1	1	1	1
A0A1M4UD53	A0A7Y0A8J8	0.882	34	4	0	1	34	1	34	0.002061	0.4285	0.4285	0.4285	0.961
A0A1M4UD53	A0A1K2ITV6	0.411	34	19	1	1	34	1	33	0.3989	0.327	0.3231	0.327	0.051
A0A1M4UD53	A0A376E4C2	0.527	36	13	2	1	34	1	34	0.2127	0.2531	0.2531	0.2531	0.045
A0A1M4UD53	A0A6N4XUM9	0.314	35	20	2	1	34	1	32	0.8092	0.3464	0.3344	0.3464	0.024
A0A1M4UD53	A0A420CKE5	0.514	35	14	2	1	34	1	33	0.8754	0.2385	0.2344	0.2385	0.014
A0A1M4UD53	A0A0P0GQX9	0.285	28	20	0	7	34	2	29	2.248	0.3933	0.3533	0.3864	0.01
A0A1M4UD53	H8KL21	0.315	19	13	0	16	34	15	33	2.431	0.3008	0.3416	0.3469	0.008
A0A1M4UD53	A0A088F4Z9	0.444	27	13	1	8	34	4	28	1.641	0.194	0.2015	0.1959	0
A0A1M4UD53	A0A9X1X125	0.285	21	15	0	14	34	10	30	3.894	0.3417	0.3361	0.3544	0
A0A1M4UD53	I9TCL6	0.388	18	11	0	17	34	12	29	2.845	0.228	0.2363	0.2464	0
A0A1M4UD53	A0A2M9CBN0	0.243	37	23	3	1	34	1	35	3.328	0.2937	0.2937	0.2895	0
A0A1M4UD53	A0A3E4JWF2	0.382	34	16	2	1	34	1	29	4.211	0.3077	0.2948	0.3077	0
A0A1M4UD53	A0A4S2B6L9	0.357	28	18	0	7	34	2	29	5.325	0.3877	0.3456	0.3807	0
A0A1M4UD53	A0A5M6CL08	0.454	11	6	0	24	34	26	36	4.925	0.3503	0.2114	0.2038	0
A0A1M4UD53	A0A5B5VPB8	0.2	25	17	1	10	34	6	27	4.554	0.2813	0.2609	0.2806	0
A0A1M4UD53	A0A139KT76	0.4	35	13	4	1	34	1	28	3.894	0.2475	0.2346	0.2475	0
A0A1M4UD53	A0A7U3SPP1	0.347	23	15	0	12	34	7	29	6.223	0.3477	0.3131	0.3361	0
A0A1M4UD53	A0A1I5H8I4	0.312	16	11	0	1	16	1	16	5.757	0.3046	0.2461	0.1863	0
A0A1M4UD53	A0A1D7QJ91	0.235	34	20	1	1	34	1	28	5.325	0.2597	0.2543	0.2597	0
A0A1M4UD53	A0A088F5D6	0.074	27	25	0	1	27	1	27	6.725	0.2939	0.2882	0.2939	0
A0A1M4UD53	A0A848GZJ6	0.235	34	18	2	1	34	1	26	7.848	0.3515	0.3116	0.3515	0
A0A1M4UD53	A0A2U2PIF6	0.264	34	21	2	1	34	3	32	7.848	0.2901	0.2838	0.2901	0
A0A1M4UD53	A0A7W8ZN62	0.266	15	11	0	1	15	1	15	9.857	0.4941	0.323	0.1991	0
A0A1M4UD53	A0A412IFK8	0.266	15	9	1	1	13	1	15	7.266	0.2208	0.1722	0.1815	0
A0A1M4UD53	A0A2T3HR55	0.26	23	17	0	12	34	9	31	9.857	0.3524	0.3262	0.3386	0
A0A1M4VGC9	A0A1M4VGC9	1	44	0	0	1	44	1	44	6.415e-08	1	1	1	1
A0A1M4VGC9	A0A3N7D3M9	0.84	44	7	0	1	44	1	44	5.237e-06	0.7107	0.7107	0.7107	1
A0A1M4VGC9	W6TSY3	0.681	44	10	1	1	44	1	40	8.822e-05	0.642	0.5927	0.642	1
A0A1M4VGC9	A0A1W2DHC8	0.772	44	9	1	1	44	1	43	4.539e-05	0.499	0.4898	0.499	0.999
A0A1M4VGC9	A0A1G7VRP7	0.5	44	21	1	1	44	1	43	0.000981	0.3898	0.384	0.3898	0.9
A0A1M4VGC9	A0A4U1C283	0.522	44	18	1	1	44	1	41	0.008503	0.471	0.4538	0.471	0.692
A0A1M4VGC9	A0A7G9QB54	0.545	44	19	1	1	44	1	43	0.0412	0.2903	0.2859	0.2903	0.098
A0A1M4VGC9	A0A520BWX4	0.5	44	19	1	1	44	1	41	0.1318	0.3435	0.3307	0.3435	0.082
A0A1M4VGC9	A0A396B6Z8	0.178	28	23	0	17	44	2	29	2.848	0.5136	0.3812	0.504	0.009
A0A1M4VGC9	A0A086BLQ2	0.181	33	27	0	1	33	1	33	2.043	0.3456	0.3004	0.3456	0.008
A0A1M4VGC9	A0A6G7X6J1	0.26	23	17	0	11	33	2	24	2.412	0.354	0.2495	0.3528	0
A0A1M4VGC9	A0A3N7CLY5	0.35	20	13	0	1	20	1	20	4.311	0.3318	0.2176	0.2988	0
A0A1M4VGC9	A0A202BUL3	0.225	31	23	1	4	33	2	32	2.412	0.2528	0.2199	0.2504	0
A0A1M4VGC9	A0A1N7K8S4	0.206	29	18	1	1	29	1	24	3.968	0.3609	0.2493	0.3148	0
A0A1M4VGC9	H8KQN2	0.233	30	23	0	1	30	1	30	5.086	0.3189	0.2465	0.3102	0
A0A1M4VGC9	A0A1T4SM27	0.156	32	24	2	1	31	1	30	4.311	0.2975	0.2535	0.2935	0
A0A1M4VGC9	A0A1M7JKK5	0.179	39	26	2	1	38	1	34	3.653	0.293	0.2562	0.293	0
A0A1M4VGC9	A0A3E5CRV6	0.172	29	17	1	4	32	2	23	4.683	0.3096	0.2237	0.3096	0
A0A1M4VGC9	A0A174I3D2	0.266	30	21	1	15	44	2	30	3.362	0.2193	0.1728	0.2193	0
A0A1M4VGC9	A0A841ER65	0.25	44	19	2	1	44	1	30	3.362	0.2007	0.1725	0.2007	0
A0A1M4VGC9	A0A497VCE1	0.15	40	27	2	1	38	1	35	5.086	0.2891	0.2449	0.2891	0
A0A1M4VGC9	A0A414GUU0	0.176	34	23	1	11	44	2	30	3.653	0.2132	0.1736	0.1591	0
A0A1M4VGC9	A0A4P8RDQ2	0.153	13	11	0	30	42	7	19	5.523	0.34	0.1639	0.1738	0
A0A1M4VGC9	A0A1M5FC52	0.235	34	19	1	3	29	2	35	5.998	0.3009	0.2376	0.2427	0
A0A1M4VGC9	A0A443YUM4	0.461	13	7	0	30	42	11	23	7.067	0.3218	0.1631	0.1907	0
A0A1M4VGC9	A0A1G9U438	0.204	44	23	3	1	44	1	32	8.315	0.2566	0.2322	0.2566	0
A0A1M4VGC9	A0A316WPV4	0.133	30	26	0	9	38	4	33	7.667	0.2723	0.2139	0.2567	0
A0A1M4VGC9	A0A7D4FUA7	0.25	16	12	0	5	20	2	17	9.76	0.1976	0.1763	0.2093	0
A0A1M4VGC9	A0A1D7QGB6	0.161	31	22	1	14	44	3	29	9.76	0.1949	0.1754	0.1949	0
A0A1M4VGC9	A0A220SBW0	0.2	30	17	2	15	44	3	25	9.76	0.2585	0.2256	0.2545	0
A0A1M4VGC9	A0A0F5J0M6	0.129	31	22	1	14	44	2	27	9.012	0.2046	0.163	0.1515	0
A0A1M5FC52	A0A1M5FC52	1	43	0	0	1	43	1	43	5.02e-07	1	1	1	1
A0A1M5FC52	A0A1N7K8S4	0.107	28	25	0	12	39	1	28	3.525	0.6229	0.4713	0.5575	0.008
A0A1M5FC52	A0A086BLQ2	0.04	25	24	0	16	40	2	26	5.377	0.5913	0.3855	0.4795	0
A0A1M5FC52	A0A839NNI1	0.093	32	29	0	12	43	5	36	4.943	0.5185	0.3911	0.4638	0
A0A1M5FC52	A0A7W9DI38	0.125	16	14	0	15	30	2	17	5.377	0.4219	0.2128	0.2996	0
A0A1M5FC52	W6TSY3	0.24	25	18	1	12	35	1	25	5.377	0.3954	0.253	0.2697	0
A0A1M5FC52	A0A1W2DHC8	0.166	24	20	0	15	38	2	25	8.166	0.5409	0.3298	0.3298	0
A0A1M5FC52	A0A1Q6A5N6	0.192	26	21	0	1	26	1	26	7.516	0.344	0.245	0.323	0
A0A1M5FC52	A0A9X1X125	0.217	23	18	0	1	23	8	30	6.916	0.358	0.2231	0.2982	0
A0A1M5FC52	A0A2T3HR55	0.133	30	26	0	1	30	1	30	5.849	0.2397	0.2169	0.2388	0
A0A1M5FC52	A0A4Q1EVQ7	0.25	24	18	0	14	37	4	27	6.916	0.3561	0.3166	0.3482	0
A0A1M5FC52	A0A1M4VGC9	0.47	17	8	1	1	16	1	17	5.377	0.2147	0.1954	0.1935	0
A0A1M5FC52	A0A381FMT0	0.28	25	13	1	1	25	1	20	7.516	0.3498	0.2551	0.2741	0
A0A1M5FC52	A0A3N2LYW4	0.19	21	17	0	6	26	5	25	6.916	0.2471	0.2073	0.1855	0
A0A1M5FC52	A0A412J629	0.24	25	19	0	2	26	6	30	7.516	0.2127	0.1954	0.1763	0
A0A1M5FC52	A0A4Y8KWW2	0.161	31	20	1	16	40	25	55	8.166	0.4149	0.3004	0.1933	0
A0A1M5FC52	A0A7G8V3P1	0.178	28	14	1	1	28	1	19	8.166	0.1888	0.1333	0.1841	0
A0A1M5FC52	A0A519LHP4	0.066	15	14	0	1	15	1	15	9.619	0.3245	0.2195	0.2726	0
A0A1M5FC52	A0A1N7IHV3	0.2	20	16	0	1	20	1	20	8.866	0.2731	0.1952	0.2292	0
[truncated: 7,814 more rows]

## Sheet: Putative annotation
Uniprot and Foldseek-derived putative annotation
Type	Cluster	Representative sequence	Putative annotation	Query length	Query alignment length	Structural homolog (Uniprot ID)*	Database*	TM-score*	RMSD*
CTD	1	A0A3E4KFM4	DUF5648 (PF18885)	160	144	A0A7W9NMR0	AFDB50	0.84857	4.58
	2	A0A7T7HD40	MACPF D2 (PF20779), MACPF D3 (PF20785)	185	184	Q8A267 (PDB: 3kk7)	PDB100	0.96036	1.15
	3	A0A1H0IJU1	Fibrobacter succinogenes major domain (Fib_succ_major, PF09603)	353	315	R6FCB9	AFDB50	0.66539	5.8
	4	A0A841JED5	Repeat 1 (R1) domain of EccB1 (InterPro IPR044857)	141	114	P9WNQ9 (PDB: 7NPS)	PDB100	0.35048	7.73
	5	F3QYX7	No hits
	6	A0A1H0PJ05	Bulb-type lectin domain (InterPro IPR001480)	192	100	T2LG16 (PDB: 4LED)	PDB100	0.6855	3.73
	7	E6SR77	Carbohydrate-binding domain-containing protein Cthe_2159 (PF14262)	369	239	A3DHD2 (PDB: 4PHB)	PDB100	0.48011	10.95
	8	A0A1G8ADB5	No hits
	9	A0A414BLZ8	Sialidase (InterPro IPR011040)	343	311	Q9Y3R4 (PDB: 1SNT)	PDB100	0.51574	7.84
	10	A0A2U2PIF6	Ricin B, lectin domain (InterPro IPR000772)	178	158	Q03988 (PDB: 2VSA)	PDB100	0.78689	4.11
	11	A0A1Y4ILV7	MABP (MVB12-associated β-prism) domain (InterPro IPR023341)	260	242	Q7N6X0 (PDB: 2QP2)	PDB100	0.48789	12.13
	12	R6DP06	Ricin B, lectin domain (InterPro IPR000772)	146	141	Q03988 (PDB: 2VSA)	PDB100	0.6325	4.49
NTD	1	E6SR77	BACON (Bacteroidetes-Associated Carbohydrate-binding Often N-terminal) domain (PF13004)	115	79	A7LXT7 (PDB: 3ZMR)	PDB100	0.8091	1.8
	2	A0A9E3K7K4	von Hippel-Lindau disease tumour suppressor, beta/alpha domain (InterPro IPR022772)	116	76	P40337 (PDB: 3ZUN)	PDB100	0.72568	2.43
*: Derived from Foldseek
