# Supplementary material for: Identification of receptor-binding domains of Bacteroidales antibacterial pore-forming toxins
Source: J Biol Chem. 2025 Dec 29;302(2):111113. doi: 10.1016/j.jbc.2025.111113 (PMC12853789; doi:10.1016/j.jbc.2025.111113)
Supplement: Table S5 [file mmc6.xlsx]

## Sheet: Strains
Table S5. Bacterial strains, plasmids and primers used in this study
Strain	Genotype	Source
Escherichia coli
DH5α λ pir	F- φ80dlacZΔM15 Δ(lacZYA-argF)U169 endA1 recA1 hsdR17(rK- mK+) glnV44(supE44) λ- thi-1 gyrA96(NalR) relA1 phoA LAMpir	Renzi lab
S17-1 λ pir	RP4-2(Km::Tn7,Tc::Mu-1) pro-82 LAMpir recA1 endA1 thiE1 hsdR17 creC510	Renzi lab
BL21(DE3)	F- ompT gal dcm lon hsdSB(rB- mB-) λ(DE3 [lacI lacUV5-T7p07 ind1 sam7 nin5]) [malB+]K-12(λS)	NEB
Bacteroides thetaiotaomicron
sFL115	DSM 2079 - Bacteroides thetaiotaomicron VPI-5482 wild type	DSMZ
sFL153	sFL115 with chromosomal integration of pFL205, EmR	This study
sFL293	sFL115 with chromosomal integration of pFL371, EmR	This study
Bacteroides fragilis
sFL116	DSM 2151 - Bacteroides fragilis NCTC 9343 wild type	DSMZ
sFL129	DSM 103646 - Bacteroides fragilis 638R wild type	DSMZ
sFL155	sFL116 ΔtssB-tssC (BF638R_1993-1992)	This study
sFL156	sFL155 Δbsap-1 (BF638R_1646)	This study
sFL242	sFL155 bsap-1-His6 LES*	This study
sFL243	sFL155 bsap-1-His6 ∆ctd (∆S351-P372)	This study
sFL259	sFL155 bsap-1-His6	This study
sFL279	sFL155 bsap-1-His6 ∆S335-G339	This study
sFL305	sFL155 bsap-1-His6 ∆R366-P372	This study
sFL311	sFL155 bsap-1-His6 V23-V36::EEAAAAKEEAAAAK	This study
sFL352	sFL155 bsap-1-His6 T357A, R358A	This study
sFL359	sFL155 bsap-1-His6 K337A, R342A, R346A, R358A, R366A, R370A and R371A	This study
sFL362	sFL155 bsap-1-His6 V341A, R342A	This study
sFL363	sFL155 bsap-1-His6 S345A, R346A	This study

## Sheet: Plasmids
Table S5. Bacterial strains, plasmids and primers used in this study
Plasmid	Descriptiona	Source
Plasmid backbones
pSIE1	Allelic exchange vector backbone, AmpR (EmR)	1
pWW3452	Integrative vector backbone, AmpR (EmR)	2
pET15b-TEV	E. coli expression vector, T7 promoter, AmpR	3
pMAL-c6T	MBP-encoding plasmid	NEB
E. coli expression plasmids
pFL192	Expresses a His6-(SSG)-BSAP-1 fusion protein (residues T17-P372 of BSAP-1)	This study
pFL194	Expresses a His6-(SSG)-BSAP-1 ∆CTD fusion protein (residues T17-S335 of BSAP-1)	This study
pFL277	Expresses a His6-(SSG)-MBP-BSAP-1 CTD fusion protein (residues S335-P372 of BSAP-1)	This study
pFL313	Expresses a His6-(SSG)-MBP fusion protein	This study
pFL360	Expresses a His6-(SSG)-HaloTag-BSAP-1 CTD fusion protein (residues S335-P372 of BSAP-1)	This study
pFL369	Expresses a His6-(SSG)-HaloTag fusion protein	This study
pFL443	Expresses a His6-(SSG)-BSAP-1 fusion protein (residues T17-P372 of BSAP-1) with K337A, R342A, R346A, R358A, R366A, R370A and R371A substitutions	This study
Bacteroides expression plasmids
pFL205	Integrative plasmid for expression of BSAP-1 receptor (BF9343_1563)	This study
pFL371	Integrative plasmid for expression of BSAP-1 receptor homolog (BF638R_1645)	This study
Bacteroides mutagenesis plasmids
pFL187	Construct used to delete Δbsap-1 (BF638R_1646)	This study
pFL200	Construct used to delete ΔtssB-tssC (BF638R_1993-1992)	This study
pFL280	Construct used to generate bsap-1-His6 LES*	This study
pFL281	Construct used to generate bsap-1-His6 ∆ctd (∆S351-P372)	This study
pFL303	Construct used to generate bsap-1-His6	This study
pFL349	Construct used to generate bsap-1-His6 ∆S335-G339	This study
pFL392	Construct used to generate bsap-1-His6 ∆R366-P372	This study
pFL399	Construct used to generate bsap-1-His6 V23-V36::EEAAAAKEEAAAAK	This study
pFL421	Construct used to generate bsap-1-His6 T357A, R358A	This study
pFL442	Construct used to generate bsap-1-His6 K337A, R342A, R346A, R358A, R366A, R370A and R371A	This study
pFL455	Construct used to generate bsap-1-His6 V341A, R342A	This study
pFL456	Construct used to generate bsap-1-His6 S345A, R346A	This study
1 Bencivenga-Barry, N. A., Lim, B., Herrera, C. M., Trent, M. S., and Goodman, A. L. (2020) Genetic Manipulation of Wild Human Gut Bacteroides. J Bacteriol 202
2 Whitaker, W. R., Shepherd, E. S., and Sonnenburg, J. L. (2017) Tunable Expression Tools Enable Single-Cell Strain Distinction in the Gut Microbiome. Cell 169, 538-546 e512
3 Lauber, F., Deme, J. C., Liu, X., Kjaer, A., Miller, H. L., Alcock, F., Lea, S. M., and Berks, B. C. (2024) Structural insights into the mechanism of protein transport by the Type 9 Secretion System translocon. Nat Microbiol 9, 1089-1102

## Sheet: Primers
Table S5. Bacterial strains, plasmids and primers used in this study
Name	Sequence 5' -> 3'	Target template	Amplicon	Used to construct
oFL518	caccacagcagcggcactaatgatgatttttctgtattacaggaaaatgaag	B. fragilis 638R gDNA	bsap-1	pFL192
oFL565	cgggctttgttatggtctcctataagtacttctatttccattagc
oFL566	gtacttataggagaccataacaaagcccgaaaggaagctgag	pET15b-TEV	pET15b-TEV
oFL521	aaaatcatcattagtgccgctgctgtggtgatgatggtgatggc
oFL572	taacaaagcccgaaaggaagctg	pFL192	bsap-1 ∆ctd	pFL194
oFL573	agaatcatcaatgtctacataactatgctcc
oFL738	catcaccacagcagcggcaaaatcgaagaaggtaaactggtaatc	pSC95	MBP	pFL277
oFL739	tcctcctttactagaagtctgcgcgtctttcag
oFL736	gacgcgcagacttctagtaaaggaggagctgtacg	pFL192	pET15b-TEV
oFL737	ttcttcgattttgccgctgctgtggtgatg
oFL836	ttaagtctgcgcgtctttcaggg	pFL277	MBP	pFL313
oFL622	caaagcccgaaaggaagctgagttgg
oFL898	catcaccacagcagcggcgaaatcggtactggctttccattcg	F. johnsoniae FL147 gDNA	HaloTag	pFL360
oFL899	tcctcctttactagaaccggaaatctccagagtagacag
oFL900	gagatttccggttctagtaaaggaggagctgtacg	pFL192	pET15b-TEV
oFL901	agtaccgatttcgccgctgctgtggtgatg
oFL572	taacaaagcccgaaaggaagctg	pFL360	HaloTag	pFL369
oFL914	accggaaatctccagagtagacag
oFL589	tattaacaataatttattttcaaatgaaaaaaataattactttagcaactttggggc	B. fragilis NCTC 9343 gDNA	bsap-1 receptor	pFL205
oFL590	tcgagctaatcagctaggatttagaaacggagacctaaagtaaacagcac
oFL534	tgaaaataaattattgttaatattacctttg	pWW3452	Plasmid backbone
oFL535	atcctagctgattagctc
oFL915	tattaacaataatttattttcaaatgaaaaagataataatagtttctgcattagttc	B. fragilis 638R gDNA	bsap-1 receptor homolog	pFL371
oFL916	tcgagctaatcagctaggatttaaaaacgcatacctaaagtaaataatacttgg
oFL534	tgaaaataaattattgttaatattacctttg	pWW3452	Plasmid backbone
oFL535	atcctagctgattagctc
oFL522	gattagcattatgaggatccgagtacgctgaacgcatc	B. fragilis 638R gDNA	Upstream region of bsap-1	pFL187
oFL523	tctcctataagtacttcgcattagtaaaagtccaagttttttcatactcc
oFL524	cttttactaatgcgaagtacttataggagaccataacctc	B. fragilis 638R gDNA	Downstream region of bsap-1
oFL525	cggccgctctagaactagtgcgtttcgtgatgtgagtatc
oFL455	actagttctagagcggccg	pSIE1	Plasmid backbone
oFL456	ggatcctcataatgctaatcttacaccg
oFL574	gattagcattatgaggatcccgagcgtattcccattttgtacg	B. fragilis 638R gDNA	Upstream region of tssB-tssC	pFL200
oFL575	tatggaattggtggtgtggcggataatggagatattgattgg
oFL576	tccattatccgccacaccaccaattccatattcaagtattgcc	B. fragilis 638R gDNA	Downstream region of tssB-tssC
oFL577	cggccgctctagaactagtccaactgattctttaggaatgaaattttattgg
oFL455	actagttctagagcggccg	pSIE1	Plasmid backbone
oFL456	ggatcctcataatgctaatcttacaccg
oFL551	gttttggagtatgaaaaaacttggacttttactaatgc	B. fragilis 638R gDNA	bsap-1-His6	pFL303
oFL607	ttagtgatgatgatgatgatgtggtctcctataagtacttctatttcc
oFL803	catcatcactaacctcttgaaattatgcttttatacagg	pFL187	Plasmid backbone
oFL554	gtccaagttttttcatactccaaaac
oFL703	gcttgtgcagctgccgctgcttctgtattacaggaaaatgaagaaattacc	pFL303	bsap-1-His6 LES*	pFL280
oFL704	ggcaaatgtgaatagcattagtaaaag
oFL608	catcatcatcatcatcactaaatcctagc	pFL303	bsap-1-His6 ∆ctd	pFL281
oFL609	ttagtgatgatgatgatgatgagaatcatcaatgtctacataactatgctc
oFL970	ggctgcctcttctttagcagctgcggcctcttcagaaaaatcatcattagtacaagcggc	pFL303	bsap-1-His6 V23-V36::EEAAAAKEEAAAAK	pFL399
oFL971	ctgctaaagaagaggcagccgctgctaaaactagggcctctggagataaactatatg
oFL1038	agttatgtagacattgatgattctagtgcaggaggagctgtag	gBlocks	bsap-1 CTD*	pFL442
oFL1039	taaaagcataatttcaagaggttagtgatgatgatggtggtgtgg
oFL553	cctcttgaaattatgcttttatacagg	pFL281	Plasmid backbone
oFL877	atcatcaatgtctacataactatgctccttc
oFL1038	agttatgtagacattgatgattctagtgcaggaggagctgtag	gBlocks	bsap-1 CTD*	pFL443
oFL1050	gcttcctttcgggctttgttatggtgccgcataagtacttgc
oFL572	taacaaagcccgaaaggaagctg	pFL194	Plasmid backbone
oFL573	agaatcatcaatgtctacataactatgctcc
oFL1006	gcagctgttattggggctaatggaaatagaag	pFL303	bsap-1-His6 T357A, R358A	pFL421
oFL1007	tgaattaccatacgaactggtattatgc
oFL1084	gctgcagggcataataccagttcgtatggtaattc	pFL303	bsap-1-His6 S345A, R346A	pFL456
oFL1085	attattacgtacagctcctcctttactagaatc
oFL1082	gctgcaaataattcccgggggcataatacc	pFL303	bsap-1-His6 V341A, R342A	pFL455
oFL1083	agctcctcctttactagaatcatcaatgtc
oFL959	catcatcatcatcatcactaacctcttgaaattatgc	pFL303	bsap-1-His6 ∆R366-P372	pFL392
oFL850	atttccattagccccaataactcgagttg
oFL847	gctgtacgtaataattcccggg	pFL303	bsap-1-His6 ∆S335-G339	pFL349
oFL877	atcatcaatgtctacataactatgctccttc
BSAP-1 CTD* gBlocks sequence
tctagtgcaggaggagctgtagctaataattccgcggggcataataccagttcgtatggtaattcaactgcagttattggggctaatggaaatgcaagtacttatgcggcaccacaccaccatcatcatcactaa
